# Supplementary material for: Penicillium molds impact the transcriptome and evolution of the cheese bacterium Staphylococcus equorum
Source: mSphere. 2023 May 23;8(4):e00047-23. doi: 10.1128/msphere.00047-23 (PMC10449494; doi:10.1128/msphere.00047-23)
Supplement: Table S1 — Differential mRNA expression with accompanying P-values in S. equorum in response to Penicillium species. [file msphere.00047-23-s0001.xlsx]

## Sheet: PSEE_Table_S1
Table S1: Differential mRNA expression with accompanying p-values in S. equorum in response to Penicillium species.
	Differential Expression (Log2)						Adjusted p-value of Differential Expression
product	277	258	261	MB	280		277	258	261	MB	280		Sequence
(3R)-hydroxymyristoyl-[acyl carrier protein] dehydratase (EC 4.2.1.-)	0.115356	0.0749742	0.152595	0.0448728	-0.137187		0.53245	0.717868	0.415564	0.854655	0.472194		ATGGAGACAATTTTCGATTATAATCAAATTAAAGATATTATTCCACACAGACAACCTTTTTTATTAATTGATCGCGTGATTGAATATGAAGAGGGCAAACGTTGTGTTGCTATTAAACAAGTTTCTGGGAATGAGCCATTTTTCCAAGGACATTTTCCTGAATTTGCAGTTATGCCAGGCGTATTAATTACAGAAGCCCTAGCACAAACAGGTGCGGTAGCTATTTTAAATAGTGATGCAAATAAGGGCAAGCTTGCATTATTTGCGGGTATCGATAAATGTCGATTTAAAAAACAAGTCACACCAGGTGACACTTTGCAGTTAGAAGTTGAAATAACGAAGATGCGTGGACCAATTGGAAAAGGGACTGCGAAAGCAACTGTTGATGGTCAACTTGCA…
(S)-3-O-geranylgeranylglyceryl phosphate synthase	-0.0147874	-0.240102	0.279307	-0.205355	-0.311632		0.959524	0.397507	0.28364	0.418684	0.167033		ATGCATGACATTAAAAAGTGGAAACATATTTTTAAATTAGACCCTGCAAAGTTAATATCTGACGAAGAATTAGAGGCAATTTGTTTATCTAACACAGACGCAATTATCATAGGCGGAACAGATGATGTTACTGAAGATAATGTTTTTCATTTAAAGCAACGCTTAATGCAATATTCATTACCGATAGCATTGGAAATTTCAAATGTAGATAGCGTAATGCTTGGTTTTGACTTTTATTTCGTGCCTACAGTGTTAAACAGTTCAGATGTTAAATATCATAATGGCATGTTGTTAGATGCACTCAAGTCATTCGGACAAATAATTGATTTTGATGAAGTCATATTTGAAGGTTATGTCGTACTTAATCCTGATAGTAAAGTTGCGAAAGTGACGCAAGCA…
1-acyl-sn-glycerol-3-phosphate acyltransferase (EC 2.3.1.51)	0.306241	0.449106	0.718786	0.0389131	-0.470779		0.211579	0.072413	0.00113545	0.885248	0.0404252		ATGGAAAATGAAGTAGGTGGAGAAATGTATAAATTCATTAGCGGTTTGTTAGATTTAATTATTATGAAAATATGTAAATCACTAGAGGTGCAAGGTAAAGAAAATATACCTCAACTTCACAGATATGTAGTGACTTGTACTCACGAAAGCTATAATGAAGTAATCATGTTAGGGACAGCAATATACCCAAATCAAATTCATTACATGGCTAAAAAAGAGTTATTCAACAATAAATGGTTTGGGAAGTTTTTAAGTTCTTTAAATGCTTTTCCTGTAGATAGAGAAAATCCAGGGCCAAGTACATTGAAAAAACCGGTTAAATTATTAAAAGAAAATAAAACGGTAGGTATATTCCCAACTGGTCATCGTATGAAGTATGATGAGGGATCACCAATGAAA…
1-phosphofructokinase (EC 2.7.1.56)	-0.0274772	0.112628	1.28649	1.66706	1.14577		0.93269	0.725065	2.83991e-07	1.41598e-08	4.07854e-06		ATGATTTATACAGTAACTTTTAATCCTTCTATTGATTACATTATGTTTTCAAATGAATTTGAACTTAATGGGTTAAACAGAGCAACTGAAACAAATAAATTTGCAGGTGGTAAGGGCATAAACGTTTCAAGAGTTTTGAAAACATTAGGTGTCCAATCTACAGCGTTAGGTTTTACTGGTGGATTTCCAGGTCGATTTATTGAAGAAACATTAAAACAAGCAGAAATTAATACAGATTTTGTACATGTTGATGAAGATACACGTATTAATGTCAAATTGAAAACAGGTAATGAAACTGAAATTAATGCACCAGGACCTAATATCACTAAGGTGCAATTTGAAGCCTTATTAACACAAATCAGAGATACTTCAGAACACGACATAGTTATTGTTGCGGGT…
1,4-dihydroxy-2-naphthoate octaprenyltransferase (EC 2.5.1.74)	-0.211522	0.102559	0.129549	-0.00638463	-0.0902567		0.306166	0.620883	0.512489	0.977295	0.634904		ATGGCATCTCAATATCAACAATATTCTACTGTCAGAAAATACTGGCACTTAATGAGACCACATACTTTAACCGCTGCTGTGGTACCAGTACTTGTTGGTACTGCTACTGCAAAAATATTCCTACTCGGTAGTGAAGATCATCTAAGTCTTGCTTTGCTTTTAGCCATGTTAATCGCTTGTTTATTAATTCAAGCTGCAACAAACATGTTTAATGAATACTATGATTTCAAAAAAGGGTTAGATGACCACACTTCTGTAGGAATCGGTGGTGCAATCGTTCGAAATGGCATGAGTCCTAAGTTAGTCATGAATATAGCCATTGCATTTTATGTCATTGCTGCTTTACTAGGACTATTTATAGCCATCAACAGTTCGTTCTGGCTCATACCAATTGGACTT…
16S rRNA processing protein RimM	-0.317902	-0.443973	-0.645279	-0.365217	-0.0280506		0.220729	0.132814	0.0184966	0.2914	0.916015		ATGAAAGTTGAAGTTGGAAAAATTGTAAATACACATGGTATTAAAGGCGAAGTAAAAATAAAATCTAATTCTGATTTTACAGATAAACGTTTTCAACCTGGGGAAATAGTTGAAATAGCACGTAAAGATAAAGCACCACTTGAATTTAAAATTGCTTCATATCGTATGCATAAAGGACTGCATATGCTTACGTTTGAAGGTATCAATAACATTAATGATATCGAGCACTTAAAAGGTGAAACACTTTTACAAGAACGTGATCATGAAGAAATAGAGCTTGGAGAACACGAATTTTATTATTCAGATATCATTGGCTGTACCGTTTTTAATGAAGATACTCCAATTGGTCGTGTGATTGAGATATTTGAAACAGGTGCAAACGATGTGTGGGTAGTCAAA…
2-amino-3-ketobutyrate coenzyme A ligase (EC 2.3.1.29)	1.77128	-0.0368695	0.180961	0.151288	1.72412		1.40184e-08	0.883171	0.420899	0.47905	1.7352e-23		GTGGTACAATCACTACATGGCTTTTTAGATGAAAATATTCAGTATTTAAAAGATAACGGGTTATACAATGAAATTGATACAATTGAAGGTGCGAATGGGCCTGAAATTCAGATCAAGGGAAAGCATTACGTTAACTTATCTTCAAATAATTATTTAGGACTAGCAACAGATGAAGATTTGAAACAAGCTGCGAAAGATGCAATTGATACACATGGCGTTGGTGCAGGTGCAGTACGTTCGATTAATGGTACATTAGATTTACATGATGAATTAGAAGCAAAATTAGCTGAATTTAAAGGAACAGAAGCAGCAGTCGCATATCAATCAGGTTTCAACTGTAATATGGCAGCAATTTCTGCTGTTATGAATAAACATGATGCGATACTTTCAGATGAACTA…
2-amino-4-hydroxy-6- hydroxymethyldihydropteridine pyrophosphokinase (EC 2.7.6.3)	0.159786	0.463854	0.259045	0.5185	0.536595		0.475106	0.00961733	0.221032	0.0107063	0.00120953		ATGGAATATGCTTATTTAGGATTAGGAAGTAATGTTGGAGAAAGAGCGGCACAACTTGATGAAGCAATCCGTATATTAGATAATACAGATGGCATTCAAGTAACGCAAAAATCCCCGATATATGAAACAGAGCCAGTAGGTTATGTCGACCAACCACAATTTTTAAATCAATGTATTGAGATTTATACATCATTAACACCACAAGATTTATTAAAAGAATGTCTGCATACTGAACAACAGTTACACCGAGTAAGAGATATACGTTGGGGCCCTAGAACTTTAGATGTTGATATTTTATTATTTGGCAATCATATTATTGATGAAGAAGATCTAAGCATACCGCACCCACGTATGCTGGAGCGTGCGTTTGTACTTATACCATTAAATGATATAGCATCT…
2-dehydro-3-deoxygluconate kinase (EC 2.7.1.45)	2.3534	-0.432941	-1.47447	-0.242203	0.64015		1.38545e-11	0.296157	0.000507441	0.445918	0.0121505		ATGACGGTATTTGGATTTGGAGAAGTATTACTACGCTATACTCCACCTGATTACAAACAACTGAAAGATGCCAATACATTTGGTGTTAATGTTGGAGGTGCAGAATTAAATGCGCTCGTGACCTTATCTCAATTTGGGCACGCTACTGAAATGTTAACAGTATTACCACAACACGCGTTAGGTAATTTAGCATTGAAAAAGATGTATCAGACACAAGTAGGTACAACATTTGTGAAACAACAAGACGGTAGAATAGGCACATATTATATGGAAGAGAGCTTTGACTTCCGAAGTGGTAAAGTCATTTATGATCGCGAACATTCAACTTTCGCAGAACATGGGGCAAGCGTCATCGAGGGCTTACCAATACAAAGTGGTGATTACTTTGTATTGACTGGT…
2-dehydropantoate 2-reductase (EC 1.1.1.169)	0.0683184	0.807029	-0.50789	0.225196	-0.0276111		0.821285	0.00177167	0.106298	0.426219	0.922339		ATGGTTAAGATAGCAATTGCAGGAGCAGGAGCAATGGGTGGTCGTGTTGGAACGCAAATTGCCCAAGCAGGATATGATGTAACTTTAATAGATTATTGGACAGAACACATTACGAATATTCAGCAACATGGCTTGAATATACAAACAGAAAAGGAAACATATCATATTAATATCAAAGCGCAGTTGCCAGAACAAATCGATGAACAATATGATTTGATTATCATTTTAACCAAAGCGATGGATACAGAAGCAATGATTGAGGCGTTGAATGAAGCTAATGCGATTAAAGAAACGACGGCGGTATTAACAATGATGAATGGCTTAGGACATGAAGAACGTTTTGCCAAAATTATACCGAAATCACAAATATTTTTAGCAGTCACGATGTGGACAGCAGGA…
2-dehydropantoate 2-reductase (EC 1.1.1.169)	2.35994	0.72664	0.642284	0.091517	0.772511		2.96422e-16	0.0339438	0.0897863	0.805515	0.00618769		ATGAACAAAATTGCAATAATTGGACCTGGCGCAGTAGGTAGCACGATTGCAATTGATCTTTTAGCAACACATCCTGATTTACGCTTACTCGGTCGCCGACCTCAAACGCTCACTTACTATGCCAATAATAATACTGAACATGAACGTACTTTACAGGTTACGCCATTAATAACTGATCAAAATCCAGTTGATGTTTTAATTATTGCTGTTAAAATACCTCAACTTGATGATGTATTAAGAGAAATGGAACATTTAATCCATGAGCAAACCATTATTATACTCGCTCAAAATGGGCACGGTCAGTTGTCACGCTTTGAACATCCTCACGTATTTCAAGCTGTTGTTTATATTAGCGGACAAAAATCTGGTTCTACCGTAACGCATTATCGTGATCACAAA…
2-dehydropantoate 2-reductase (EC 1.1.1.169)	3.75374	1.51942	1.57496	1.65751	2.87166		2.27184e-40	2.54212e-07	2.7906e-08	3.33207e-09	3.93102e-32		ATGAGAATTTTAGTCTTAGGAGCAGGTGGTATCGGTGGTTACTTTGGTGGTCGCCTAGCTGAAGGTGGTCAAAACGTTACATTTCTAGTACGTTCAAAAAGAAAAGCATATCTAGAACGAAATGGTCTATCTATTCATAGCGAAAAAGGTGACTATCATTTCAACCCTCAACTTATTACAAGAAAAGACCGCGTGAAACCATTTGACGTAGTACTTTTGTCTTCTAAGTCTTATCATTTAGAACATGCACTTGAAGATTTAACACCATTTGTTAACGGCAGTACAGTGATTATTCCATTACTTAATGGAATCGCACATCTACCAAAGTTACAATCAACTTTCGGTGAAAATAAAATTATGGGTGGTTATTGCGTTATTGAAACGACTTTAAACCCCGTT…
2-hydroxy-3-oxopropionate reductase (EC 1.1.1.60)	1.75603	0.10713	0.57532	0.536726	0.874757		3.70313e-05	0.899935	0.384487	0.310737	0.0534861		ATGAAAATAGGATTTATTGGTCTCGGTATAATGGGAAAACCAATGGTTAAGAATTACTTGAAAGAGAATGTAACGGTTCTCGTTAATGATTTAAATAAAGAAGCAGAAGCAGAAGTTATTAATGAGGGGGCACAAGCAGTATCTGTAAAACAAATGGCTCAAGAAGTAGATCACATTATTACTTCATTACCTAATGGTGAAATTGTAAAAGCAGTTTTATACAGTGGAAAAGATGCAATTTTAAATCAGTCAGATATTAGTGTTCAGACAGTTGTTGATACAAGTTCGTTAACGCCAAATGAGTCATTAGAGATAAGTAAAGTTTTGAAAGAAAAGCAAATTAAATATATAGACGCACCTGTAAGTGGCGGTGAGCCATTAGCAATTACTGGTGAACTC…
2-isopropylmalate synthase (EC 2.3.3.13)	2.94121	1.39131	0.212503	-0.115399	0.870993		1.66725e-11	0.000515858	0.65693	0.837602	0.029185		ATGAGTAGCCATATTCAAATTTTTGATACAACACTTAGAGACGGCGAACAAACACCTGGCGTAAACTTTTCATTCGATGAACGTTTGAAGATAGCAAATCAACTTGAAAAATGGGGCGTAGATATTATAGAAGCTGGGTTCCCTGCATCAAGTAATGGTAGTTTTAAATCAGTTGAAGCAATCTCAAAAGAATTAACAACAACTGCTGTATGTGGTCTTGCCCGTTGTGTAAAAAAAGATATTGATGCAGTATATGAAGCAACTAAAGAAGCAGCAAAACCAAGAATTCATGTCTTTATCGCAACAAGCCCGATACATCGTGATTCCAAACTTATGATGTCTAAGGAAGAAGTTTTAGCATCTATAACAGAACATGTAAGCTATGCTAAAAAATATTTT…
2-keto-3-deoxygluconate permease (KDG permease)	2.05574	-2.65536	-2.6597	-2.05906	-1.37577		4.35265e-09	1.49998e-14	2.21874e-14	1.86426e-11	2.13455e-06		ATGAGAATTAAAGATACGATTGAAAAAGTACCTGGTGGCTTGATGGTTGTTCCGTTATTATTAGGCGCTGCAATCAACACGATTGATCAATTACATTTGAATTTTATTACGAATGGTTTAAAATTTTTAGGCGCTCCAAAGACTGAAGAAGGACATTATGAGATGTTGCAAATTGGGGGATTTTCTCAGGATTTATTTAAAGATAGCGCACTCGTGTTAATTGCACTATTTATCTTTTGTGTGGGAAGCCAAATGAACTTAAAAATTGGTGGCAAAGCATTGAAAAAAGGTATGATATTAACATCAACGAAATATTTTTCAGGTTTAGGCGTTGGTCTTTTACTTGGAGCTATTTTCGATCCATGGACAGGGTTATTTGGTTTATCTACAATCGCAATT…
2-oxoglutarate dehydrogenase E1 component (EC 1.2.4.2)	1.68902	-0.182322	0.0719365	0.115504	2.15413		3.35621e-15	0.348183	0.737875	0.673919	3.97316e-31		ATGAGCAACGAAAGACAGGTTTCCGAGGCACCTGTAAATTTCGGGGCAAATCTTGGATATGTTTTAGATTTATATGACGTATATCTAAATGATCCGACTTCAGTCCCTGAAGATTTGCAAGTCCTATTTAGTACAATCAAAAACGGTGAAGCTAACATCGTAACAAATACTGAAGGTCAAAGTAATGTGACTAAAGGTGATAGCACAATCAAACGTGTTATGCGCTTAATAGATAATATCCGCCAATATGGGCATTTATTAGCAGATATTTATCCAGTCAATAGACCTGTAAGAGAAAATGTTCCAAAGTTAAACTTTGAAGATTTCAATTTAGACAAAGAAACACTTGAATCTATTTCTGCAGGTATCGTATCAGAGCATTTCAAAGATATTTATGAC…
2-oxoglutarate oxidoreductase, alpha subunit (EC 1.2.7.3)	-0.998719	-1.71638	-1.37571	-0.0831728	0.817478		6.97332e-08	4.1336e-19	3.75538e-15	0.71853	8.14108e-07		ATGAAATCACAAGTATCATGGAAAGTTGGCGGCCAGCAAGGAGAAGGTATTGAATCAACGGGGGAAATCTTTGCTACTGCGATGAACCGTAAAGGATACTATTTATATGGATATCGTCATTTTTCAAGTAGAATAATGGGCGGACATACGAATAATAAAATAAGAGTATCAACATCACCTGTACACGCGATAAGTGATGATTTAGATATATTAATCGCTTTTGATCAAGAAACAATAGAAGTTAACCATCATGAAATGAGAACAGACAGTATTATCATTGCAGACAGCAAGGCAAAACCAGAAAAACCTGAAGGCTGTCGTGCGCAACTCATAGATTTACCGTTTACGGCAACAGCAAAAGAATTAGGCACTGCCTTAATGAAAAACATGGTTGCTATT…
2-oxoglutarate oxidoreductase, beta subunit (EC 1.2.7.3)	-1.81544	-2.17088	-1.61295	-0.520906	0.135027		1.12866e-17	1.14522e-26	7.03908e-21	0.0148317	0.525269		ATGGCAACGTTTAAAGATTTTAGAAATAATGTTAAGCCCAATTGGTGCCCGGGCTGTGGAGATTTTTCAGTCCAAGCAGCGATTCAAAAAGCAGCAGCCAATATTGGCTTGGAACCTGAGGAAGTAGCAATCATTACTGGTATCGGCTGTTCTGGTCGTTTATCTGGATATGTAAATTCTTATGGCGTACATGGTATACATGGTCGTTCATTACCATTAGCACAAGGCGTGAAAATGGCGAACAAAGACTTGACTGTTATTGCTTCCGGAGGAGACGGTGACGGTTACGCAATAGGTATGGGCCATACTGTTCATGCATTGCGTAGAAATATGAACATGACATATATTGTAATGGACAACCAAATTTATGGACTGACTAAAGGTCAAACATCACCTTCA…
2-succinyl-5-enolpyruvyl-6-hydroxy-3- cyclohexene-1-carboxylic-acid synthase (EC 2.2.1.9)	-0.456816	-0.216024	-0.176302	0.0125038	-0.223172		0.0605422	0.433245	0.548305	0.966318	0.364006		ATGAATAACCATACAACTGCATTAACAAAACAGGTATTTACTTTTGTTTCAGAACTATATGCATACGGAATAAGAGAAATAGTGATAAGTCCAGGATCTCGTTCAACACCAATGGCAATTGCAATTGAAGCACACCCTAAAATGAAATCTTGGATTCATCCAGATGAACGTAGTGCCGCTTTCTTTGCGATGGGATTAATGAAAGGCAGTGAGCGACCAGTTGCGATTCTTTGTACATCTGGTAGCGCTGCTGCGAATTATACACCAGCCATTTCTGAAAGTAGCTTGAGTCATTTACCACTCGTGGTATTAACAAGTGATCGTCCACATGAACTCAGAGGTATTGGGGCACCACAAGCAATAGATCAAACAAATATGTTTGCAAATTATACACAATAT…
2-succinyl-6-hydroxy-2,4-cyclohexadiene-1- carboxylate synthase (EC 4.2.99.20)	-0.742829	-0.680968	-0.575553	-0.547421	-0.729293		0.00283317	0.0102721	0.0223128	0.0376389	0.00224906		ATGTTACATTATAAATTTCATCGAGCGAATCAATCAACCAATCAATTAATAGTGATGCTACACGGCTTTATTAGTGATCAGCACGCATTTGATAATCATATTCAAATGTTGAAAGAAAGTGTAAATATCGTAACAATTGACTTGCCTGGACATGGTGTAGATGAATCTCCATTTAATCAAGAATGGGACTTTCCTTTTATTAGCCAACAGTTAGATGAAACGCTAGAAGTGTTTAGTGCATATCAATTATTTTTACATGGCTATTCAATGGGTGGTAGAATAGCGTTGTATCATGCAATTCATGGCAACACTAAATTGACAGGTCTTGTTTTGGAAAGTACATCTCCAGGCATTGAAGATCAAACAGCACAGATAGAAAGACAACAAGTTGATTATGCA…
2,3-bisphosphoglycerate-independent phosphoglycerate mutase (EC 5.4.2.1)	0.766576	1.75808	2.00866	1.73981	1.96309		0.0113431	7.57551e-12	3.72774e-15	3.31464e-10	1.71749e-13		ATGGCGAAACAACCAACTGCATTAATTATTTTAGACGGTTTTGCAAACAGAGAAACAGAACATGGTAATGCTGTAAAACTAGCTAATAAGCCTAATTTCGACCGTTACTACAGTAAATATCCAACAACGCAAATCGAAGCAAGTGGTTTAGATGTTGGTCTTCCTGAAGGTCAAATGGGTAATTCAGAAGTTGGTCATATGAATATTGGTGCTGGACGTGTAGTTTATCAAAGTTTAACGCGTATCAATAAATCTATCGAAGACGGTGATTTCTTTGATAATGAAGTATTAAACAACGCAATTCAACACGTTAAAGACAATAATTCAGCGCTACATCTCTTTGGCTTATTATCTGATGGTGGTGTTCATAGTCATTATAAACACTTGTTCGCATTATTA…
2,3-butanediol dehydrogenase, R-alcohol forming, (R)- and (S)-acetoin-specific (EC 1.1.1.4)	1.12619	1.69621	0.57669	1.13644	1.92443		1.87216e-06	7.05059e-28	0.000410506	2.91728e-07	7.35644e-27		ATGAAAGCAGCAGTTTGGTATGGTCAAAAGGATGTACGAGTTGAAGATCGAAAATCTAAAGAGTTACAAGATAATGAGGTTAAAGTTAAAGTGTCTTGGGCTGGCATTTGTGGCACAGATTTACATGAATACTTAGAAGGCCCTATATTTATTTCAACAGACAAACCAGACCCGTTCCTTGGCCAAAAAGCACCTGTTACATTAGGCCACGAATTTGCAGGCGTAGTAGATGATATTGGCTCTAAGGTTACAAAATTTAATAAAGGCGATCGTGTTGTCATTAATCCTACAGTTTCAAATCGTGAAAAAGAAGAAAATATTGATCTTTATGATGGTTATTCATTTATAGGCTTAGGTTCTGATGGCGGATTTGCAGAATTTACAAACGCCCCAGAAGAG…
2,3,4,5-tetrahydropyridine-2,6-dicarboxylate N-acetyltransferase (EC 2.3.1.89)	0.801855	0.880262	0.254594	0.555455	0.934823		0.00507059	0.00101376	0.393055	0.133957	0.000221261		ATGGTACAACATTTAACGGCAGAAGAAATTATTAAATATATAAGTGATGCAAAGAAATCTACACCCCTAAAGGTTTATATTAATGGGAATTTTGAAAATGTAACCTTCCCTGATAGTTTCAAAGTGTTTGGTTCACCTGATTCAAAAGTTATTTTCTGTGAAGCTGATGAATGGAAAACATTTTATGAAGCGAATCAATCTAGTATTGAAACTATAGAAGTTGAAATGGATCGTCGTAATTCGGCTATTCCATTAAAAGATTTAACTAACACAAATGCACGTATTGAACCAGGCGCTTTCATCCGTGAACAAGCTATTATTGAAGATGGCGCAGTGATTATGATGGGCGCAACAATTAATATTGGTGCTGTAGTTGGTGAAGGTACAATGGTAGATATG…
2',3'-cyclic-nucleotide 2'-phosphodiesterase (EC 3.1.4.16)	1.50732	0.271898	-0.278721	0.26902	0.741553		6.54558e-09	0.251742	0.247083	0.333302	0.000237743		ATGAAAAAAAGCGAGAGAATTACAATAGATGTTATCACAACTTCAGATATGCACAGTCATTTTCTAAACGGGGATCATGGTTCTAATATATATAGAGCAGGTACTTACGTTAAAACGAAAAGAAAAGAAAATGAACATGTGATTTTGTTGGATAGTGGCGGTAGTTTGGCAGGCTCATTGGCTGCATTTTATTATGCTGTTGTTGCGCCGTATAAGCGTCATCCTATGATAAAGCTGATGAATGCTATGCAATATGATGCAAGTGGTATCAGTCCTAATGAATTTAAATTCGGTTTATCCTTCTTTTCAAGAGCAGTCTCTTTATCCAGGTTTCCATGGCTATCGGCGAATATTGAATATAAGCGTACACGAGAACCTTATTTTTCTACACCATATACG…
23S rRNA (guanosine-2'-O-) -methyltransferase rlmB (EC 2.1.1.-) ## LSU rRNA Gm2251	1.14788	1.82268	0.963794	1.65712	1.60855		2.28577e-07	2.74395e-21	1.44227e-06	5.05053e-10	7.94962e-17		GTGGAAGAGATAGTTATAGTCGGTCGCCATGCAGTAAAAGAAGCGATTGTCTCAGGACATACAATTAATAAGATTTTAATTCAAGATACTATCAAAAAAGGTCAAATAAATGAAATTTTAAAAAAGGCAAATAGTCAAAAAATCATTGTACAAACAGTGCCGAAATCTAAAATAGACGGATTGTCAGAGTCACCTCATCAAGGGATTGCAGCATATATTGCACCATATGAATATGCAGATTTTGACGAATTTTTGGTTAAGCAAAAAGCACAAGACAAATTATCTACAGTACTTATACTAGATGGTTTAGAAGACCCACATAATTTAGGATCGATTTTAAGAACGGCTGATGCCTCAGGTGTGGATGCAGTTATCATTCCTAAGAGACGTTCAGTTGCA…
2H phosphoesterase superfamily protein Bsu1186 (yjcG)	1.75344	-0.115866	0.586871	-0.37468	0.753447		1.57063e-13	0.687019	0.00517983	0.129744	0.000231752		ATGATTTTAGGATTAGCATTAATTCCGTCAAAAGCGTTTCAAGATGAAGTGAATGCATATCGTAAGCGTTATGATGCTCATTATGCGTCAATTATGCCGCATATCACGATTAAGGGGCAATTTAAAATAAACGATAGCGATTTAGAATCTGTCAAAGAGACAATTAAATCTAGACTTGAGGGTATACCAGCCGTGGATGTTCATGCAACAAAAGCATCGAACTTCGCGCCGATTACCAATGTCATTTATTTTAAAGTTGAAAAAACTGAAACTTTAGAAAAATTATTCTACAAATTTAACAATGGTGATTTCCATGGCGTGCCAGATCACTCATTTGTACCACATTTTACAATTGCGCAAGGACTAACAAGCCAAGAGTTCGAAGATATTTATGGACAA…
3-dehydroquinate dehydratase I (EC 4.2.1.10)	-0.247599	0.0633736	-0.00639543	-0.151749	-0.0812072		0.220507	0.791829	0.981646	0.501232	0.700673		ATGACTGAAGTTGATATAGCTGTTACGATAGCACCAGAAAAAGAACTTTCACAATCTACTATAGAAGACTTAATCAAATTTCAAGATTCAATAGAAATCATTGAGTTTAGAATAGATCAGTGGGCGGATTTTGATGTGAACCAAGTGTCTAAAGTAGTAGACAATATCTATAATTTAAATTTAGGGAAAAAGATACTCGTCACTTATCGTACTTCTTCACAAGGTGGAGAGGGCACATTACCATATGAAGCATATTTGAACGCCTTAGCTGAAATAATAAATTTAACACATGTTGATTTAGTTGATATTGAATTTGAACCTGGGAAATCAACACAACCTTTGATAGATTTAATTGAACAATCTAAAAGCAAACAAATCCAAGTAGTATTGTCTTATCAT…
3-dehydroquinate synthase (EC 4.2.3.4)	0.658226	-0.172795	-0.552717	-0.465076	0.250103		0.0363646	0.603413	0.0584672	0.131833	0.358595		ATGAAATTAGAAACTACTTATACATCCAATAACTATCCAATTATTGTAGAACACCATGCATTAGATCAATTACATCAATATATAAATAATTATAAAGATGTTGTGTTGGTAGTTGATGAAACGGTAAATAATAATTGGAATGAAACGATAGATTTTATCACTTCTGAATATGGCGCACATAAACTTACCATCCCTTCTGGTGAAGCGACCAAATCGCTAGCCTTTTATGAAGAAACGATTGAAGTATTACTCAGTAAACAATTGACGCGTGATACTTGTTTAATCGCAGTTGGTGGTGGCGCTACCGGCGATTTCACAGGATTCCTTGCTGCAACCTTATTAAGAGGTGTAGATTTTATTCAAGTACCAACGACAATTCTTGCACATGATTCAAGTGTA…
3-hydroxyacyl-CoA dehydrogenase (EC 1.1.1.35)	-2.23766	-1.23927	-1.29186	-0.340685	-0.901791		6.20385e-19	1.1452e-05	1.10415e-06	0.193409	0.000143552		ATGGTAGAAGAATACATATATAGAAATACTGTACAACCATCTTGGATTGACCGTAACAACCATATGCACGACGCACAATATTATTCAATTTTCAGCGATGCAGTTGTTGGTTTCTTTGAATCTGTAGATTTATCAATTTCATATCGTCCTAATCAAGAAGTAACGATATTTAGTATGGAAGCGCATATTTCATTTTTAAAGGAATTATTACTAGATGATTCGTTTTATATTAAAGTGCGCATTTATGATTATGATGCAAAAAGAGTTCACCTCTTCTTAACAATGTATAATCAGCAAGACGAACGTAACGCTACATATGAAGTGATTATGATGGGTGTAAGTAATCAAACACGCCGCAGCATGAATTTTCCTCAACCTGTTTATGATAAAATCAAAGCT…
3-hydroxyacyl-CoA dehydrogenase (EC 1.1.1.35)	-0.604836	-0.841952	-0.625675	-0.377564	-0.231544		0.0444077	0.017887	0.0674633	0.227471	0.420982		ATGAAAAAGCCTTTTACAGTAGTTCAAACTGTTGCTAAAGAAATGATTGACCATAACGGACACGTACATGATGCGAACTATAATATGGTTTTTAGTGATGCAATTAACCAATTTAATTATCAGCATGGTTTATCACTTCAAGAACGTAAAGCATTAAATTATACAATGTTCACTGTCGAGGAACAGACTGCTTATTTATCGGAATTAATTGAAAATGACCAATTCTACACCAGTGTATATATATATAATTATGATGTTAAGAGAGTACATTTCTTCTCTATAATGAAACAACAAGACGGGACGACTGTAGCTACAAATGAAGCTATGATGTTAGGTATTAGCAGAGAGACTAAAAAACCAGCCCCATTCCCTCAACATTATTTAGATCAAATTGTAAGT…
3-hydroxyacyl-CoA dehydrogenase (EC 1.1.1.35)	2.19661	-1.33423	-0.130298	1.36726	-0.70285		1.70228e-14	2.56462e-05	0.670463	4.9534e-08	0.00238545		ATGAAATTCGCAGTCGTAGGTACAGGCGTTATTGGTAGTGGATGGATTACAAGAATGTTAGCACATGGACATGAAGTAATTGCTACAGACCCAAGTGAAGGTGCATATGAAAGCATGTTGAAACAAGTAAAACAAAATTGGCCATATGCTGAAGAACTTGGCTTAGCAGAAGGTGCTTCATTAGAAAACCTTACATTTACACCTTATTTAGAAGAAGCAGTTAAAGAAGCAGATCATATACAAGAAAATGTGCCTGAAGTTGAATCAATAAAAGAGCAAGTGCTTACAGATATAGACTTTTATGCACGACCTGATGCAACAATAGGCTCAAGTACTTCAGGTATTAAACCTTCAGAATTACAGCGAAACTTGCAACATCCAGAACGTTTAGTTGTCGCT…
3-hydroxybutyryl-CoA dehydratase (EC 4.2.1.55)	1.63589	-2.00638	-0.427665	0.964966	-1.26336		6.69834e-10	1.25429e-11	0.112247	0.00013615	1.35379e-07		ATGATACATTCACAGTTTGAATATACGACTAAAGTGAAAGATATTTGGGTGGACCACAATGGTCATATGAATGACGCTGAATATAATCGTGTGTTTAGTGATGCGACAGATGCTTGGCTTGCTTATCTAGGATTAGATAAAGAGACGATAGCACAAAAGCAATACACAGTGTTTACTTTAGAAAACCATGTGATGTATTTAAAAGAAATTAAAGTCGATGAATCCATCACGGTTAATGTTGAGTTATATGATTATGATGCGAAACGTTTACATGTATTTATGACGTTAACAGATGCAAATCAATCTCGTTGTGCAACTTATGAAGTGATGCTCATGGGGATGAATACAGCTGTAGATAAGCCCGAAGCATTTCCAGAAATGATAAAAAAAGCGATTGAA…
3-hydroxybutyryl-CoA dehydrogenase (EC 1.1.1.157)	0.918273	-0.610809	-0.748532	-0.599877	-0.408219		0.0248055	0.232314	0.136261	0.179312	0.29452		ATGGAGAATATTGCTGTATTAGGTAGTGGAACGATGGGACATTCAATCGCTCTATCCGTTGCTTGGGCGAATTATAAAGTTAAAGTTTACAGTATCAACTTGGAAGATTTAAAAAGAGCTGAAACAGAAATTGATAAAAAAGTACTGCTATTATATAAAAATGATTTAATTAGTGACGTTCAAATGCAAAACATCAAAAATAATATTACCTTAGACACAGATATTGAAGCGGTAGTGGAAGACACTACATTTATCATAGAGGCTGTGCCAGAAGATTTAACTATTAAAAGTGAACTATATGAAAAATTAAATGCTTTATTAGATGAAAAAACCATATTAGCTAGCAATACATCTGGTTTTACATTACAACAACTAACTAAAAATTATAAATTTCCCAAT…
3-isopropylmalate dehydratase large subunit (EC 4.2.1.33)	2.91907	1.67463	0.305672	0.282219	0.880562		3.04055e-11	2.59192e-05	0.50349	0.611453	0.0265372		ATGGGTAAAACACTATTTGATAAAGTTTGGAATAAACATGTCTTGACTGGTAAAGAAGGTGACCCACAGTTATTATATATAGATTTGCATCTTATACATGAAGTCACATCTCCTCAAGCATTTGAAGGTCTGAGACTCCAAAATAGACAACTGCGTAGACCAGACTTAACATATGCAACACTTGACCACAACGTGCCGACCGTAGATATTTTTAATATCAAAGATGAAATTGCAAATAAGCAAATTACTACATTGCAAAATAATGCTAAAGAATTCGGCGTCCATATATTTGATATGGGTTCTGATGAACAAGGCATTGTGCATATGGTAGGTCCTGAAACTGGTTTAACACAGCCTGGTAAAACAATTGTTTGTGGTGATTCTCATACTGCTACACAT…
3-isopropylmalate dehydratase small subunit (EC 4.2.1.33)	2.64375	1.63043	0.498229	0.21796	0.475853		1.34448e-09	8.65296e-05	0.276307	0.694442	0.262133		ATGGAAATCAAACCAATCACTACTTATACAGGTAAAGTCGTACCATTATTTCATGACAATATCGATACCGATCAAATTATACCTAAAGTCCATTTAAAACGTATTTCAAAATCAGGATTTGGACCATTTGCTTTCGATGAATGGCGTTATTTAGATGACGGTTCTGATAATCCAGATTTCAATCCAAATAAACCAGAATATAAAGATGCATCGATTTTAATTACCGGAGATAATTTCGGGTGTGGCTCAAGTCGTGAACACGCTGCTTGGGCAATTAAAGACTATGGTTTTGACATTATTATTGCTGGCAGTTACAGTGATATATTCTATATGAACTGTACTAAAAATGCGATGTTACCTATTGTATTAGATGAAGAAGCGAGAAAACATTTAGCACAA…
3-isopropylmalate dehydrogenase (EC 1.1.1.85)	3.02387	1.61062	0.530888	0.237539	0.7363		9.60842e-11	0.000241424	0.275717	0.687717	0.0968417		ATGAGTTATAAGATTGTAGCTCTACCAGGTGATGGTATTGGTCCTGAGATTATGACAGGATCACTAGAAATATTAGAACAATTAAGCCAAGATTTTAATTTTAATTATGACTTAGAAACACATGATTTTGGTGGCATTGCTATAGATCGCCATGGTAAACCACTCCCTGAATCAACACTAAATGCATGTCAAAATGCTGATGCAATTTTATTAGGTGCTGTGGGTGGTCCAAAATGGACTGACCCTAACAATAGACCTGAACAAGGATTATTAGGCATACGTAAAGCATTAGGCTTATTCGCTAATATACGCCCTACTACAGTGACAAATGGTACAAGTCATTTATCTCCGATTAAAGAAGAACGTGTTGCAGGCACAAATTTTGTTTTAGTAAGAGAA…
3-ketoacyl-CoA thiolase (EC 2.3.1.16)	5.63787	1.45398	2.09873	4.22029	5.10786		8.30952e-47	6.52749e-07	1.21589e-14	9.53943e-50	8.14501e-103		ATGCGAGATGCATATATTGTAGCTTATGGACGTTCAGCAGCTGGTAAGGCAAAGAATGGAGAGATGGCTCACGAAAGACCAGATGAAGTGGCAGCAAAAGTATTAAAAGGTGTATTAGAAAGAGTTGGAGGTTCATTTGATCCTAGCATGGTAGAAGACGTTATCGTCGGTAATTCGTTCCCAGAAGGTTTGCAAGGACAGAACATTGCAAGAACGATTGCATTACTTGCAGGCATGCCAAACGAAGTACCAGGACAAACGGTCAACCGTTACTGTTCATCAGGACTTCAAACAATTGCACATGCAGCAAACCAGATTAACGCGAATCAAGCAGACATCCTTGTAGCAGGCGGTATTGAATTAATGAGTGCAGTACCAATGGGTGGTAATGAACCAACG…
3-ketoacyl-CoA thiolase (EC 2.3.1.16) @ Acetyl-CoA acetyltransferase (EC 2.3.1.9)	0.374859	-0.0208947	-0.366686	0.106702	0.241791		0.126539	0.952524	0.193527	0.715618	0.300332		ATGAATAAAATAGCAATCGTAAGTGCAAAACGTACACCAATTGGAAGATTTAAAGGGAAATTAAGTAATTATTCAGCAGTTGAACTCGGAAAGAAAACATTAAAAGCAGCGATAGAAGCAATTAAATTGGATCCAAATACAATAGATCAAGTCATTTATGGCAATGTGTTACAAAGTGGAAGTGGACAAAATCCAGCGCGTCAAATTAGTATCAATGCAGGTGTACCGAATACAACGCCAGCTATGACAATTAATGAAGTGTGTGGCTCAGGACTAAAATCAATTATCCTCGGTAAACAAGCGATCCAATTGGGAGAAGCGAAAGTAGTTGCAGTTGGTGGCGTAGAAAGTATGACGAACGCACCACAACTTATTTTAAAAGAGGGAGAATCACCTGTT…
3-ketoacyl-CoA thiolase (EC 2.3.1.16) @ Acetyl-CoA acetyltransferase (EC 2.3.1.9)	1.04226	1.83341	1.76428	1.07101	0.914001		0.000499871	8.90138e-11	2.2128e-10	0.000648878	0.000478471		ATGATGAAAGAAGCAGTGATTGTTGCGGCAAAACGTACAGCATTTGGCAAATATGGAGGAAAGCTTAAACATATAGAGCCAGAACACCTCATAAAACCATTATTTACACATTTCAAAGAAACATTGCCACATGTGATGTCAGATATTGATGACGTTATTCTAGGTAATGTCGTAGGTAATGGAGGTAATTTGGCGAGAAAGTCCTTACTCGAAGCTGAACTAGATCACCATATCCCGGGCGTAACTATCGATAGACAGTGTGGCTCAGGTTTAGAAGCGATATTACAAGCTTGCCGTATGATACAAGCAGGCGCAGGTACGATTTATATGGCAGGCGGTGTAGAAAGTACGAGCCGTTCGCCTTGGAAAATAAAACGACCTCAATCTGTTTATGATACG…
3-methyl-2-oxobutanoate hydroxymethyltransferase (EC 2.1.2.11)	1.74494	0.100694	-0.309588	-0.572737	-0.0649227		5.25425e-12	0.720608	0.256073	0.0311239	0.796181		TTGAAAACATTAAATCAGTTAATAGATATGAAACAGAGTAACGATAAGATATCAATGGTGACAGCATATGATTATCCTAGTGCGAAGCAAGTTGAAGCAGCACAGATAGATACAATATTAGTTGGTGATTCATTAGGGATGACCGTCTTAGGTTATGACAGCACAGTACAAGTAACAGTAGAGGATATGATTCATCATGCCAAAGCTGTACGACGAGGTGCGGCAGACACATTTGTAATTGTAGATGTGCCTTTTGGTGCGGTAGGTGTAAACGAGCAGTCGGATTTAGAAACAGCTGTAAAGTTATATCAACAAACTCAAGCTAATGCGATTAAGGCTGAAGGTGCGCATTTAACTCAATATATTGAAAGTTGTAGCAATATGGGTATCCCAGTTGTT…
3-oxoacyl-[acyl-carrier protein] reductase (EC 1.1.1.100)	-1.93204	-0.962658	-1.58846	-0.946415	-0.838869		2.02111e-18	3.4673e-08	8.10549e-17	9.47017e-07	6.36057e-06		ATGAAAGCTTTGGTCATGGGCGGATCTGGTACAATAGGTTCTGCAATTGTCGATCGTTTATTAACGGATGGGTATGAAGTCATCGTACACTATAATAAATCAAACATAGAAACTCTAACTAAGCGCTATGAACAAAAGTCAGTACAATTTGTAAAATGTGATTTAACTCAGTGTAATGAATTGGACAAAGCTTTTGGCTTTATAAAGAATTTAGATTGTTTAATTTATACTAGTGGTTCAGCTTTATATGGACAATTACAGGATATGACAGACGAAATGATCGATTCGAGTTATCAAATACATGTGCGTCAATTTATACGAACAAGTCGATATTTTGCAGATCAATTAAGACAAAGTACAAATGGTAGAATCATCGTTATCTCATCTATTTGGGGCGAA…
3-oxoacyl-[acyl-carrier protein] reductase (EC 1.1.1.100)	-1.61293	-2.42431	-2.72195	-1.91792	-0.869185		6.69471e-07	6.80165e-10	1.46674e-12	5.61481e-09	0.00446604		ATGGATAGTTGGTTAGATTTAGAAAGCAAAATTATAATTGTTACAGGTGGGAGTTCAGGTATAGGAAACGAAATCGTTAATAACTTATTAGATAATGGTGCAATAGTTTATAATGCAGATTTGAAAAATAGTGAAGTAAATAACGGAAATTACAACTTTTTACAAGTAGATGTAACAAATCGAGACATCGTACAAGATGCTGTAGATGAAGTTTATTCAAAAGAAGGTAAGATAGATGTTTTAATCAACAATGCGGGGATTAATTTACCACGTATGCTAGTTGATGAGAAAGAAGAGCATCCTGAATATGAAATCAATAACAAAGATTTGGACTTTATGTTTGATGTGAACCTAAAAGGGCCTATCTGGTTCAGCCAGGCAGTTGCTAAATATTTTATT…
3-oxoacyl-[acyl-carrier protein] reductase (EC 1.1.1.100)	-0.334148	0.254072	0.0815832	-0.218447	-0.230425		0.260093	0.422946	0.826336	0.47883	0.451699		ATGACTAGATTAGATGGTAAAGTAGCAATTGTGACTGGTGGCGCAGGAGGTATTGGCTCTGGAATTGTGAAGGCATATGTTAAAGAAAATGCGAAAGTGGTTATCGCTGATATCGCTGAAGAAAAAGGGGGATTATTGAGTGAAACACTAAACAGTCAGGGTTATGAAACGTTATTTATTAAGACAGACTTAACAGATAAAGATTCATTGCAAGCATGTGTAGATACTACGCTAGAAAACTATGGAAAAATTGATATATTAGTTAATAATGCACACGCATCTCGCATGAAGTCTTTTTTAGATATTACAGAAGAAGATTTGAACTTATCATTGAATACTGGATTTTATGCGACATTTTATTTATGCCAAATGGTTATACCTTATTTGAAAGAAACAAAA…
3-oxoacyl-[acyl-carrier protein] reductase (EC 1.1.1.100)	0.0440294	-2.13911	-0.979775	-1.48715	-0.334831		0.880042	5.57519e-09	0.00113672	7.97446e-07	0.178204		ATGCAAAATTATAAAGGCTTTGATAAAGATTTTAATATTACAGATAAAGTAGCTATTATTACTGGGGGTAACAGTGGTATAGGTAAAGCAATCTCCGATTTTTACATAGAAAAAGGGGCCAAAGTTGCAGTATTAGATATAAAAGATAGTGTAAATGAATTGAAAGGTGATCACATTCTAGGCATTCAATGTGATATAACAAATGAACAAGATATAGATAATGCGATTGATTTAACAAAGCAGACTTTTGGCCGTATTGATATATTGGTAAATTCTGCAGGTGTTGCGCTTTTAGATAAAGCGGAAACAATGTCTAGCGAGATTTGGCAAAAACAAATTGATTTAAATTTAACTGCCTCATTTAAAATGGCTCAAAAAGTTGGAAATGTATTTATTGAA…
3-oxoacyl-[acyl-carrier protein] reductase (EC 1.1.1.100)	0.281041	-0.886121	-0.529949	-0.912526	-0.668436		0.380001	0.009036	0.10832	0.00125431	0.0230537		GTGCAAAAAAACTTTAATGATTTAGAAGGTAAGACTGTTATTGTAACTGGTGGCAACCGAGGTATTGGGCAAGAAATTGCAATCGATTTCGCTCAGTTAGGTGCCAACGTAATCGTTATAGCTAGAGATAAATATTCATTAGATAAAACCTTAGATATACTGAATGAATCTAGTGGTCAACATACAGTTTATGCGTTGGATATGACTCAAATTGATCAACTTTCAAAAGTAATAGACGCTATTGTTTCAAAATATGGAAAAATTGATGTACTTGTGAATAATGCTGGAATAAATATAAGTAAACCTGCATTTGAAATTGAGGAAAATGATTGGGAAAACGTATTAGACATCAATTTAAAATCGTTGTTTTTTATCTCTAAGTTTGTTGGGAGATACATG…
3-oxoacyl-[acyl-carrier protein] reductase (EC 1.1.1.100)	0.811372	0.746047	1.30595	1.02142	0.204292		0.000139783	0.00012468	1.48154e-11	2.57047e-08	0.338318		ATGACTAAAAGTGCATTAGTAACTGGTGCTTCAAGAGGTATAGGACGTAGTATAGCGATACAATTGGCAGAAGAAGGATACAATGTTGCTGTGAATTTTTCGGGAAACAAAGAAAAAGCGGATGCTGTCGTAGAAGAAATTAAAGCGATAGGCGTTGAAAGTTTTGCTATTCAAGCAAATGTTGCAAATGGTGATGAAGTAAAAGCAATGATTAAAGCGGTTGTTGGCGAATTTGGTTCAGTTGATGTCCTTGTTAATAACGCAGGTATTACCCGTGATAATTTGCTTATGCGTATGAAAGAGCAAGAATGGGATGACGTAATTGATACAAACTTAAAAGGTGTTTTCAACTGTATTCAAAAAGTGACACCACAAATGCTAAGACAAAAGAGTGGTGCA…
3-oxoacyl-[acyl-carrier protein] reductase (EC 1.1.1.100)	1.22114	1.5101	3.15587	4.5766	5.45469		0.000166899	2.4979e-07	3.72995e-44	6.6798e-104	6.03275e-164		ATGAAAAAAACTGTTTTAGTAACTGGTAGTAGTAGAGGTTTAGGTGCAACGATTGCAAAAACATTATCGCAACAAGGGTATAATATTATAATCAATTATTACAAAAATAAATCGTTAGCAGAAGATCTTGTTTCTGATATCGGCTCAGATTGTGCAATTGCTATTCAAGCTGATGTCACAAATAGAGATGATATTGATCGCTTAATTGAACAGGCCACTCAATATTTCGGAAAAATTGATGTCGTAATTAACAATGCACTCGTAGGTTTTAAATTTGATCCTACACAGCAAAAATCATTTAAAGATTTAACGTGGGTTGATTACCAACAACAAATAGATGGTACTTTAAAAGCTGCCTTCAATGTAACACAAAGTGTCATGCCTCAATTTTTAGAAAGA…
3-oxoacyl-[acyl-carrier protein] reductase (EC 1.1.1.100)	1.79334	1.57033	1.93594	1.79901	2.08625		2.72168e-06	3.42848e-05	7.16421e-08	2.79122e-06	4.98933e-09		ATGAAAGTTGCTATAGTCACAGGAGCAAGTAGCGGAATTGGTTTTGAAACAGCTAAAATGTTAGCTAAAAAAGACTATCGCGTTTATGCTCTTGCAAGAAACACAAAGAAAATGCAAGGTTTATCAGCATATAATGTCAAAATAATGAAGCTGGATATAACAGATTATGATGCGATTAAAGAAGTAGTTAACCATATTTTAAACCAAGAAGGGCATATAAACATTTTAATAAATAATGCTGGATATGGGTCATATGGTGCTATTGAGGACGTGTCTATTGAAGAAGCGAAAAGACAGTTCGATGTAAACCTATTCGGACTATCTGAGATAACAAGAGCTGTTATACCTTCCATGCGCGAACAAAAAGCAGGGAAAATTGTAAACATATCATCAATCGGT…
3-oxoacyl-[acyl-carrier protein] reductase (EC 1.1.1.100)	1.83961	1.27063	0.836504	0.944789	0.869526		7.97766e-17	8.83005e-10	0.000494745	0.000584968	7.27147e-05		ATGAAATTAAAAGATAAAGTAGCGATTGTCACAGGTGCAGCATCTGGCATGGGTAAAGCAATTGCCGAATTATATGCTAAAGAAGGCGCTAAAGTTATTGTAGCTGATCTTAATTTAGAAAAAGCAGAAGCAGTGTCAAAAGAAATTAATGAAAATAATGGCGTTGCTCAAGCCATTGAGGTAAACATAGTTGAGCAAGAAGATATCGATAATATGATTGATACAACCATAGAATCCTATGGTACTTTAGATATACTAGTCAATAATGCGGGTGTTATGGATGGTTTTGAACCTGTGGGAGATATTTTGGATGAACGTTGGGATTTAATATTTGATATTAATACTAAAGGTGCAATGAGAGCAATGCGCAAGGCGATACCAATATTCTTGGAAAAAGGA…
3-oxoacyl-[acyl-carrier protein] reductase (EC 1.1.1.100)	2.37722	0.712723	0.58683	0.416452	0.263286		5.74588e-15	0.107688	0.211347	0.314018	0.489817		ATGAGATTACAAGACAAAGTATGTATTATTACAGGTGCTGGCGGTGGCATGGGTAAAGTAGCTGCACAAATGTTTGCAAATGAAGGCGGTAAAATCGCAGTATTCGAAAGAGATGAACAAGCCGGTCAAGCGACTGTGAAGGCAATCACAGATAATGGCGGAGAAGCTTCTTTTTTCAAAGTGGATATTGCTAATGAAGCCAATGTTAAAAATGCGGTCGCCGATACAGTTGAAGCTTATGGAAAAATTGATGTGCTATATAATAATGCTGGCGTCATGCCAGAAGCAGATAATTCTGTCGTCAATACAAGCGAAGACGTATGGGACTTAGTTATGAATATTAATGTTAAAGGTATTTTCTTTATGACGAAATATGTTATTCCAGAAATGGAAAAAAAC…
3-oxoacyl-[acyl-carrier protein] reductase (EC 1.1.1.100)	4.15735	2.24119	2.24572	2.75141	3.86536		2.40841e-85	3.80491e-27	6.44028e-29	4.11121e-43	1.90925e-94		ATGGAGGTATTACAAATGAACTTAACTGAATTTCATAAACAAATTAAAGGTTATACGCAAGATAGACAGCCAGGAATTGAAAAAGATATGAATCCACAGCCACTTTCAGAAATGAAAGATTACAAGAGTGGTGGTAAATTGAAAGGAAAAGTTGCTTTGATTACCGGTGGAGATTCAGGTATTGGACGTTCAGTGGCAACACTATATGCTAAAGAGGGCGCAGACGTTGCGATTGGATATTATGATGAACATGAAGATGCTGAAGCAGTAGTACATCGTTTGGAAGCTTTAGGTGTAAAAGTAAAAGCCTATGCACATGATTTGAAAGATGTAACATCATCACAAAACTTAATTGAAAAAGTCGTAACTGACTTTGGTGGATTGAATATATTAGTTAAT…
3-oxoacyl-[acyl-carrier-protein] synthase, KASII (EC 2.3.1.41)	0.974891	0.832966	1.47713	1.16115	0.506139		1.13515e-08	1.47229e-05	6.51308e-17	6.34833e-09	0.0077101		ATGACCAAAGAACAACGTGTTGTAATTACAGGAGTTGGAGCATTATCACCTCTTGGTAATGATGCAAAAACATCATGGAATAATGCTCTAAACGGTGTAAGTGGTATTGATACGATTACACGTGTAGATACAACAGATTATAATGTTCATTTAGCGAGTGAGCTAAAAGATTTTAATATAGAAGACCATATGCCTAAAAAAGAAGCACGACGCATGGATCGCTTTACACAGTACGCAGTGGTTGCAGCTAGAGAAGCAGTACAAGATGCTAAATTAGTTATTAACGAAGATACTGCTAATAGAATAGGTGTATGGATTGGGTCTGGTATTGGCGGTATGGAAACATTTGAAATTTCACATAGCCAATTATTAAACCGTGGCCCTAGACGCGTGAGTCCT…
3-oxoacyl-[acyl-carrier-protein] synthase, KASIII (EC 2.3.1.41)	0.885658	0.967323	1.03812	1.25267	1.04854		1.36145e-05	1.1422e-06	8.97943e-08	2.34135e-07	1.54986e-08		ATGCGTTCACTTGCCAAAATAACTGCACAAGGTTCATATGTACCAGAAAAAGTCATGGATAATCAAGATTTCGAAAAAATTGTAGAGACTTCAGATGAATGGATACAACAAAGAACTGGTATTGTAGAAAGAAGAATTACAAATGAAGATGAGTATACAAGTGATATCAGCTATAAAGCAATTCTTGATCTACAAGAGAAATATCAAGTAGATTTAAAAGATGTAGATATGATTGTAAATGCAACATTAACGCCAGATTATAAAACGCCAAGTGTCGCATCTTACGTGCAAGCTAAACTAGGTTTGGAGAATGCAGGTGCACTGGATATTAACGCTGCATGTGCTGGATTTGCATATGGACTTAATATAGCGAATGGACTCATTACTTCTGGACAAAAT…
3-oxoacyl-[acyl-carrier-protein] synthase, KASIII (EC 2.3.1.41)	0.971174	0.721023	1.36618	1.21589	0.402779		9.07873e-07	0.000122508	7.1441e-15	7.91455e-10	0.029188		ATGGACGTGGGTATTAAAGGTTTTGGTGCATACACACCTAAAAATGTTGTAGACAATACCTATTTTGAATCATTTTTAGAAACTTCAGATAAATGGATTTCACAAATGACTGGCATTAAAGAAAGAAGATGGGCAGATGAAGATGAAGAAACTTCAGATTTAGCTTATCATGCAAGTTTAAAAGCGATAGAAGATGCGAATATCGAAGCATCAGAAATTGATATGATTATCGTTGCAACATCAACTGGGGATTTTCCATTTCCTACAGTTGCTAACATATTACAAGAAAAATTAGGCGTTGGCAAAGTTGCATCAATGGATCAACTTGCAGCATGTAGTGGGTTTATGTATGCCATGATAAATGCTAAGCAATTTGTTCAATCAGGAGACTATAAAAAT…
3-polyprenyl-4-hydroxybenzoate carboxy-lyase UbiX (EC 4.1.1.-)	0.299906	-0.748438	1.17027	0.280779	-0.415308		0.396728	0.143421	0.000426776	0.426565	0.242047		ATGAAATTAATTATCGGTATTTCTGGGGCGACGGGAGCTATTTTTGGTATTCGTCTTTTAGAAATTTTACGTGATACAAAAAATGTTGAAACACACTTAGTAATGTCACAGTGGGCAATAACTACTATTAAAGAAGAAACTGATTATAGTGTAAGCGAAGTTCGTGAACTTGCAGATTATTATTATTCACCTAAAAATTTAGGTGCAGCTATTTCAAGTGGTTCATTCAATGTGGATGGCATGATTGTAGCCCCATGTAGTATGAAATCATTAGCTTCTATAAGTATGGGTTTGGCGGATAATCTTATCACTCGGGCTGCAGATGTTATGTTAAAAGAAAGAAAAAGACTCGTACTAATGACCCGAGAAACGCCTCTAAATAATATACATTTAGAAAAT…
3,4-dihydroxy-2-butanone 4-phosphate synthase / GTP cyclohydrolase II (EC 3.5.4.25)	-1.26421	0.683925	1.08719	0.58897	0.146949		1.89644e-05	0.00415132	1.6299e-06	0.0332438	0.556909		ATGAAATTAGATAGTATAGATACAGCGCTTGCGGAGCTTAAAAAAGGTAAAAGTATTGTGGTCGTTGATGATGAAAACAGAGAGAACGAAGGCGACCTAGTAGCTGTGACAGAATGGATGCAAGATAATACCGTTAATTTCATGGCGAAATATGGTAGAGGACTCATCTGTGCACCAATTAGCAAAGATATAGCCAGAAAATTAGAACTCAATCCAATGGTGAGTCATAACTCTGATGTTTATGGTACAGAGTTTACAGTGAGTGTCGATCATATTAATACGACGACAGGTATTAGTGCTGGAGAAAGAACAATGACAGCAAAAGCGTTAATAGAAGAAAATGCAACAGCTAGTGATTTTAATAAACCAGGTCACTTATTTCCGTTAATTGCACAAGAT…
3'-to-5' exoribonuclease RNase R	0.388301	0.25416	0.255402	0.413994	0.541225		0.0662804	0.251342	0.261473	0.0725353	0.00811281		ATGAATTTAAAACCATCCATTGAAGAAATTATTAAACAACCAGATTATGAACCCATGTCTGTATCTGATTTTCAAGATGCATTAGGTTTAAATAGTGCCGACTCATTTAGAGACTTAATTAAGGTGCTTGTTGAATTAGAACAAACAGGTTTAATTCAACGTACAAAAACAGATAGATATCAACGCAAGGAATCTAACAAATCCCAACAATCAAAATTGGTGAAGGGTAAACTAAGCCAGAATAAAAAAGGCTTTGCATTCTTACGTCCAGAAGAAGGTGAAATGGATGATATCTTTATTCCACCTACAAAAATTAATAGAGCCATGGACGGTGATACAGTACTAGTAGAAGTACAAAATTCAAAGGGTGAACACAAAGGTAAGCTAGAGGGCGAAGTG…
4-diphosphocytidyl-2-C-methyl-D-erythritol kinase (EC 2.7.1.148)	0.485375	-0.426084	-0.180154	-0.399575	-0.216508		0.00538343	0.0267705	0.36618	0.0366741	0.232673		ATGATTTATGAAACAGCTCCGGCAAAGATTAATTTAACGCTGGATACACTCTTTAAACGAGATGATGGTTTTCATGAAGTTGAAATGATTATGACGACGATTGATTTAAATGATCGCTTGTCATTTGAACTACGCAACGACAAAAAAATAGTTGTTGATGTAGAGCAAACTTACGTTCCCTCCGATAATAAAAATTTGGCGTATAAAGCTGCAGAATTAATGAAAAGAAATTATAATTTAAAGCAAGGTGTCACAATCACTATAGATAAGAACATACCTGTGTCAGCAGGGCTTGCAGGAGGCTCTACTGACGCTGCAGCTACAATGAGAGGGATGAATCGCCTGTATGAGCTAAATAGACCGTTAAATGAGTTGTGTGAGCTCGGTATTAAGATAGGC…
4-Hydroxy-2-oxoglutarate aldolase (EC 4.1.3.16) / 2-dehydro-3-deoxyphosphogluconate aldolase (EC 4.1.2.14)	2.54989	-0.472789	-0.560679	-0.393198	0.664094		1.10107e-10	0.383192	0.285402	0.338147	0.0367988		ATGAATTCAAGAGATACGATGAAGTATATTCAAGAAGGTCAACACATTGCAGTGATGCGCACAGACAACCCGGAGACGTTTTTAGATATTTCAAATGTAATTATAGAACAAGGGCTTAATATTATCGAAGTGACTTTAACAACGCCAAATGCAATAGAAATTATTGCTGAATTATCTAAAAGAGAAGACGCGCTGATTGGTGCAGGTACTGTACTTGATAGCGTATCAGCACGTACAGCAATTTTAAACGGTGCTAAATTTATTGTAAGCCCATCTTTTGATGAGGAAACAGCTAAAATCGCTAACTTGTATGATGTTCCGTATATTCCAGGATGCATGACTGTTAAAGAAATGGTCGAATCTTTACGCTATGGTTGTAAAGTATTAAAACTATTCCCA…
4-oxalocrotonate tautomerase (EC 5.3.2.-)	-0.362977	-0.825706	-0.948698	-2.49196	-1.42192		0.498004	0.104156	0.06595	1.99578e-07	0.00368341		ATGCCAATCGTTAATGTAAAATTATTAGAAGGTCGTTCAGATGATCAACTTAAAGATTTAGTCTCTGAGGTAACACAAGCTGTAGAAAAAACTACAGGTGCTAATAAAGAAGCAATACAAGTTGTTATTGAAGAAATGAAAGCATCACACTATGGTGTTGCCGGCGTTAGAAAATCTGACCAATAA
4'-phosphopantetheinyl transferase (EC 2.7.8.-)	-1.65616	-0.913981	-0.12829	-0.536185	-0.932542		4.11015e-10	0.00148475	0.696722	0.0531632	0.000316524		ATGAAGTTATATTTAATAAATGTAAGTGACTTAAACTATGATGCTATACAAAATCGGTTTTTAAATCATATCAGATGTGACAAGCAGAATAGAATTCATAACTTACATGCTGAAAATGATAAGGTGCTTACTTTGATCAGTGAATTGTTATTATATTATGCGCTGATCAAAGATTATGGTTTTTCTCTAGAAGGACTCATTTTTGAGGAAAATGAGTATGGCAAGCCATATTTACTAAAATCACAGAACGTACATTTTAATTTATCTCATTCAAATGAATGGGCGGCTTGCTATATCTCTGATTCGCCAGTAGGCGTCGATATAGAGCAAATAGATGATATAGATAAGAAACTGTTTTGTGATATTACACATGCTAATGAACGCGCTATGATGAGCAAT…
5-bromo-4-chloroindolyl phosphate hydrolysis protein XpaC	0.932972	-0.248507	-0.0160197	0.385532	0.403031		4.10358e-05	0.347522	0.955544	0.148295	0.032868		TTGAGATATACTATTTCACGTATTTTTGGGACAATCATAGCTTTTCCAGTAGCAGTTATCGCATGGTTTACTAGTGTTTTTGCTCTTGATATTTATGTTATATTTGATTTTCTTATTTCTGCGGTAACGTTCTTGGCAATTTACTTCCCTACTCAACGTTTAACTTCTAGAAAATATTTAAATGAAATTGGTCTATCACGTCGTGATTATCATTTTGTAAATAGTCAGTTAAACAATGCACAAGATAAGATTAGAAGAATTTTGAAAACATTTGTAAATGTGAGATCGATTAAAGATTTTAGACAAGTGAATGAAATATACCGAATTTCTCGCGCAATTTATTTTGCAGTGAAACAACAACCAGGTTCATTTTTCAAAGTAGAAGGTTTCTTCTATTCA…
5-Enolpyruvylshikimate-3-phosphate synthase (EC 2.5.1.19)	-0.0279268	0.0780682	-0.20535	-0.435803	0.1941		0.931233	0.751762	0.384841	0.0896404	0.345035		TTGACAAACAGTAAAACAATTGACATTAACGGACCATTGATTGGTGAAATAGAAGTGCCAGGAGATAAATCTATGACACATAGAGCCATTATGTTAGGTTCTCTTGCATCTGGCGCCTCTACAATATATAAACCGCTTCTTGGTGAAGATTGTCTGAATACAGTGGAAATTTTCCAACAATTAGGTGTTGAAATTACTGTTGGCGAAAATAAAATAGAAATTAATTCGCCTGGTTATAAACACTTCAAAACGCCTCATCAAGTACTGTATACAGGTAATTCTGGTACAACGACACGTTTGGTCGCTGGTCTGTTAAGTGGTTTAGGTATTGAAACTGTTATATCAGGTGATGAATCTATTGGTAAAAGACCGATGGACAGAATTATGAAACCTTTAAGC…
5-formyltetrahydrofolate cyclo-ligase (EC 6.3.3.2)	-0.633763	-1.38366	-1.17119	-1.19974	-1.13734		0.00206248	9.31157e-07	4.32789e-07	1.08323e-06	3.62665e-08		ATGAGTAAAAAAGTATTACGCCAAGATAAAATTGAATTAATGAAATCTTTTATGTCTAATGACCATAAACAAGTTTCAGATGAATATCTTGCTCACCATTTATTTGATACGAGTGAATATAAATCAGCTAAGCGTGTAGGCGTTGTATTATCTATGCCACATGAAGTAAATACATATGCTATTATTGAGCAAATGCTTACTGAAGGTAAGACTGTTTTTGTACCTGAAACAAATTATCAAAGTAAAGAAATGACATTTAAACATGTAGATAAACTTGACCATATTGGACCAGATGATAAAGGTATTAATCATGTGGAGGCTGATACGGAAATTTCAAATCAATTAGATTTATTAATTGTACCTGGCGTGGTATTTAATCATAGTGGATATCGCATTGGA…
5-methylcytosine-specific restriction enzyme A	0.461386	1.01721	0.085816	0.804094	1.04171		0.0351367	1.44513e-08	0.723778	9.0761e-06	8.73555e-09		ATGAAAAACGCTTTAAGAGACAGTATAAATGAAGTGCTTACTACATATCTAAAAGAAAGAAAAAATGAAAGTGATCAGACACAACATCGTCTAAGTCGATTGAATATAATTAGGGATGCAATATATGCAATATATGCAAATATGGGTGAAAGATTTAAAGATAAATACAGTGTAAAAGGCTCAATAGGACAATTCAATAACTGGGCTTGGATACCATGGTTAAAAATTGCATTGAAGGATACGAATGTTCATATTAATACTAAAGAAGGCTACTATTTAGTTTATTTATTTGATGAAGATATGAAAGGAGTATACTTAAGCTTAAATCAAGGATGGACCTACTTTAGCGATAAATACGGGAACAATGCAACAGCTAATGATAAAGTGAAAAAGGTGTCT…
5-methyltetrahydropteroyltriglutamate-- homocysteine methyltransferase (EC 2.1.1.14)	2.86093	1.55109	0.983335	1.16013	1.43064		3.74746e-23	2.34352e-08	0.000540938	0.000698766	4.27019e-09		ATGACTATTAAAACATCAAACTTAGGTTTTCCAAGATTAGGTAGAAAAAGAGAGTGGAAAAAAGCAATCGAAGGTTACTGGTCTAAAAAATTAGATTTAGATACATTACACCAGCAATTAACAGATTTGCATAAAGAAAATTTATTACTACAAAAAAATTACAATTTATCAAGTATTCCTGTCGGTGATTTTTCACTTTATGATCATATTCTTGATACGTCTTTACTCTTCAATATTATTCCTGAACGTTTCCAAGGTAGAGACATAGATGATGATTTATTATTCGATATTGCTAGAGGTAATAAAGAACATGTTGCAAGTGCCCTAATCAAATGGTTCAACACAAACTATCACTATATCGTTCCAGAATGGGATCATGCAGAACCGAAACTTAATCAC…
5,10-methylenetetrahydrofolate reductase (EC 1.5.1.20) / Homolog of homocysteine-binding domain	3.27421	1.78333	1.64093	1.53972	0.941806		1.88143e-20	1.90045e-06	1.33171e-05	0.000259571	0.00785641		ATGAGTCAACTCATCGACAAACTGAAGAACAACATATTAGTAGCTGACGGCGCTATCGGCACAATTCTTTACTCTGAAGGCCTAGATACTTGTCCCGAAGCTTACAACTTAACACATCCTGAGAAAGTAGCACATATCCATCGTTCTTATATTGAAGCTGGCGCTGATATTATACAGACCAATACGTATGGCGCAAATTTTGAAAAGTTAAAAGACTTTGGCTTAGAACATAAAGTGAAAGAAATTCATCAATCTGCTGTAAAAATCGCAAAAGAAGCTGCAAAAGATGACACATTCATATTAGGTACTGTTGGAGGATTTAGAGGTGTTAAACAAGAAGATTTAGGTCTATCTGCGATTCAATATCATACAGAAATTCAAGTGGATACTTTAGTAGAA…
5'-methylthioadenosine nucleosidase (EC 3.2.2.16) / S-adenosylhomocysteine nucleosidase (EC 3.2.2.9)	0.646506	0.161669	0.304584	0.0697352	-0.354289		0.00214312	0.512935	0.182531	0.791103	0.107086		ATGATAGGTATTATAGGTGCTATGGAAGAAGAAGTAGCAATCTTAAAAGATAAACTTGTAACATTAGAAGAAATAAAAATTGCGCATGTAATATTTTATAAAGGTCGTCTACATGATAAAGAAGTAGTACTGTCACAAAGTGGTATAGGTAAAGTGAACGTAGCAATCTCTACAACATTATTAATTGAAAAATTCAGACCTGATGTAATTATTAATACGGGCTCTGCAGGAGCGTTAGATAAATCATTAAATGTTGGTGATGTTGTAGTCAGTGATATGGTTACTTATCATGATGCAGATGCAAGAGCATTTGGTTATCAATTAGGACAAATACCACAAATGCCAGCACAATTTGTTGCTGATGAGCATTTAATTCAAAAGGCAACAGATGCAATTAAT…
5'-nucleotidase (EC 3.1.3.5)	-2.13576	-1.18128	-0.4466	-0.418486	-1.65857		2.0481e-17	9.50433e-05	0.101213	0.070303	3.34156e-14		TTGAAGAAATTAACTTGGTCATTTATCACATCTATGGCATTAGCAACTACTGTCATAGCACCTACTACACTTCACGCAACAACAACAGAGAAAGATGCGCAAGATACAAAAGATAGTTCGACAAAAAGTATAGAGATTCACGATATCCAGGGAGAAGGTCATCAATCACCTTACGATGGTAAAAAAGTGAACAACATAAAAGGGATTGTTACATATCAATATGAATTAAATGGTGGCAAGTACTTACATATTGAAACACCTGACGATAAACAGGATAATAACCCGAATACATCTGAGGGTCTTATCATTTATACGGGTAATCAAAATTATGACGCTCAAAAAGGTGACTTAGTTAACGTTACAGGCACTGTCGATGAATATTATATTGATGGTTATGAT…
5'-nucleotidase family protein in cluster with NagD-like phosphatase	-0.821431	-0.532041	-0.590084	-0.400441	-0.176001		6.55268e-05	0.010305	0.00613578	0.0697619	0.42666		ATGAAACTAACGATTTATCATACAAATGATATACATAGTCATTTACATGAATATGCACGAATTTCAAAATATTTAGCCGAAGATAGACCGAAACTAAATCATCCCTCACTCTATTTAGATATTGGCGACCATGTTGATTTATCTGCGCCAGTTACTGAGGCAACGATGGGTATAAAAAATGTTGAATTGTTAAATAAGGCACAGTGTGATATTGCCACGATTGGAAATAATGAAGGCATGACAATTTCACATGAAGCTTTAAATACACTTTATGATGATGCGAACTTCGAAGTGACTTGTGCAAATGTTTTTGATGAACAAGGCCAATTACCGAATCATATATCACCATCTTTAATTAAAGTGATAGATGGTGTACGCATTTTATTTATTGCAGCTACT…
5'-nucleotidase YjjG (EC 3.1.3.5)	-1.21449	-1.81795	-1.63488	-1.55667	-1.35243		1.83306e-06	6.02193e-10	1.0576e-09	1.46708e-08	1.10455e-08		ATGAATTCTAAAAGTCTACTCATAGATTTTGATGATACAATCGTAGATTTTCATGATGCGGAATCACATGCATTTTTCAAAATGGCAGAAAAATATAAATTGATCGCTAATCATGACGATTTAAAAACCTTTATGAAAGTGAATCAAGCGCATTGGGAAGCTTTTCAAATTAATAAGTTAACGAAGGAAGAGGTTCTAAGTAAGCGATTTGAAGTATATTTTGATTTACATGAAATGACCGTGGATGGTAAAGAAGCGGATTACATATTTAGAGATGAATTAGCGAAAGCACCAATAAAATTCTTTCCTAACACAGTTGAAACTTTAAAGTATTTAAAACAAAATCATGATTTATATATTGTGACGAATGGTGTGTTAGAAACGCAAGAGCGCCGTATT…
50S ribosomal subunit maturation GTPase RbgA (B. subtilis YlqF)	-0.961221	-0.31936	-0.526866	-0.581799	-0.531735		2.8905e-07	0.149929	0.00912474	0.00283489	0.00284326		ATGGTAATTCAATGGTATCCAGGCCATATGGCTAAAGCAAAAAGAGAAGTATCCGAGGAGTTAAAGAAAGTAGATGTAGTGTTTGAACTTGTAGATGCACGTATCCCATATAGTTCAAGAAATCCAATGATTGATGAAGTAATACAACAAAAACCACGTGTGGTTATTTTAAATAAAAAAGATATGGCAAATTTAAAAGAGCTAGTAAAATGGGAAAATTATTTTAAAGGCAAAGGCTTTTACCCTGTTGCAATTGATGCAAAACACGGCAAGGGTTTAAAACTCGTAGAGCAAGCAGCAATAAAAGCAACAACAGAGAAATTCGAGAAAGAAAAGCAAAAAGGATTAAAACCACGTGCGATTAGAGCAATGATCGTTGGCATTCCTAACGTTGGAAAA…
6-phospho-3-hexuloisomerase	1.23933	1.24836	1.22381	1.53801	1.95971		5.8678e-11	7.39266e-11	5.79521e-12	5.82614e-12	1.56713e-20		ATGACTGAAATAACAAATTATCGCTTAATATTAGATGAATTAGACCATACACTATCGCACGTTAAAGATAGTGAAGCAAAAGCGTTTTTAACACAAGTGGTTGAAGCGAATCAAATATTTGTTGCAGGAAAAGGTCGTTCAGGCTTTGTAGCAAATAGTTTTGCAATGCGTTTAAATCAATTAGGCAAATACGCGCATGTTGTGGGTGAGTCTACGACGCCCTCTATTACTGAAAATGATTTGTTTGTTATTATCTCTGGGTCAGGTTCGACAGAGCATTTAAGATTATTAGCAGATAAAGCTAAATCTGTAGGTGCAGAAGTTGTATTATTGTCGACAAATCCGGCTTCAGCGATAGGTGAGCTTGCAAATGCAGTTATTGAATTACCGGCAGGGACG…
6-phospho-3-hexuloisomerase	2.44838	1.91216	2.07609	1.54462	0.922687		9.59965e-45	4.17464e-24	4.07316e-29	1.51115e-09	1.92737e-05		ATGACTGAAATTACAAAATATCGCTTAATATTAGATGAATTAGACCATACACTATCACACGTTAAAGATAGTGAAGCAAAAACGTTTTTAACACAAGTGGTTGAAGCGAATCAAATATTTGTTGCAGGTAAAGGTCGCTCTGGCTTTGTAGCAAATAGTTTTGCAATGCGTTTAAATCAATTAGGCAAATATGCGCATGTTGTGGGTGAGTCTACGACGCCGTCTATTACTGAAAATGATTTGTTTGTTATTATCTCTGGGTCAGGTTCGACAGAGCATTTAAGGTTATTAGCAGATAAAGCTAAAGCTGTAGGTGCAGAAGTTGTATTATTATCGACAAACCCGGCTTCAGTGATAGGTGAACTTGCAAATGCAGTTATTGAATTACCGGCAGGGACG…
6-phospho-beta-glucosidase (EC 3.2.1.86)	-3.00142	-2.61321	-3.0236	-2.83469	-2.88797		9.65462e-26	8.84588e-18	1.0779e-23	3.51535e-23	6.91409e-29		ATGACTAAATTACCAAAAGACTTTTTATGGGGTGGCGCTCTGGCTGCCAATCAATTTGAAGGTGGTTACGATAAAGACGGAAAAGGCTTAAGTGTTATTGATGTAATGACTAATGGAGAACACGGCAAGCCTCGTGAAATCACGCAAGATGTAGACCCAAATAAATATTATCCAAATCATGTAGGTATAGATTTCTATAATCGTTATAAAGAAGACATCGCATTATTTAATGAAATGGGATTAAATTGTTTACGTACGTCAATCGCTTGGTCTCGTATCTTCCCTAATGGAGATGAAACAGAACCTAATGAAGCAGGACTACAATTTTACGATAATATTTTTGATGAATTGTTAAAATATGGTATTGAGCCAGTGATTACTTTGTCTCATTTTGAAATG…
6-phospho-beta-glucosidase (EC 3.2.1.86)	1.84606	1.07	0.707296	1.80669	1.69784		3.54765e-11	0.00154685	0.0548267	4.76062e-13	6.94247e-12		ATGACTATAAAAACTTTTCCAGAAGATTTTCTTTGGGGTGGTGCTATTGCAGCAAATCAAACTGAGGGCGCATGGGATTTAGGTGGCAGAGGATTAAGTAATATAGACTTAATTCCTCATGGCGCTAATCGACAAGAGATAAAACTAGGGAATAAACAATCTAAATTAAGTGATACAGAATATTATCCAAGTCATACAGGTATTGATTTTTATCATCGTTATAAAGAAGATATTGCGTTACTTGCTGAAATGGGATTGAAAGTGTTTAGAACATCTATTTCTTGGAGTAGAATTTATCCGAATGGTGATGAAGAAACACCAAATCAAGCTGGTATCGATTATTACACTGAGTTATTTAAAACATGTAAAGCGCATAATATGGAGTTACTCGTAACGCTT…
6-phosphofructokinase (EC 2.7.1.11)	1.28296	0.985911	0.824789	0.942203	1.17778		1.22056e-10	1.45222e-06	3.18867e-05	4.92753e-06	4.32422e-10		ATGAAAAAAATTGCAGTGTTGACAAGTGGTGGAGATTCTCCAGGCATGAACGCAGCTGTAAGAGCTGTAGTTAGAAAAGCGATTTTTAATAACATTGAAGTCTATGGTGTTTACCAAGGCTATCAAGGTTTATTAAACGATGATATCGAAAAGCTTGAACTCGGTTCTGTAGGGGATACAATTCAACGCGGAGGCACTTTTTTATATTCAGCAAGGTGTCCTGAATTTAAAGAAGTAGAAGTGCGTAAGAAAGGCATAGAAAACTTACGTAAAAGAGGCATCGAAGGCCTTGTAGTTATCGGTGGAGACGGTAGTTATAGAGGCGCGCAACGTATAAGTGAAGAATGTGAAGAAATCCAGACAATTGGAATACCTGGTACGATTGATAATGATATTAAT…
6-phosphogluconate dehydrogenase, decarboxylating (EC 1.1.1.44)	-0.281376	0.131099	-0.298159	0.190924	0.716919		0.0987812	0.537999	0.0917018	0.370368	1.99709e-05		ATGACACAACAAATTGGTGTAGTAGGTTTAGCCGTAATGGGTAAAAACCTTGCTTGGAATATTGAATCACGAGGATATAGCGTTTCAGTTTTTAACCGTTCATCTTCTAAAACAGATGAAATGGTAACAGAATCTGAAGGTAAAAATATACATCCGACGTACTCTATAGAGGAGTTTGTGAATTCTCTAGAAAAACCCCGTAAGATTTTATTAATGGTGAAGGCAGGACCAGCAACAGATGCAACAATCGATAGCTTATTACCATTACTAGATAATGATGATATTTTAATCGATGGTGGTAACACTAATTATCAAGATACAATCAGACGTAATAAAGCACTAGCTGAAAGTGGTGTTAACTTCATCGGAATGGGCGTTTCTGGTGGTGAAGTTGGCGCG…
6-phosphogluconolactonase (EC 3.1.1.31)	2.39713	1.78188	1.23198	1.85718	2.20443		1.29388e-22	2.61641e-15	7.11149e-08	1.07205e-14	1.29677e-27		ATGACGACAACAGGTTATATTGGTACGTATACGAAAAAAGAGGGCAAAGGCGTTTATCGTTTTGAATTAGATGAACAAACTGGAAGCGTAACAGAAGTTGAAACAGGATATGAATTAGAAGCATCAACTTATGTAAATCAACATAATTCATTTTTATATGCTGTAACACGTGAAGGAGATAATTGCGGTGTTGCTAGTCTTAAAATAGAAGAAGATGGTAAACTCAGTTTAATTAATAAATGCCTCGCTTCTACAAAGGGTAGCGGCTGTTATGTAGATGTGTCGCCAGACGGAAAGTTTGTTTTTGAGTCTGTTTACGGTGCTGGGTTAGCGCGCTTATATGAAGCGAACCCTGAAACAGGTGAAATCATACGTTTAATTCAAGAGTTAGAGCACAAT…
6,7-dimethyl-8-ribityllumazine synthase (EC 2.5.1.9)	-1.19857	0.715703	1.20706	0.496774	-0.0816272		0.000350207	0.00320895	3.54905e-07	0.0490146	0.81021		ATGAATTTTGAAGGTAAATTAATAGGTTCAGATTTAAAAGTAGCAATTGTGGTAAGTAGGTTTAATGATTTTATTACAAATCGTTTATTGGACGGGGCTAAAGATACTTTAGTGCGACATGAAGTACCGAAAGAAAACATTGATGTAGCATATGTACCAGGTGCATTTGAAATTCCATTAGTAGCTAAAAAATTAGCTCAAAAAGGTGAATATGATGCTGTAATCACTTTAGGTTGTGTAATAAGAGGATCTACTTCTCATTATGATTATGTTTGTAATGAAGTGGCGAAAGGTGTTTCTAAGGCAAATGATATTGCTGATACACCAGTTATCTTCGGTGTTGTGACAACTGAAAATATTGAACAAGCAATAGAACGTGCCGGCACAAAAGCAGGAAAT…
8-oxo-dGTPase Bsu YtkD / 8-oxo-GTPase Bsu YtkD	-0.831372	-0.45546	-0.566472	-0.182425	0.50984		0.00140599	0.119312	0.0506843	0.542933	0.0441222		ATGAACGTGAAGTTTAAAGATAGCGAAAATGATGATGTGTTTTTATCATATAAAAATGACGAAAATCATGCTGATGGTAACCATGTCCTGATCATACCTATATTTCAAGGACAGTTGCTGTTTACCAATCATAAATTGAGAGGTATAGAGTTTCCTGGTGGCAAAAAAGAAATAGGAGAATCCAGTGAAGTAGCAGCAGCTAGAGAATTATTTGAAGAAACAGGTGCAACGATAAAAAAGTGTAATTATATTGCGCAATATCGTGTAGAAAGACAAAATGGATTAAGCTTTACTAAAGATGTATTTATGGTTGTCGTTAAGGATGTAGCGCAACAAAACGACTATTTAGAAACAAATGGACCTTTATTTTATAATAATGTTTATGATATTCCAGAAGAA…
A/G-specific adenine glycosylase (EC 3.2.2.-)	-0.017908	0.519031	0.340867	0.390804	0.0660494		0.950631	0.0399117	0.211347	0.116427	0.812591		ATGTTTAATGAGTCAAAATTCAAGAATAATCTCGTTACATGGTTTGATGAACATCAACGTGAAATGCCTTGGAGAGAAACCTCTAATCCATATTATATATGGTTGAGTGAAGTGATGTTACAACAAACTCAAGTTAAAACAGTTATAGATTATTATCATAGATTCATCCATCGCTTTCCAACTATTTCTGAGTTAAGTCAAGCACATGAAGATGAAGTGCTCAAATATTGGGAAGGTTTAGGCTATTATAGTAGGGCACGTAATTTTCACACTGCAATAAAAGAAGTACATGAAAGTCACCACGGTGTCGTGCCAGACGAACCGGTGACATTTGGAAAACTAAAAGGCGTAGGTCCTTATACACAAGCAGCAGTTATGAGCATTGCTTTCGACAAACCC…
ABC transporter amino acid permease protein	-1.27994	1.48453	0.308801	2.14055	1.824		0.00063219	1.10039e-06	0.422945	8.93893e-13	4.36344e-14		TTGTCATTCATTCTATATACTATAAGTGAAGTACTTAAAGGCGTACCGAATACAATTATTATTTCCATTGTAGCTATGTTCGTAGGTCTTATTATCGGAACGTTATTTGCGATTATTCGTATCAAACGTGTGCCTGTCTTATCTCAACTTATAATCGTGTATAATTCATTTTTTAGAAGTACACCATTAATCGTTCAATTGTTCATACTATATTATGGAATACCTTCATTTATACTTTTTTTAAATGATCAGTTCTCTTGGACAATCAATCCTGACATATTCTCACCTTTAACGATTGCCTTTATCGTCTTTTCTTTTCATGCCGTAGCGTATCTTTCTGAATCAATTAAAGGCGGTCTTCAATCCGTAGACCAAAATCAAATTGAAGCTGCCCAAACA…
ABC transporter ATP-binding protein	-2.37982	-1.64592	-1.75047	-1.98575	-2.03708		2.95965e-26	1.4829e-14	2.48004e-16	2.11199e-24	2.85504e-26		ATGCTAGAATTTAAAAACGTCACTAAAAGTTTTAAAGATGGGAATCAAACAATTGAAGCTGTAAAACCTACATCTTTGAAATTTAATAAAAATGAACTGATTGCCATTATCGGACCCTCTGGTTCTGGAAAAAGTACATTCCTAACAATGGCCGGCGCATTACAGACGCCCACATCTGGTGAAATTATCATCAATGATAAACAGGTATCTCAACTTTCGCTGAAAGAATTAGCAAAAACAAGGATGCAAGAAATCGGTTTTATTCTTCAAGCTACGAATCTTGTGCCATTTCTAAATGTAAAACAGCAATTTAAGTTACTACAAAAACAGAAAAAAGATGTGCTAGACGAAGCAAGTTATAACCAACTTGTTAAGCAACTTGATATTGCGGTGCTTGAG…
ABC transporter ATP-binding protein	-1.59501	-0.924073	-1.26339	-1.3417	-1.84219		7.86143e-13	0.000103464	9.03694e-09	1.25383e-07	5.18018e-19		ATGGAATTAAAAGATATAACAAAAACGTATGGCAATAACAATGTTTTAGATCATATTAATTTTGATTTTGGACAAAGCCAAATTGTAGGTTTAATTGGTAAAAATGGTGTCGGTAAAACAACATTAATGAAAGTCATGAACGGAAATATTATCAAATACAAAGGGGAGGTAAAGATAGGTAATAAAGACAATATCGGTTACCTTATTGAACATCCTAAATTGTATGATAATAAATCAGGTTTATATAATTTGAAATTATTTGCCAATGTATTAGGTAAGGGGTTTGATAAAAAATATGCAAACCAAATCATTGATGCCTTTGGTATGAGACCTTATGTGAAGAAAAAAGTTAAAAAGTATTCAATGGGAATGAAACAAAAGCTAGCTATTGCTGTTTCA…
ABC transporter ATP-binding protein	-0.806972	0.682645	0.605046	0.583453	-1.02065		0.00250109	0.0085513	0.0310355	0.0330562	1.87712e-05		ATGATAGAACTTGTAGATATCAATCGACATTTCAAAAATGGGGATGAACAAAACCATATTTTGAAAGACATTAATATCAACATCAATGAAGGTGAATTCATTGCTATTATGGGTCCTTCAGGTTCTGGAAAAAGTACGTTAATTAACATTTTAGGATTTATTGATCGTGGTTATGAAGGTGATTACCTTTTTAATCGTAAAAATTATCAAGAAAGTTCAGATAACCAACTTGCAGATATAAGAAATAAAACAGTTGGCTTTGTCTTTCAAAACTTTAAATTAATTCAAAATAATACAATTTTAGAAAATGTCAGCATTCCGCTCGTTTATGCAGGGTTAGGCACTCAAGCGCGTAAATCACGTGTAACACGTACATTACATGATGTAGGTTTGTTTGAT…
ABC transporter ATP-binding protein	-0.4587	-1.43242	-1.03035	-0.897584	-1.55058		0.159891	3.71766e-06	0.000565936	0.00221519	4.84253e-08		ATGCTAAATGATTTAATAACGAACATGAATAAATCAAAACGTACAATCATTTATGTATCGCATCACCGTGGATTTATCAATGCAACTGCTAGTCATATCATAGAGATAAATCGAACGCAAACAAGGAAATTTACGGGTAATTATAACCAGTACAAAGAAATTATAGATTTAGAGTTTCAAACACAAGTGAATGCTTATGAAAAACAGCAGAAAGAAGTTAAGCAGCTTGAGCATACTATCAAGAGAGTTAAAGAATGGCATGCTGCTTCTAAGCAAACAACAAGTGTTCGCGATCCATCTGAGCAAAAGCGATTAAGTAAATTAGCGCAAAAATCAAAAGTAAAAGCATCACAATTAAATCAAAAATTAAACGAAAATAAACTAGAAGAACCTGAAAAA…
ABC transporter ATP-binding protein	0.615161	0.596262	0.31934	0.709251	0.464991		0.0291072	0.0278384	0.265122	0.00553765	0.0420048		ATGCTTGTTGACTTGAAAAACGTTGCAAGAAGAAAACAAGGGAAAGAAATAATTGAAAATGTGAGTTGGCAAATAAACGAAGGTGAAAAATGGATGTTATACGGTTTAAATGGCGCAGGTAAAACAACATTACTAAACATCTTAAATGCTTATGAACCACATACATCAGGGACGCTATCATTGTTTGGTATGCAACCAGGGAACAAAGGTTATTCTGCAGATAATGTACGTGATCAAATAGGGTTTGTTTCAAGCAGTTTAATGAATCGATTTCAAGATGGTGAAATTGTATTAGATGTAGTCATCAGCGGTATTTTTAAATCAATAGGCGTTTATAAAGAAGTGAAACCGACTCATATTGAAATGGCTAAGCGATATTTAGAGCAAATGGGCATGCGT…
ABC transporter ATP-binding protein	0.828002	0.648361	0.703086	0.592928	1.22406		0.00156857	0.029849	0.0156778	0.0277284	2.91613e-08		ATGATAGAATTACAAAATATCAAAAAACAATACCGTAGTAAAAGCATCTTTGAATCGCTAGATATGACATTTGAAGATAAACAGTTAACTATTTTACTTGGTGAAAATGGGGCCGGAAAATCCACTTTGTTAAGAATGATTTCAGGATTAGAGGAAGCGGATTATGGCAATATTACTTACTTTGGTGACCAAGTTGCAAAAAAGCAACTTCAAGATATGATCGGTTATGTACCTCAAGATATTGCGTTATTTGAACACATGACAGTAAATGAAAACATCAATTGCTTTAAGGCGTTATGCAAAAATCCTATAACCGAAGACATGATAGACCAGTATGCATCCCAACTTCATTTAACAGATAGAACAGTTGCTGTGTCGAAACTATCAGGTGGCACGAAA…
ABC transporter ATP-binding protein uup	-0.112899	-0.447151	-0.612611	-0.410891	-0.148547		0.600177	0.0159139	0.000906833	0.0288323	0.443569		ATGATATTATTACAACTCAATGACTTAACTAAATCATTCGACGGAGAAGATATTTTTAATAATGTAGATTTTGAAGTTAAAACTGGTGAACGTATTGGTATCGTAGGACGTAATGGTGCCGGAAAATCTACTTTAATGAAAATCATTGCTGGCGTCGAGACATATGATAGCGGTCAAGTTTCAAAAAGCAAAAATCTCAAGCTTGGTTATCTAACACAACAAATGACTTTAAATACGAATCAAACTGTTTTTGATGAAATGTCGAAACCATTTGAAAGTATGAAAAAATTAGAATCAGAAATGAAATTTGAGACAGATTGGTTAGCGCAACACGCTGATGAATATGATACTGAGTCATATAAGACACACATCGATCGCTATGAATCTTTATCTAATCAA…
ABC transporter ATP-binding protein uup	0.324249	0.569605	0.416383	0.55627	-0.168851		0.116989	0.00848908	0.0535908	0.00866962	0.432783		ATGTTACAAGTTACTGATGTAAGTTTACGATTTGGTGATCGTAAACTATTTGAAGATGTAAATATTAAATTTACAGATGGCAATTGTTATGGATTAATAGGAGCTAATGGCGCAGGTAAATCAACGTTCTTAAAGATTTTATCAGGTGAATTAGATGCTCAAACTGGTCATGTTTCTATGGGTAAAGACGAACGTTTAGCAGTTTTAAAACAGGATCACTTTGCATTTGAAGATGAACGTGTAATTGATGTTGTTGTTAAAGGACACGAACGTTTATATGAAGTAATGAAAGAAAAAGATGAAATCTATATGAAACCAGACTTCAGCGATGAAGATGGTATTAGAGCTGCAGAACTAGAAGGCGAATTTGCTGAAATGGACGGCTGGAATGCTGAAGCA…
ABC transporter ATP-binding subunit	-2.46589	1.10196	0.574696	1.73779	2.40165		1.82916e-05	0.145502	0.495452	0.0224811	0.00103388		ATGATTCACATTGACCACGTTCAACATCAATTTGGCGATAACCAAGTCATTAATGATTTTGAATTAAATATAGAAAAAAGTAACATCGTAACTTTTATAGGTAAAAGTGGTTGTGGTAAATCGACGTTATTAAATATTATTGGTGGTTTTTTAACACCAACTTCAGGTGCAGTAAATATTGATGGAAAAATTAAACAAACACCATCACCTGATTGTTTAATGATATTTCAACACCACAACTTACTTCCTTGGAAAAATATTAACGACAACATACGTATTGGTTTGTCTCAATACATAAGCAATGAAGACATCAATAAACAGTTAAAAACCGTAGATTTAAATCATAAAGGGAAATTATTTCCAGAAGAATTATCCGGTGGTATGAAGCAACGTGTTGCG…
ABC transporter ecsA-like protein	1.04106	0.179141	-0.452156	-0.0985204	0.519632		0.000419337	0.596972	0.23229	0.760011	0.0502114		ATGGCTGGCCTTGTAGCAAAGTTAACAAACGCAGTAAAATATTATGATCAAAAGAAAGTCTTAGATGGCATTAATATAGAATTAACTGAGGGAGAAATTTTAGGATTGATTGGTCCTAGTGGTTCAGGAAAAACTACGACAATAAAATGTTTAATGGGTATGGAAAGTTTAGATGAAGGACAGGCTCAAATTTTCAATAAACAAATACCAAATCGTAAAGTACTGAATGAAGTAGGCTATATGGGGCAAAGTGATGCGTTATATGAGTCATTAACAGCTCGAGAAAATTTAGTGTTTTTCGGTAATTTGATGGGGTTAAAAGGTAAGAAATTAGAAGAAGCAATTGCTGAAAATACAAAAATAGTAAATTTAGAACCTGAATTAGGAAAGGTCGTTTCT…
ABC transporter permease protein	-2.36491	-2.26109	-2.28163	-2.35297	-2.08776		5.73527e-30	4.12899e-22	3.82532e-25	2.40918e-28	2.76462e-30		ATGTTTTTAGCATGGAATGAAATTAAACGTAACAAGTTGAAATTCAGCTTAATTATCGGTGTCTTGATTATGATTAGTTACCTACTCTTCCTTTTATCTGGCTTAGCAAGCGGACTGATGAATATGAATAGAGAAGGTATCGATAAATGGCAAGCCGATGCTATTGTATTAAATAAAGATGCAAATGAAACTGTAGAGCAGTCTTCGTTCAATAAAGATGATGTCGGAAATACATATGATAAACAAACGACTTTAAAACAGACAGGTGTTATCGCTTCTAATGGTAATGCAGAAGAAAATTCCTTACTATTTGGTGTCACTTCTGATTCTTTCCTAGTCCCTGATATGATAGAAGGCAAAAAAGTTAAATCTGACAATGAAGTAATAGCAGATAAAACT…
ABC transporter permease protein	-0.0257236	-0.428188	-0.517024	-0.602026	-0.0122055		0.932431	0.126265	0.08243	0.0197066	0.966055		ATGAGATTTAAGGCGATTTTTATCAGAGTTATTAAAGAATTATTACGAGATAAAAGAACATTAGCTTTAATGTTATTTGCACCTATTTTGGTTTTAACACTGATGTATTTTATATTTGATACTAATAATGAAACAAATATAAAAATAGGTATGAATGCTTCAGTACCAGATGAAATTGTGAACGCTTTGCCCCCAGATAAAGTAGATATTGAAAAATATGATGCGTCTAGCTCAATTAAAGATACAATTGTGGATTCAGAGTTGGATGCATATATTGAACAAAAAGGGTCTAATCTAGAAGTCACTTATAAAAATGAAGATCCAAGTCTTACAGGGTCAACGAAACAATTGTTAGCGAGTGCAATCCAAAAGAATAAGATGCAGGATATGACTAAAATT…
ABC transporter permease protein with unknown substrate	-2.25481	1.56955	0.466602	2.15708	2.42736		0.00853947	0.0428889	0.605402	0.0064521	0.00198673		ATGACAGCTAATATAGTCAAAAAATGGACATTACCAATCATTACTTTTATTATTTTCCTATTTATATGGCAATGCGTAATTTGGATTGGAGATTACCAGCCTATTCTTTTACCGGGACCCTTACTAGTAGCAGAAAGTATATGGCAGTTCATTATTACCGGGGAAATATTTTCACACTTAGGTATTAGTTTATTTCGCTTTATTGTAGGATTTGGATTTGCAGTTATCATAGGGGTTCCTGTTGGTTTTTTATTAGGCCGTAGTAATGCATTCTTTGATGCAATAGAACCTCTATTTCAATTAATTAGACCTGTCTCCCCTATTGCATGGTCACCATTCGTCGTTTTATGGTTTGGTATCGGGAGTTTACCTGCAATGGCAATTATCTTTATCGCCGCA…
ABC transporter protein	-6.03654	-3.88305	-4.09175	-5.07731	-5.19377		5.03618e-94	3.90279e-56	8.46834e-64	1.85186e-104	5.46122e-119		ATGCTTGAAATAGATAATCTTTATAAACGCTTTAAAGATTCTGAATTTAATGTGCTTGATGGTGTTTCTTTAACGATTAATAAAGGCGATATTATTGGATTAATCGGTAAAAATGGCGCTGGTAAGACTACATTAATGAAAATTATTGCTAAGTCTAAAAAACCAACTTCAGGATCTATCACTTTAAATGGTATAGATATTTTTAAAAATAATAACGTTATGAAAAACGTAGGCATTATGATTGATACAGTTTATTTCAAACACTTTTCCGCTAAAAAAAATTTGATTTACTACTTAAAAGTAAATAATAAGGAAAAATATCTTGATAATATCGATAATGTTCTAGAACTTGTTGGACTTGCACATACTAAAAATAAAAAAGTGAAAGACTTTTCCTTT…
ABC transporter-related protein	-1.79405	0.0219163	0.0028479	-0.693863	-0.361641		0.0171337	0.982585	0.99818	0.239844	0.504518		ATGATAAAACTTAATCATATTAATAAATCTTTTGATGGAAAAGTAATTTTCGAAAAATTTAGCGTCGTTATTGAATCAGGAGACTTTGTAATCATTAGAGGAGCAAGTGGTAAAGGGAAATCAAGCTTATTAAATATTATTGGATTACTTGAAGCTCCAGACTCAGGAGAAGTATTATACAACGGCGTTGTAGTGAAAAATGAAAAAACGAAATTAATCTATAAGCGTAAAGATATATCATACGTTTATCAAAATTATGGTCTGCTTGAAAATGAGACAATCCTTAAAAATCTCACTTTGCCATTAAATGTTTCGAAAAAAGAGATAACTAAATTAAAAAGTGTAATGAAAAAAGTTGGTTTGCAAGATCTATCTTTAAAAACGAAAATTTACACATGT…
ABC transporter, ATP-binding protein	-3.35719	-2.71048	-3.88853	-3.39057	-3.74238		1.4013e-19	3.84133e-10	5.14418e-16	3.24093e-23	1.60428e-27		ATGCTACATTTACATAATATACAATTTAGCTATGATGATAAGAAGGCTATTTTGAAAAAAATTTCTTATGACATTAAGTACGGAGATTTTATAGCACTAATTGGGGCAAATGGATCTGGAAAAACGACATTAGTTAAATTAATTAATGGAACACTTTCATTAAAAAAAGGAAAAGTGACCTTAGATGGTGTGAGGAATATTAAAGAATATTTCAAAATAAATACACTTTATTTACCAAGTGATGATATTCTTCCTGGTTTTTTGTCAGGCAGAGAATATTTAGAATTTCTACATAAATTTTATAAAAAAAGATTAGATAATGAAAAACTTAAAATGTTAGCTCGAAAATTATCTTTTGTTAATGATTTAGATAACGTCATTGATGATTATTCAACAGGG…
ABC transporter, ATP-binding protein	-2.43396	-2.27893	-2.7642	-2.53663	-2.11509		5.59804e-19	2.01004e-15	3.17829e-22	3.09525e-17	1.74728e-18		ATGAACGCAATCGAATTAAATGCTGTAAATTATCAGTATAAAGAATTCAAGTTAAATGATATTAGTTTTCGTGTTCCTCAAGGATTTATAACTGGATTTATTGGTGCAAATGGTGTAGGTAAAACGACCATTATTAGAATGATTATGGATTTAATTGAGCCTGATGGCGGAGATGTTTTAATCTTTAATCAAAAAATGAAAGCACGCCCTGAAGCTATTAAAAATAAAATTGGTTTCGTTTATTCCGAATTGTACCTCAATGATAAATGGAATATCCAAAAAATTGAACAGTATGTTTCACCATTTTATAGTACATGGGACCATCAGTTATTTACATATTATCTTGAAAAATTTGATTTACCTTATAAGCGGAAGATCAAAACATTCTCAACTGGTATG…
ABC transporter, ATP-binding protein	-1.14495	-2.10419	-1.38883	-1.48907	-1.24627		0.000451241	7.01597e-06	0.000313783	0.0010199	2.53929e-05		ATGAACATAGCGATTGAAGCTAAAAACGTGTCAAAAGAGCTTAACCAGAATCTTATCATTAATGATTTGTCTTTTAAAATCCCCAAAAATTCCATAACTTTAGTAAAAGGAATAAATGGAGTAGGTAAAAGCTTAACATTAAAACTTATTTCTAAATTACAGTTACCAAGTAGCGGCAATATTTATACTGATTCTAAAATTAGCTATGCCCCGGATGCATTTCCTAAAAACATTAAAGTAACAGTAAAACAATTTTTATTATTTATAATTAACTCAAATAATCAAATTAATAAAAAACAAGTACATACTATACTGCAAAATTATTTGGATTTATTTTATTTAACTGAATTTCAAGATTTGAAATTGCATCGTTTATCTAAAGGTACATTACAAAAAGTT…
ABC transporter, ATP-binding protein	0.113482	-0.162352	-0.523685	-0.262063	-0.0276028		0.601359	0.451944	0.00921787	0.174193	0.89987		ATGTCACTAAACATTGAACATGTAACCAAGAAATATAAAGATTTTACAGCGGTTAATGATATTTCATTATCTTTAGAACAAGGTAAAATGTTAGGTTTTCTAGGCAGAAATGGTGCAGGAAAAACGACAACCTTCAGAATGATTTTAGGACTAACGCCAATCACTGAAGGTAAAATTGCATATAATGACAAACCCATAGACAAGACTTCATACAACCACATTGGCTATTTACCAGAAGAGAGAGGATTACATCCTAAAATGAAAGTAGAAGATGAATTACGTTATTTAGCTACTTTAAAAGGAATGAAGTCCAAAGAAATTACGGAAGCTATAGATTATTGGTTAGATAGGTTTGGTATTAACGAAAATAGAGAAAAGAAAATTGAAGCATTATCCAAA…
ABC transporter, ATP-binding protein	0.525057	1.03648	1.17521	1.1336	0.9773		0.109879	0.00191279	0.000215821	2.93804e-05	0.000277773		ATGGAACACATAATTGAAATGAATCATGTAACAAAGTCATTTAAAAACAAAATAGCAATTAAAGATATGAATTTCACTGTGAAAAAAGGGGAGATTTTTGGTTTCCTTGGTCCTAGTGGCTCTGGCAAGACGACAACAATTAAAATGTTAACTGGAACATACGATCCGTCTAAAGGTAGTCTAAATGTTCTTGGACACAATGGTTCTGAAATAGGCACGAGCAACTTTATGTCAAAAATTGGTATCCTTACAGATCACAGCACTGCTTATGAACGCCAAAGCATTTGGGATAACTTAAAGTTATTCGCAAAACTTAACAAACTACCATTACAAAAAATTGATGAAGCTTTAGAATTTGTTGGTCTAACACAGGATAAAAAATCATTATTTAAAAACTTG…
ABC transporter, ATP-binding protein	0.985174	0.447653	0.218453	0.281908	0.935484		0.000473954	0.239197	0.533686	0.408832	0.00126734		ATGGTTAAACACATAGAATTATTTGTAAAAGATAATAGATTAGTTGAACTTCAAAATGATTTAGCTACTATTGTCACAGAAGATGAGTTTCAAAATTCGATTATAGAACTCAATCAAGATACGAGTGGATTCAAGACATACACGCTTAAAGCACCACTACCAGAGCGACTATCAGTAAAAGAAATCATTAAATTTTGGTGTAAGTGGTACGATTCAAAATTATCCTTAGATACAGTCCTTTATGAATGTAAGTTATTCTCCTTCAACCACAAGAAAATTAAAAAGCTCACAACATCTGAACTTAAACTCGTCCATTTAGCAAAATTATTCCTTGTACCTGAAACGAAATTTATTATTAAAGAACCTTTACAAAATGTCTCTATTGAAACAAAACACACC…
ABC transporter, ATP-binding protein EcsA	0.0199775	0.0913823	0.264525	0.167932	-0.280318		0.943926	0.762951	0.273552	0.497089	0.216027		ATGACAGTAAAAATAGAACATTTAACAGGCGGTTATGGTAAACGACCTGTAATTAAAAATATAAATTTTGAATTAACCCAAGGTGAAATTGTTGGGCTTATTGGATTAAATGGAGCAGGTAAAAGTACGACAATCAAGCACATGCTTGGTTTACTGACACCTATGGAAGGTGAGATGACAATTTCTAATATAAATATAAAACAAGATGTTGAAACTTATAGAAGAAAATTATCTTATATTCCAGAGTCTCCAGTTATTTATGAAGAATTAACATTGCAAGAACATATCTACATGACAGCCATGGCTTATAATATTAGCAAAGAAGCTGCAATGGAGAAGGCACAACCTTTATTAAAAACATTTCGCTTAGAAGATAAATTAAATATATTTCCAAGCCAC…
ABC transporter, ATP-binding/permease protein	2.09964	1.29623	0.834527	0.533507	0.985278		1.30024e-11	5.21017e-05	0.0108839	0.127165	0.00101444		TTGAAAGTATTTTGGAAATTAGGATGGTTTTTTAAGCAACAAAAAATGAGTTATATTATTGGTTTATTTACGTTGCTATTAATCGCATTAATTGAAATTGTACCACCTCAAATCATAGGTAAGACAATAGATCAAATGACGACAAATAAGTTAACACCCAAATTATTAACAATCTACCTCATTATCCTAACTATAGTAGCGATATTAACTTATGTTTTAAGATATGTATGGAGATTATCTATTTTTGGAACGAGCCAAAAGTTAGGGCAGACTTTGAGAACCTATTTATATGAAAAATACACGACGATGAGTGCGATATTTTTTCAAAACAGACGTACAGGCGATTTAATGGCGCATGCAACTAACGATATAAGAGCAGTTCAAAATGCTGCAGGTGCG…
ABC transporter, periplasmic spermidine putrescine-binding protein PotD (TC 3.A.1.11.1)	-0.434301	-1.41796	-1.23378	-1.06557	-0.680124		0.131976	3.87044e-07	5.01429e-06	9.85248e-05	0.0120899		ATGAAACGTTTTTTACAGTTAATTATAATTTCTATTGTCGTTGGTCTGATATGTTTATTTATCAGCCAAAGATTCACTTCAAAGCAGCACTCTGACACTGGTGAAAAAATTTATGTTTATAATTGGGGAGAATATATTGATCCTAGTTTATTAAAACAATTCCAAAAAGAAACAGGAATAGAAGTCGTTTATGAAACATTTGATTCAAATGAAGCGATGGAAGCCAAAATTAAAAATGGTGGCACTCATTATGATGTTGCTTTTCCGAGTGACTATACAGTTCAAAAATTGAAAAGACAACAATTGTTATTACCTCTAAATCATGAGAAACTACCTAATATGAAAAATCTTGATGCAGATTATCTTGATATGCCATTTGATGAAGATAATACGTATTCA…
ABC transporter, permease protein	-1.00573	0.542136	0.241662	0.291628	-1.09569		9.28274e-07	0.00945815	0.282532	0.241236	5.72248e-08		ATGAAGAATTTGTCTAATATCATCGTTATTTCATTCAAATCTATTTTAAAAAATAAGCGACGTAATATTTTTACGATGATTGGTATTATTATTGGTATTGCAGCTGTTATTACAATTATGTCTTTAGGAAACGGTTTTAAAAAAACGGCTTCTGAAGAATTTGAAGATACGGGTGCTGGAAAAAATTCTGCAAATATTAATTTCATGAGTAATGATATGGAAGGCGCGAAAAAGAACCCTTTCAGCCAGCAAGACTTGAGTATTATAAAACAAGTTGACGGCGTAGCAGATGCTGAAATTAAAGAAACGGATGACCAAGGTTTTTCTGCAAGAATGACTAATGCGCAGAAAAAAGGCGATATCAGTATTGTGAAAAAAGAAGCTATGGATAGTCCTGAA…
ABC transporter, permease protein EscB	-0.568214	-0.129094	0.0645251	0.0655282	-0.486149		0.0210701	0.606542	0.80055	0.786766	0.0162988		ATGAATCAAAATGCGAAACAATTATTTAATACAAGAAAACAAGAGATAAGCAAAGAAAAGCAATACTATAATAAATTCATCTTTAATGGCCATTTCTCCGTATTTCTTGTAATTATGTTTGGTGCCTTTCTAGTAGGCTATGGTGATTGGCTACAATCTATACCACATGATTTTAATTACGCTTTGATTGCTAGTATCGTCGTAGCATTAACATCTATGTTTCCAATTAGAACGTTGCTTAAAGATGCAGATAGACTTTTTCTATTACCATTTGAAAAACATATGTCAGAATATATGAAACATAGTTTGATTTATAGTTACTTTTCTCGAATAGGGTTTCAAGTATTAATACTAATTGTGTTATTCCCATTGTTTTTTGTGATTAATAATCAAACGTTT…
ABC-type dipeptide/oligopeptide/nickel transport system, ATP-binding protein	-2.01802	-0.0207651	-0.324944	-0.0372301	-0.431641		6.87712e-15	0.943289	0.161647	0.88419	0.0541628		GTGAATGTCCTAGTTGGTGAAAGTGGTTCTGGTAAAAGTTTAACTGCTAAAGCACTTGTCCAACGTGTACCACGCGCACTAGATATGGAATTCGATGCACTACATTATAAAAATCAAGTTGTCAGAGATATGCATACTTTATTAGGCAAAGATATAGGTTTTATTTCTCAGGACTATACACACAGCTTTAATGATCATACAAAACTTGGTAAGCAACTTATGGCTATTTATAGAATGCACTATAAAGTGAAAAAAACAGTGGCAAAGCAATTTGTCACAAAAGCATTACAATGGGTAGATTTAGCACCTGATCAAGTGATGGAACGCTACTGCTTTAGCTTATCTGGTGGCCAACTTGCTAGGGTACAAATTGCGAGTGTTTTGATGTTAAACCCAGAA…
ABC-type dipeptide/oligopeptide/nickel transport system, ATP-binding protein	-1.78057	0.0223003	-0.0867873	-0.00151954	-0.467785		2.65025e-11	0.943289	0.783533	0.99463	0.0477033		ATGATTGAATTAACAGGAATAAACTTTAAATATGATCAAGCGCCTATTTTAACTCATATCGACCTGACTATAAATGCGGATGAAATTATTGGTATCGTAGGTGAAAGTGGTTCAGGAAAGACCACTTTAGCGCATCTCATGCTAGGTTTACTTCAACCGACCGAAGGACAAATCAACACACATGGATTAACATTATTACCTATATTTCAGCATGCATATGATAGTTTTAATCCGAAGTTTAATATAGGAAAATCCTTAGCAGAACCTATACAGTATTATAAAGGCACGGATACGAGTGATGTAAAACGAAGAATGAAAGCATTGATGACATATATGGAATTAGATGCTAAGTTGTTGGATAGGTTACCTGATGAATTAAGTGGCGGCCAATTACAGCGA…
ABC-type Fe3+-siderophore transport system, permease 2 component	-1.21429	-0.983328	-0.536471	-0.216437	-0.792737		2.00992e-09	3.41717e-06	0.026926	0.35712	0.000674793		ATGATAGATCCGAAACTGAGATATAAACAATGGTTAACAATGGTGATTCTGATTATACTTGTACTTCTCGCTTGTGCATGGAGTATGACTTCAGGTGAGTATAAAATGTCGATAGGTACGTTCTTTAAGACCTTATTTGGTCAAGGCGCATATACCGATACATTGATATTAATGGAATTTAGAATGCCACGGATGATTATTACGATTTTAGCTGGAGCGGCATTAGCTATGAGTGGCGCGATTATCCAGAGTGTTACCAAGAATCCGTTAGCTGAGCCAGGTATATTAGGCATTAACGCAGGTAGTGGTTTTGCTATAGCGCTGTTTATGGTTATAGGGAATGTAGATGCTGGAAACTTTGTCTATGTTCTACCAATCATAAGCATGATTGGTGGCATC…
ABC-type multidrug transport system, ATPase component	-1.61777	-1.14587	-1.56003	-1.10905	-0.593352		4.40359e-10	0.000110852	7.29443e-08	1.74219e-05	0.009377		ATGGAACACCTTTTAAAAGTTCAAAATTTAAATAAGTCTTACACAAAATCTGACTTTCACCTTTCCGATATTTCACTATCAATCAAACCTAGTGAAGTTGTAGGTTTAATTGGAAAAAATGGTTCAGGTAAATCTACATTGATTAATACATTGGTCGGAAATCGCTTTAAAGACAGTGGAAAAATCATTTTTTTCGATGAAACTGTAACAGAAAATGATTCCAATTATAAAGAAAATATCGGTGTTGTATTTGATGATTTACGTGTACCAAACAAACTAACAATCAAAGAAATTGATAAAGTGTTTTCTAATATTTATCAATCATGGAATAGCGAAAAATTCTTTTCAATTATCGATAAATTTGAGTTACCTACTAATAATGCAATTAAATCTTTTTCA…
ABC-type multidrug transport system, ATPase component	5.73465	0.872267	3.08069	3.78681	5.56863		7.61464e-37	0.0996867	7.34311e-15	3.31456e-21	1.13535e-49		ATGACCCTACTTAAAATTCATAATTTAACAAAACGCTTTGGTAAATTCTATGCTTTAGATGGTGTGGATTTAGAACTCAATGAGGGTGAAGTTTATGGGTTTATTGGACCAAACGGGGCTGGGAAATCAACGACAATCAAAGCAATATTAGGTATGTTGAAACCAACGCAAGGTACTATTGAAATTTTTGACAAAAATGCGCTGAAAGATGCAGTAGCCGTGCATAAAGATCTTGCTTTTGTGCCTGGCGATGTCAATTTTTGGCCAAATTTAACTGGTGGAGAAATTATTGATTTCTTTCTTAGTCTTCATCCTAAAGCAAATTACGATAGAAAAAATGAATTAATTAAACGCTTTGAATTAGATACTACTAAAAAATGTAGTGCTTATTCTACAGGA…
ABC-type Na+ efflux pump, permease component	-0.087934	-0.329018	-0.334081	-0.375321	-0.354938		0.687565	0.0964413	0.0813696	0.0547708	0.0459705		ATGGATAAATTCTTTGCGACTTTTTCCTTAACTTATAAAAGTAAAGTCAAAACAAAGTCATTTGTTATTTTTACAGCTATTGTGATTCTTTTAATGGTTGGAGCGGCGAATATTAATAAAATTATTGATTTATTTGATGATGGACCTGATAAAGTAGGGGTTGTCTCATCGAATAATGAAATTTATAAAGTCATTAAATCACAAGGTGATCAACTTGATGAAGGCGCAGACTTTAAGCAATTATCAGAAAAACAAGCAAAGTCACAGGTTAAAAACGAAAAATTAGATAAAGCTTACGTTATTAAACTGAGTGAAGATAAAAAACTTTCAGGTAAAATATTGAGTAAAGATACTGTTTCAGAACAAGATAAGCAAAAATTAAAAGCGACATTATCAACT…
Accessory gene regulator B	-0.644325	-1.06723	-1.0019	-1.56493	0.321643		0.00389631	6.1102e-07	4.30656e-07	1.17408e-08	0.168542		ATGTTAAAGTCTATAGATAGCAAAATTGACCGTTTTGCTAAATATCTACAACAACGTAACAACTTAGAACATATAGATTATTTAAAGATGCGTTTAGGTATGCAAGTATTTGTAGGCAATATAACTAAAACAATTATAACTTATGGCGTTTCAATCCTTTGCCATCTCTTTTTTTACACACTAACTGTCCATTTATCGTACTTTTTAATTAGGCAATATGCACACGGTGCACATGCAAAATCTTCTTTTGCATGTCATGTGCAGAATTTATCTTTATTTGTTTTACTACCTTGGCTAATCGGGTATATTGGAGTGTCTTCATTAATTATGTATCCATTAGCAATAATTGGTTTCATTATATTAATGATATACGCACCTGCTGCTACGAAAAAGCAGCCT…
Acetate kinase (EC 2.7.2.1)	-0.419799	1.45955	1.23096	1.58954	1.80332		0.0605422	2.60497e-13	2.59264e-10	7.66077e-15	2.08862e-22		ATGTCAAAATTAGTTTTGGCCATTAACGCTGGTAGTTCATCACTGAAATTCCAACTTATTGAAATGCCGGAAGAAAAAGTTGTTACTAAAGGACTAATTGAACGTATTGGTTTAAAAAATTCTGTCTTTACTATTGAAGTGGATGGAGAAAAAATTACTGATACCAATGATATTGCTAATCACGAAGTAGCAGTAAACATTATGTTAGAAAGCTTTAAAAAACATGGTATCATTGAAAGTATTAATGATATTGATGGTACGGGTCACCGTGTTGTTCATGGTGGAGAATTATTCCCAGAATCAGTTTATATAACTGATGAAGTAGAAAAGCAAATTGAATCGTTGAGTGAATTAGCTCCGTTACACAACCCAGCAAACTTAATGGGAATTCGTGCATTC…
Acetolactate synthase large subunit (EC 2.2.1.6)	2.86265	1.35298	0.792165	0.173644	0.912132		9.88899e-05	0.00346278	0.270854	0.847257	0.0436765		ATGTCTAAACATACTGAAACACTTGAAATAGAAAAATCAGAAAATTTCGAATCTTTGGAAGCAGCAGAAGCAGTTGAACCTGAAGTTGAACTAGAACAAGAGACAATTGATGAAATGAGATCTGGTTCAGAATTATTAGTCGAATCATTGGCAAATGAGTGTGTTGATTTTATATTTGGTTATCCAGGAGGCGCTGTTCTCCCTCTTTACGACACACTATACGAAGGAAAAATAAAGCATATCTTAGCTCGTCATGAACAAGGCGCAACGCACGCAGCTGAAGGTTACGCACGTGTTTCTGGTAATACAGGTGTAGTTGTTGTTACAAGTGGTCCAGGAGCTACAAATGCGATTACCGGTATTGCTGATGCTTACAGCGACTCTTTACCTTTAGTAGTT…
Acetolactate synthase small subunit (EC 2.2.1.6)	2.98575	1.10051	0.508849	-0.0160963	0.787046		1.67237e-09	0.0271829	0.352218	0.978392	0.101251		ATGAGAAGAACATTTAGAACAAAAGTAAGAGATAAAGCAGGTACATTAAATAGATTAACAAGTATTTTCGTACGAAGACAATTTAATATCGTTAATCTTTCCGCAACACCTACGCTAGAAGAAGGTATTTCTAATATTACTTTTGTAGCAGAAATACCTGATACAGATGTGCTACGCACGCTACTTCAACAACTTGAAAAGCAAATCAATATTATTGATGTTGAAGATATAACAGATACAAATACCTACAATAGAGAGTTGGTACTTGTGAAATTACAAACACCAAACAATCATCAAGAATTACAAAATTTAATCAAACCTTATGATGCGCTAGTCTCTATATTGAAAAATGAAGAAACTTATACGTACCTTCAAGCCTCAGGTCCACAATACACGATG…
Acetyl-coenzyme A carboxyl transferase alpha chain (EC 6.4.1.2)	-1.21658	-1.16814	-0.988698	-1.17662	-1.17574		1.40398e-10	5.91908e-10	5.11331e-08	1.22702e-09	2.84288e-11		ATGCTTGATTTTGAAAAGCCGCTTTTTGAAATAAAAAATAAAATTGAATCATTAAAAGAATCTCAAGAAAAAAATGATGTAGATCTGCAAGAAGAAATTGATATGCTTGAAGCTTCTTTAGAGAGAGAGACTGAAAAGGTATATACAAACCTTAAACCTTGGGATCGTGTGCAATTAGCACGTTTACAAGAAAGACCTACATCTTTAGATTACATACCTTATATATTCGACTCATTCATGGAACTCCATGGTGATAGAAATTACAGAGATGATCCTGCAATGATTGGTGGCATTGGTTATTTGAATGGCCAAGCAGTTACTGTAGTTGGACAACAACGTGGTAAAGATACCAAAGATAATATTTATCGTAATTTTGGGATGGCCCATCCAGAAGGTTAT…
Acetyl-coenzyme A carboxyl transferase beta chain (EC 6.4.1.2)	-0.19131	-0.600304	-0.609563	-0.482419	-0.725265		0.360509	0.00169195	0.00209216	0.0169157	0.00037492		ATGTTTAAAGATTTTTTCAATAGAAGTAGTAAAAAGAAAAAGTATGTAACCGTATCGGATTCAAAACAAAGCGATGTTCCAGCAGGTATTATGACGAAATGTCCTAAATGTAAAAAAATTATGTATACGAAAGAATTAGCTGAAAACTTAAACGTTTGTTTTAACTGTGATCATCATATTGCACTTACAGCTTATAAACGCATTGAAGCTATTTCTGACGAAGGCACATTTAAAGAATTTGATAGAGGCATGACTTCGGCAAATCCATTGGACTTCCCAAGTTACGAAGAAAAAATCCAAAAAGATCGACAAAAAACTGATCTAAACGAAGCAGTAGTAACTGGAACTGCAAATTTAGAGGGTATAAGTTATGGTGTTGCTGTTATGGATGCTAGATTC…
Acetyl-coenzyme A synthetase (EC 6.2.1.1)	1.02811	2.33014	1.55973	1.71023	1.84181		0.227408	0.00130306	0.0437569	0.0422183	0.0145766		ATGACAACTGAAATTTTAAAAGGTGAAAAAGGAAACTTTAATCTTCAAGATTATGAACATACATATAATAACTTTGATTGGAAAGAAGCGGAAAAAGCATTTTCTTGGTATGAAACAGGAAAAGTAAATATGGCATATGAATGTATAGACCGTCACGTAGATAACGGTAAAGGGCAAAAAATTGCCTTGAATTATAAAGACAGCGCACAAGAAGCATCTTTTACTTTCGAAGATTTAAAGCTAGCTTCAAATAAAGTAGCGAATCTATTAAAGACAGAAGCTAACGTAGAAAAAGGCGATAGAGTGTTTGTGTATATGCCTAGAATGCCAGAACTGTATTTTTCATTTTTAGGTATTTTAAAAACTGGAGCAATATGTGGTCCATTATTCGAAGCATTT…
Acetyl-coenzyme A synthetase (EC 6.2.1.1)	4.37623	0.341582	0.30007	-0.0559531	1.63714		5.01511e-42	0.354003	0.41835	0.891356	8.13264e-08		ATGAAAGTAGAAGTATATAAAGGGGAAAATGGAAATTTTAACCTACAAGACTATGAAAAAGAATACGCAAATTTTGACTGGAAAGAAATAGAAAAAGCATTTTCATGGTCAGAAACTGGTAAGATCAATATGGCACATGAATGTATTGACCGCCATGTGGATGAAGGTAATGGTGAAAAAATCGCATTACATTATAAAGATGATAAGCGTAAAGAAAGTTATACTTTTGAAGAAATGAAATCAAATTCTAATAAAGCTGCAAATGTATTAAAAGATAAAGCAAACATTGAGAAAGGTGATCGTGTTTTTGTATTTATGCCTAGAACACCAGAACTTTATTTTGCTTTATTTGGAATATTAAAAATAGGTGCAATTGTAGGACCGTTATTTGAAGCATTT…
Acetylglutamate kinase (EC 2.7.2.8)	3.17224	1.95138	2.10696	1.16046	2.01364		1.10599e-20	1.11124e-08	2.39665e-11	0.00266037	5.07291e-12		ATGAGCTATATTGTAATTAAAATAGGTGGCAGCACTCTGACAAATCTACATGATTCAACAATAGAAGACATTGCACTTTTAAGACAACAAGGATTTAAACCCATTATTGTACACGGCGGTGGGCCTTTTATTAATGAAGCTTTGGAGCAACAAGGTGTGTCTACGCAATTTAAAGATGGTTTGAGAGTAACAACGCGTGAAGTACTTGCAGTGACAAGTCAGACATTAATTGGATCAGTGAATCCAACGCTTGTTAGCAAAATTAATAAATCAGATATTCAAAGCATTGGTATAAATGGCGTAGATGCAAAATTATTTGATGTCCTCCCATTAGACGATAAATATGGTTATGTCGGTGAACCTACAGATGTCGATACTTCTGTACTTGCTGCGTTAACA…
Acetylornithine aminotransferase 1 (EC 2.6.1.11)	3.0905	2.04433	1.76558	1.53027	2.28562		3.80263e-15	1.24712e-08	8.95954e-07	4.91849e-05	6.36595e-13		ATGAATGATTTATTTGCACTAACAGATCAATACAGTTCGAACAATTATAGCCCACTTAAACTGGCTTTAACGAAAGGTCTAGGTGCTAAAGTTTGGGATGTTGAAGATAATAGTTACATTGATTGTATTTCAGGTTTTTCAGTCGTCAATCAAGGGCATTGTCATCCGAAAATTATAAAAGCATTTCAAGAGCAAAGCGAAAAAATAACTATGGTATCACGTGCATTATATAGCGACAATTTAGGCAAATGGGAAGAGAAAATATGTTCCCTTGCCAATAAGGAAAAAGTGTTGCCTATGAATACAGGCACTGAAGCCATTGAAACGGCAATTAAGATTGCACGTAAATGGGGATCTGATGTTAAAGGTATAGCGGAAAACCAAGGCGAAATTATTGCA…
Acetylornithine aminotransferase 2 (EC 2.6.1.11)	3.16792	-0.0126379	-0.00628302	0.585617	2.28358		3.79751e-34	0.963299	0.982891	0.0248032	1.34936e-34		ATGTCAAGATCAAAAGAAATCATAGAAGTAACAAATCATTACGGAGCACAAAACTATGTGCCACTTCCAATCGTCATATCGGAAGCAGAAGGTGTTTGGGTTAAAGATCCAGAAGGTAACAAATATATGGATATGCTATCTGCGTATTCAGCTGTAAACCAAGGTCACAGACATCCAAAGATTATTCAAGCATTGAAAGACCAGGCAGATAAAGTTACTTTAGTGTCTCGTGCATTCCATAGTGATAATCTAGGCGAATGGTATGAAAAAATTTGTAAACTTTCAGGTAAAGAAAAAGCATTGCCAATGAACACAGGAGCTGAAGCGGTTGAAACTGCATTAAAAGCTGCACGTCGTTGGGCTTACGATGTTAAAAATATAGAACCAGATAAAGCAGAA…
Acetylornithine deacetylase (EC 3.5.1.16)	1.65798	1.07558	0.759664	0.666417	1.27211		4.84234e-06	0.00314948	0.0410169	0.0880648	0.000152774		ATGAGTAAATTTTCAGAAGCAGAAAAAGTTCAAGTACTAGAAGATTTAGTAAGTATTAAATCTGTAAATGACCACGAAATTGAAGTATGTGAATATCTTAAAGATTTATTATCTAAACATGGTATCGACTCCAAAATAATTAAAATCAACGATACACGTGCAAATTTAATAGCAGAAATTGGTGAAGATGGCCCAGTTCTAGGTATTTCAGGGCATATGGATGTCGTTTCAGAAGGCGATAAAAATAAATGGACATATGACCCATTCAAATTAACTGAAGTAGATAATAAATTTTATGGACGTGGTTCTGCAGATATGAAATCAGGACTTGCTGCATTGGTTATCAGCTTGATTGATATCAAAGAACAAGGGTTATTAGACCATGGAAGAATTCGTTTA…
Acetylornithine deacetylase (EC 3.5.1.16)	4.63144	2.3201	1.90349	1.54317	1.0938		1.90869e-32	4.62617e-09	2.50156e-06	0.00102653	0.00508186		ATGGGCAAAACGTTGGATTTATTACAAAAATTAATTACTTTTGATAGTTCTAATCAAGAAGTTGCAAATGAAACCATTGATTATTGTAAGCAGTGGTTAGAAGAACAGGGACTCAAACCTGAAATTATAACGAACAATGATTATAAGATGCTTATATGTAATGTAGGCGAAGGTAGTAAGCGACTCATTCTAAATGGACATGTTGATGTGGTGAGTGGTAAAGAAGCACAATTTGATCCTGAAATTAAAGATGGCAAAATTTATGGACGCGGTTCTGCTGATATGAAAGCAGGTGTCGCTTCATTTATGGTTGCAATGACTGAACTTCAAGATGCTGATTTAGGTGATACAAGTGTTCAACTTCAATTAGTCACAGATGAGGAAATTGGTGGCTATAAT…
Acetyltransferase (EC 2.3.1.-)	-0.495809	-0.160015	-0.0141433	-0.74696	-0.947865		0.0126375	0.504503	0.959075	0.000332268	8.63989e-07		ATGAATGATATATTTCAACAAGGTGATGTTTATGTCGATGATACACTAAAGACAATCTATCTAACACCTGAAGAACCCTTAGTATATGACGTGAATAAATGGGATTATAAACAGATGCCTTCTATTATATCTTGGGAACAAGATATGAAAACTCAATTAGATATGCATAAAAAGCAAGCATCTCATCATTTAGCATTTACGTTTCCTGAGAATACACTTTTAGATCAACAATGGTTAGATAAACTTCAAACATATGAATTTGAACTAGGACTAATGGAACTTTATGCAATTGAGTCACAGAATATAAAAAAACATGAAAATGATCAAATTAAAGTCATGTTTGTTACTGAACAAACATTAGAAGATTATATTACAATTTATCGTCAATTTGCTGAACCC…
Acetyltransferase (GNAT family) SAS0976	0.164656	0.148787	0.0437367	-0.0807283	-0.0227858		0.461056	0.558648	0.893046	0.726983	0.921643		ATGATTAGAAAAGCTAAACCTAACGATAAGCATGAAATTGCAAAATTATGTTATATCATTTGGAGTCAATTAGACATTGACTTAGTGGAATATACTGAAAAAGAGAGATTACTAAAAATTATGGAACAAAGTATGGTGGATGTACAATATAGAGGCCATTATAGTAACACTTGGATATACGAAATCGATGGTGAAATTGCAGGTTGCTTAATTGCATACCCTGGTGATAAAGAGTTAGAGCTTGAAAAGGCTTGGTTAGATATGGAATTAGATGAAGACATTAGAGCTTATGGGACGCCGATGCCAATGAAAGAAGCTAATGATGATGAATGGTATATAGAAACAGTTGCTACCTTTCCAGAATTCAGAGGGCAAGGTGTCGCTACTAAATTAATTAAA…
Acetyltransferase (GNAT) family	-1.25087	-0.410116	-0.864361	-0.586285	-0.276849		1.74471e-07	0.0967232	0.000634026	0.0234465	0.207824		ATGATTAGAATTGCTAACAAAAACGATTTATCAAGTGTTCTAAAAATTGTAAAAGAAGCTAAAGCAATCATGAAACAAGATAATAATAACCAATGGGATGAACAATATCCTTTGGAGCAGCATTTCAAAGAAGACATACAAAAAGAAACACTTTATGTACTTGAAGAAACTTCTATAATTTATGCTTTTATAGTTGTCGACCAACAACAATCAGAGTGGTATGATGAACTAGAATGGCCAATTGACAGAAGTGGTGCATATGTAATCCACAGACTTGCTGTTTCATCAGCATATAAAGGTGCTGCTACTCAATTATTTAACTTTGCTGTTAACCTTGCACTTAATCATAATATTCACGTTATAGTGACAGATACATTTGCATTAAACAAACGTGCACAA…
Acetyltransferase (GNAT) family protein	0.460073	0.286357	0.397807	0.655273	0.774543		0.0686985	0.322491	0.207111	0.0350828	0.000634416		ATGCAAATATACTTAAGTACTTTAACTGAAAATGATTATGATACAAGTTTGGAAACAATAAAATCTGCGTTTGAAGATGTCGCTGAGTCACAGCATGATGAGCAAGCGTTAGTTGTGAAATTGAGAGAAACTTTAGAATATAACTATGAACTAGAAGTTGTCGCGAAAAATGATGATGGTGAAGTGATTGGTCATATTATGTTATCAGAAATCCAAATCCTTAATGAAGAAACAAGTTTTACTGCATTAGCATTAGCGCCACTATCTGTTTTACCAGCATATAGAAACATGGGGTTGGGAAAAGCACTCGTGCAAGCAGCAGAAGAGCGAGCAAAAGCGCAAGGTTATACTACCATTATTGTTTTAGGAGCTTCGGGATATTATGGCAAATTAGGTTAT…
acetyltransferase (GNAT) family protein	0.733515	-0.761336	-0.592057	-0.442826	0.147213		0.00235186	0.00555116	0.0143493	0.0588694	0.50317		ATGAAAACTATCAAATTAAGCGACTATGACCAGATAGAACAGTTTATAATTAACGCAGATTATCGTTCAGCTTCTTATTTATACAAATTACCACCAGCACATAAAGATATTACAACTAATATAAAGCAACTCATCGAAGACCCAGGCGTCTATGCACAGATGGATGATCAAGATCAAATCATCATGTTAATATCAGCGTTTCAATATGAGCAAAATAAATATAAAGTTCTTGGTCCTTTCGTAAATAAATCAGTTACACCATCAGTTCCAGCCTTTCAAAACTTATTTGAAACATTGGCACAGAGCAAATCTGAATCTACGAGTTTCAACTTTTCTTTTGAAGAAACAGAACAAAATTATTTAGATTTTATGAAAACTATCCAATCTTCTTATAGCTTC…
Acetyltransferase AcuA, acetyl-CoA synthetase inhibitor	1.70598	0.0419029	0.683657	0.593097	1.25896		8.14437e-10	0.901569	0.00679848	0.0198161	4.38372e-09		ATGGAACATATAAAAACATATCAATCTCAAACTTATCATTTGGAGCAAGGAACATTTGTGATAGAAGGTCCTGTTTCAAGAAATAACCTTGAATCTATGACATTTGATGATGGGCTCTTTGCATTTCGCCCACCTGCGGATCAATTTGAAGCCATAAAAGAAATTAGTGAATTAGAAGAAGGCAGAATTTTTGTACTGCGTAATTCTCAGCATATTATTGGCTATGTCACTTATCATTATCCAGACCCATTAGAACGTTGGTCTAGTGGTAATTTGGAATACTTAATAGAATTAGGCGCTATAGAGTTAAGCCTAGCTTATCGTGATTTACATTTAGGCAGTGAACTTATCAAAGTCAGTTTAGCAGCTGATGAATATGAAGATTACATTGTGTTAACT…
Acetyltransferase GNAT family	0.594697	-0.118892	-0.292333	-0.381711	-0.207456		0.00878592	0.67279	0.230044	0.127161	0.399412		ATGGTTCATCAAATTCGTGAAATCGGTATCAATGATATAGATCCATTTGTAAAATTATTAACTACTATCTATGATGAATCTGAATATTTAATATATAATCCTGGTGAATATGCGCCATCTAACAGTGATGCCGTTTCAAACTTGGAACATTATATAACGTCACCGTCCAACGCGATATATGTTGCCGAAAATAACGGAGAACTTGTTGGTTTTTCAATCGTAACAACTGAAAAGTTTGAACGTACACGTCATGAAGCACATTTTTCAATGGGTGTTATTAGACACTATCGCGAAAAAGGCCTTGGCCAATCACTTATTAATTCTATTGAAGCATGGTGTTTAAACCATAACATTCGCCGCATTGAAGTTTCTGTAGTCCCTGAAAACGAAACAGCGGTA…
Acetyltransferase GNAT family	0.967061	0.0047553	0.315602	-0.549562	0.146783		7.93537e-06	0.990998	0.20809	0.018964	0.51737		ATGACAGTTTATATTGAAACTGAACGTTTAAGGTTACGAGACTGGCAAGAGGAAGACTTATTATCATTCCAACAAATGAATGCGAATCAACAAGTTCGTAGATATTTCCCGAGTTTATTAAGTTATCAACGTTCAGAACACGATATGAATAAAATGAATGAAATGATATTAGATGATGGCATTGGTTTATTTGCTGTAGAACTTAAAGAAACCAATGGGTGGTTAGGTTTTATAGGTTTGAATTATGTGACAGAAGAGAGTAAATTTCCATTTGAAGAGTTACCATTTTATGAAATTGGTTGGCGACTTATTCCAGAAGTTTGGGGCAATGGCTTAGCTACTGAAGGTGCAGAAGCGGTATTGAAGTATGCGAAGGAACAAGGTTTAAATGAGGTATAT…
Acetyltransferase, GNAT family	0.941823	-0.80985	-0.590458	-0.715617	-1.04453		0.00174758	0.0893466	0.199475	0.0574161	0.00392563		ATGACAATAGAAACAAGGTTATTTGAAGAAAAAGATTTTAATAAGATAAATGAACTATTAGTTTTATATGAAGAGTTAGGTTATCCAACAACGGCAGAGGACTTATTTAATCGTTTAAAAAAGATATACAGTCATGAAGATTATTATTTGTTACTTTTAATAAAAGATGATGTGATAATCGGTTTAAGTGGGATGTGCAAAATGATGTTCTATGAAAAGAATGGTGAGTATATGCGTTTACTAGCATTTGTTATTAATTCTAATTATAGAGAAAAAGGCTATGGAACAATTTTATTAAAAGGTTCAGAAATGTTAGCAACTCAATTAGGATGCAAAGCAATCACTTTAAATAGTGGTAATAGAAATGATAGAGATAATGCGCATAGTTTCTATAAGAAT…
acetyltransferase, GNAT family	1.39622	-2.0729	-2.0952	-1.97847	-1.35089		6.26263e-10	3.50386e-11	6.25988e-13	9.52752e-15	1.04025e-07		ATGATACGCCACGCAGTTCAATCTGACTTACCTAATATATTAGATATCTATAATGACGCTATACTCAATACTACAGCAGTTTATACATATAAGCCCCAAACCCTAGAATCGCGAGAAGCTTGGTTCGAAAAAAAGACCGACAATAATGAACCTGTAATCGTATATGAAGAACAAGGAGAAGCAATCGGTTTTGCTACTTATGGTTCATTTCGAGATTGGCCCGCCTATCAATACTCAATTGAACATTCTATTTACGTTAATAAACACCATAGAGGTAAAGGAATTGCTTCTCAATTACTCTCAGAAATCATTCAACAGGCACACAGCAATGGCTATAAAACATTAGTTGCGGGTATTGATGCTACAAATGATTATAGTATTTATTTACATAAGAAATTT…
acetyltransferase, GNAT family	1.80088	0.216328	0.22198	-0.450669	-0.31216		1.38349e-05	0.720423	0.718428	0.41461	0.532361		ATGGAATTCAGAAAAATTCAAAGTGAAGATTATAATAATTGTGCTAAAAACTTAGTTTCAGCTTATGAGGGGCCCCCATGGTATAATGATTGGTCTGAAAAAGAAGCATTACTTAGAATTGAAGCTACAATGAGCGGCTTTAATTCTAGAGGTTATGTCATTGAAGAAAATGACAAAATAATAGCCATGTGCATAGGTAGAATAGACTATTATTTTAGTGACATGAACCAATTTTGCATAGACGAATTTCATGTCGTCCCTGAATTCCAAAACAATGGTATAGGTAGAAATTTAATAAATTCTGTCTCTAATTCACTCAAACCTAGTGGAATATATAAAATTTTTCTAATTACAGGTGGAGAACCAGCAGCAAAATTTTATACAAAAAATGGATTTATA…
acetyltransferase, GNAT family	2.12068	-0.378834	0.116031	-0.336269	-0.195659		3.80771e-06	0.686563	0.900595	0.645191	0.770992		ATGAGTCTTTACATAGAAAACATGAATCAGCAAACTTTCAAAGTATTTTATGAGGAAAGTATAATTGAATATGCTGCAGAACATGTTAAAAGTGGTGGTTGGGAGGAAGATGGGTCAATTGAAAGAGCGCGTACAGAATTTGAAAATTTACTGCCTGATGGATTAAATACAAGCAATCAATATTTACTGTCTGTGGTAAATAATAGTGTGGATATAGGATACCTATGGCTCCATATATTTGCTGTTAAAGAAAAAAAGAAATGTTTTATTTATGACATTAAAATTAAGGATACATATAGAGGACATGGTTTAGGTACAAAAACGATGGAATGTATAGAAAAATACTGCAAAAATAAAGAAGTAGAAAGCATTGGTTTGCATGTATTCGGACACAATAAG…
Acetylxylan esterase related enzyme	1.16703	0.461902	0.0654471	-0.0253057	0.0869526		1.67837e-09	0.0192346	0.802521	0.931618	0.714066		ATGAAATCAATCTTACTTATAGGGCAGTCTAATATGGCAGGACGTGGCTTTATCGATAGCGTGAAGCCGATTGTAGATGAGCGCATTCATGTGTTGAAAAATGGTAGATGGCAAATGATGGACGAACCGATACATAGTGATCGTTCTGTTGCAGGTATAGGTCCCGCAGCATCGTTTGCTAAATTGTGGTTAGATGATCATCCAGATGAGACAATTGGCTTAATTCCTTGCGCAGATGGTGGCACATCGATTGATGATTGGGCAGAGGATCAAGTGTTAACGCGACATGCCATTTCTGAAGCTGAATTTGCGATGGAAAGCAGTGAACTCATCGGTATATTATGGCATCAAGGCGAAAGTGATAGTTCAGAAGGTAAGCATCTTGACTACGAAACTAAG…
Aconitate hydratase (EC 4.2.1.3)	1.02015	0.678436	-0.213956	-0.040263	0.638933		1.65998e-08	0.000152233	0.276154	0.862038	0.000142133		ATGGCTTCTAATATCAAACAACAAGCGAAAAAATCGTTTGAGCTTAACGGAAAATCATATACGTTTTATGATTTAAACACGTTAGAAGAACAAGGTTTAACGAAAGTATCAAAATTACCATACTCAATTAGAGTATTACTAGAGTCTGTTTTAAGACAAGAAGATGGTTTTGTAATCACTGATGAACACATCAAAGCATTATCTGACTTTAACAAAGGTGCAGAAGGCGAAGTACCATTTAAACCATCTCGTGTTATTCTACAAGATTTCACAGGGGTTCCTGCTGTTGTAGACTTAGCATCATTACGTAAAGCAATGAATGATGTTGGCGGAGATTTGGATAAAATCAACCCAGAAGTACCAGTAGATTTAGTTATTGACCACTCAGTTCAAGTTGAT…
ACT domain protein	-0.714857	-1.25967	-1.64117	-1.10964	-0.760998		0.000463423	9.47178e-12	1.00277e-16	9.94821e-08	2.81612e-05		ATGACAGTAGCTACTAAAAAAGAATGGTATTTAGAATATGAGATAACGTTGAATAGATCAGGTTTATTAGGCGATGTATCTAGTTTGTTAGGTATGATGGGTATCAATATTGTAACGATTAATGGCGTTGATGAAGGTCGTAGAGGTTTACTCATTAAGTCTGATAACTTAGAAAAAGTGAGTAGATTTGAAAATATTGTTACTGAAATTGACGATATTTCTATTACTAAATTACGTAAACCTGAACTTCGTGATAGATTGGCAGTAAGACATGGCAGGTACATAGAGCAAGATGCTGACGATAAAAAGACATTTCGTTTTGAAAGAGAAGACTTAGGTTTACTCGTTGATTTTATGGCAGAATTATTTAAAGAAGAAGGTCATAAATTAATAGGCATT…
Activator of the mannose operon (transcriptional antiterminator), BglG family	-1.10603	-0.549965	-1.19892	-0.36936	-0.589342		0.000165742	0.0475251	8.27442e-06	0.201516	0.0340801		ATGTTGAAAATTTGTGTTGATATTGGAGGAACTAAAACGATTGTTGGGCTTATCAATGAAGAGTTAGAAATCGTAGCGAGTCAAAAATTTAAAACGAATAAAGATGTGCCAGAAAAGGAATTCAATGAAATTATAAGTCTGGCGAATGACTATATAACAAATTATAAGGACGTCGATAAGACTGTTTTAAATATTGCGATGCCAGGGCCGTGTGATTATACTCAAGGCTTATTTTTAAACCCACCTAATTTGCAAAAATATAATGGATTTAATACGGGTGCTTATATAACGCAGAATAGTGAATTTAAACCACAATTTGTTAATGATACGGATGCTGCAATTTTAGCAGAACATCAGTATATAAAAGCACAAACTGAGGATTTCATTTATTTAACGATT…
Activator of the mannose operon (transcriptional antiterminator), BglG family	0.440209	0.133363	0.77922	0.356125	0.362171		0.158203	0.682195	0.00275668	0.229063	0.184681		ATGCAAGAAAGACATGCTAAACTTATTCGTTTAATATTAAATAATAACAATGATTATTTAAGTGCAAACGAAATAGCGAACTACTTGAATGTTTCCAACAGAACTGTACGAAGTGATATTAAGTATATTAATAGCGAGTTAGTGGAAGAACTCATTGTTAGTGTAAAAGGTAGAGGATATAAAATGAATCGTACCTTATATAGTGTGGAACAATTGGCAGAAATCGTTACAGCATTTACGAATAAAGAAAGTGAAATACTGTTGAAATTAGGCTATCAGTTGCTAATGCATCAACAACCTATGACCATTGATCAATTGGAAAACGACTTTGATTTAACAAAATCAGAAGTAAATGACTATTTAAATAGAATACAATCCTGGTGTACATCATTTGATATT…
Acyl carrier protein / HmrB protein involved in methicillin resistance	-0.0752093	0.628484	0.868613	0.165913	0.105481		0.747863	0.0109078	4.46387e-05	0.463321	0.685905		GTGGAAAACTTCGACAAAGTAAAAGATATCATCGTTGACCGTTTAGGTGTTGACGCTGAAAAAGTAACTAAAGAGGCATCTTTCAAAGATGATTTAGGCGCTGACTCACTTGATATTGCTGAATTAGTTATGGAATTAGAAGACGAATTTGGTACTGAAATTCCTGATGAAGAAGCTGAAAAAATCAACACTGTTGGTGACGCAGTAAACTTTATTAATAGTATCGAAAAATAA
Acyl-CoA dehydrogenase, short-chain specific (EC 1.3.99.2)	-1.57257	-0.77545	-1.47465	-0.280202	0.350898		1.12634e-16	5.4288e-05	6.29326e-19	0.154878	0.0745005		ATGAAAGTGAATTATTCCGCATTAATACATACGGATATTCAAGAAAAATGGATTGCAAAACTAGATACAGTTAAAACGCAATTTAAAGAGAAAGCGGAATATAATGATATCCATTCGCGTTTTCCTTATGAAAATATTGAATGGTTAGTAAAAGAAGGGTACACACTGCTTACTTTACCTAAAGCGTACGGTGGTGAAGGAGCAACTGTTGAAGATATGGTTATAATACAAAGCTATTTAGGATCTATTGATGGCGCGACTGCACTTTCTATAGGATGGCATTTAAGTGTAGTAGGCCAGTTATATGAACAACAAATGTGGGAACCCAATATGCTAGATCGCTTTGCTGAAGCAGTGAAAAATGGGGCATTAGTAAATCGAGCAGTTAGTGAAGCTGAT…
Acyl-CoA hydrolase (EC 3.1.2.20)	-9.33887	-5.62955	-7.44206	-6.93939	-6.85224		1.24862e-84	9.62128e-86	1.48297e-93	8.85474e-134	1.00957e-148		ATGGAAAATTATAAATATCCGAGCGATAGTAAAATTGTCAGTACCGATCAAGTTTTAATTAATGACTTGAATAATTACAACACACTATTTGGTGGCGTATTGATGAAAAAAATTGATAATAATGCAACTTTGTCTGCTAGAAGACATGCAAGAGTTAAAGAATGTGTCACAGCATCTACAGATAGTGTGGAATTTTTACATCCTATTACTCAGTCAGATTCAGTTTGTATAGAATCTTCTGTAGTTTATACAGGAGAAAAATCTATGGAGATATTTTGTAAGGTAATTTCGGAAGATATGATTACAGCAAAAAGAAAAATTGCTGCTATCGCTTTTCTTACTTTTGTAGCCTTAGATGAAAATAAAAAATCAATTAAAGTACCTAAAATTACAGCTCAG…
Acyl-CoA hydrolase (EC 3.1.2.20)	-0.158739	-0.323443	0.0759204	-0.407102	-1.07135		0.407748	0.101751	0.744694	0.0396631	1.62546e-10		ATGGACAGACCTAAACGTAAATCGATGTCTGAAGCACGAAGTATTAAAGAGAGACAAGTTTTTCCACAAGAAACGAATCATCTGCAGACAATGTTTGGCGGTATGTTGATGGCGAACATTGATGAAATTTCTGCTATAACAGCAACGAAACATAGTAATTCACAAGTAGTAACAGCTTCAACTGATTCGGTAGACTTTTTAAAACCAATTAAAACAGGAGCTGTCGTTTCTTATGAAGCTATGGTCTCATATGCTGGAAAATCTTCAATGGAAGTCTGCGTTCAAATTATTATAGAAGATGTACTTAAAAATGAAAGACATTTAGCAGCGCTAAGTTTTTTAACATTTGTAGCACTCGGTGAAGATGGTAAGCCAATAGAAGTACCTCAAGTTTACCCA…
Acyl-coenzyme A synthetases/AMP-(fatty) acid ligases, YtcI homolog	-0.220639	0.0427095	-0.222862	-0.131823	0.17989		0.375423	0.869261	0.301398	0.609168	0.413306		ATGAATAAACAAGATTTAATCGCTCCAGAAACTTATAACATAGTGAGCGAAATCGAAAAATTTACAGCAGATCAATCTAAAAAAGCTGTAATATTTGAAAATGAAACAGGAGAAAATAGAGAAATTACATATACCAACCTTATCAAAAATGCGAATAAAGTGGGTAATATGTTTTTAAAATATGGTTTAAAAAAAGGTGACAAAGTTCTCATCATGATGCCACGTTGCATTGAAACATATGAGATTTATCTTGCTGCCTTAAAATTAGGTATCATTATTATTCCTAGTTCTGAAATGTTACGTACGAAAGACTTACAATACAGAATCACGCATGGTGAAGTAAAAGGAATTGTAGTTATTTCAGATGCGCTTGATGAGTTTAAAGCAGTCAAAGAATAC…
Acyl-phosphate:glycerol-3-phosphate O-acyltransferase PlsY	-0.354988	-0.580615	-0.548477	-0.950074	-0.817817		0.159167	0.0237067	0.0196149	9.92778e-05	0.000195827		ATGATGATGATTATAATCATGTTGATACTAAGTTACCTCATTGGTGCATTTCCAAGTGGCTATGTAATAGGAAAATTATTTTATAAAAAAGATATCAGACAATTTGGTAGTGGCAACACTGGCGCGACAAATAGCTTTAGAGTATTAGGTAAACCAGCAGGCTTCCTAGTTACTTTTTTAGACATATTTAAAGGTTTCATTGTTGTCTTTTTCCCACTATGGTTACCTGTCAGTGCAGAAGGTCCTATTAGTTCATTTTTCACAAATGGATTAATCGTTGGTGCTTTCGCAATTTTAGGTCATGTATATCCAGTTTACCTTGGATTCAAAGGTGGTAAAGCCGTTGCTACAAGTGCTGGCGTTATACTTGGTATGAATCCTGTCTTATTAATTATACTA…
Acylphosphate phosphohydrolase (EC 3.6.1.7), putative	1.09814	0.324641	0.541197	0.329618	0.374696		4.07859e-08	0.187206	0.0153396	0.140543	0.0601679		ATGCAGTGCAAACACGTTAAAGTATTTGGAATGGTGCAAGGTGTAGGTTTCCGATACTATACACAGAAGATAGCTAGAAAGTATAATATTGTAGGCACAGTTGAAAATATTGATAATTATGTTGATATTTATGCGCAAGGAAATGAAAAAGCATTAACTCCATTTTTAAATGCAGTTATAGACGGTGCGTCACCTGCCTCGCATGTTGAAGATTATACTATAGAAGAATTGAATATTGATGAATCATTAAAGGATTTTAAAACTATATAA
Adenine phosphoribosyltransferase (EC 2.4.2.7)	-0.109345	0.278893	0.274834	-0.0446063	-0.298732		0.64384	0.211478	0.220865	0.865948	0.191611		ATGGATTTAAAACAGTATGTGTCGGAAGTAGAAGATTGGCCAAAGCCTGGAGTTAACTTTAAAGATATTACAACAATTATGGATAACGGTGAAGCATTTGGTTATGCTACAGATCAAATTGTTCATTATGCTAAAGACCGTGATGTAGATGTTATAGTCGGACCTGAAGCACGTGGCTTTATCATAGGGTGTCCAGTAGCGTATTCAATGGGTATTGGTTTTGCACCAGTTAGAAAAGAAGGTAAATTGCCAAGAGAAGTGATTCGCTATGAATACGACTTAGAATATGGTACAAACGTGTTAACAATGCATAAAGATGCGCTTAAACCAGGTCAACGTGTGTTGATTACGGATGACTTATTAGCTACAGGTGGAACAATTGAAGCGGCAATTAAACTT…
Adenine-specific methyltransferase (EC 2.1.1.72)	0.392195	0.954752	0.835323	1.02837	0.848176		0.0313887	7.0057e-08	1.88343e-06	1.87369e-09	1.9355e-07		ATGACACAAGAAGAAACAGTAATGGAAAAGTTATTCCAAACACTCGACGAAAAAGCTAAAGCTTTAAATGAAAATAACGGTCAAAGTTTTATTGAAAACTTAGGACTAGCAATGGAACATATTTATACAAGTAAAAGAGACTTGTTAGAACAAGCTACATTGCAAGATAGAAGAAAAGCATTTCAGTTTGCTTACTTAAGCTTAATGCAAAAAGAAGATATCCAAGCAAATCATCAAATTACACCAGACTCTATTGGCTTAATTTTAGGCTTTTTATCTCAACGCTTCTTAAAAAACAAAGAAGAATTACACGTTGTAGATATCGCAAGTGGGGCAGGTCATCTAAGTGCGTCTGTACATGAAGTGTTAACTGAACATACGGTAATGCATCATCTTATA…
Adenosine deaminase (EC 3.5.4.4)	-0.0691629	4.08699	1.50098	3.76433	4.32152		0.776917	8.34933e-66	3.13837e-15	1.38421e-71	3.27779e-103		ATGAATAAAACCATACAAGATATATCTAAAATAGAACTTCATTGTCATCTCGATGGTTCTACAAGTATAGCGTTAATCAAGCAACTTGCTTATGAACAAAATATAGTTTTAAAAGAATCCCATTTGCTCGTAAGTGAAAATTGTGAAAGTCTGGATGAATATTTGCAGTGTTTTGATGAAATATTAAAAGTGTTGCAGACCAAAGATAGCCTCAAAAGAGCTGTCTTAGATGTTGCGCAACAAGCGAGTAAAGATAATATAAAGTATATAGAAATTCGCTTTGCACCGTTATTGCATACTGAACACGACTTGTCGTTAGCAGACGTATTGGAAGCAGTCGAAGCGGGCGTCCAACTTGCAACAGAAACGATGGATATCAAAATTAATTTATTGGTTTGT…
Adenylate cyclase (EC 4.6.1.1)	-0.111516	0.739659	0.217862	0.964355	0.771742		0.628242	0.000126386	0.321721	4.67766e-07	1.69514e-05		GTGGCAACTAACAATGAAATTGAATTCAAACAATTATTATCTCAATCACAGTACCAATCTATATATAATAAATATTTCCCAGATATGCAACCCTTCAGTCAAACAAACTATTATATAGATACTGAGCAATTTGATTTACGCTCACATAAGTCTGCACTAAGAATACGCGTAAAAGATGAATACTATGAAATGACCTTAAAGATACCTGCCGAAGTTGGCTTAATGGAATATAATTTTGAAACAGATGTTATACCCGAATTAAATAAAAAATTAGTCGAGAATGATTTACCATTAGAAATCACCGAACAATTAACTAAAATGAATGTTGACATTAATCAGCTTGTTATTCTTGGTGCTTTGACTACTTCACGTTTAGAAAAAGAAATCCAAGGCAATTTA…
Adenylate kinase (EC 2.7.4.3)	-0.556012	-0.255896	-0.0365128	0.0532157	-0.560652		0.0140273	0.255928	0.892668	0.841842	0.00779548		ATGAATATCATTTTAATGGGTTTACCTGGTGCAGGTAAAGGAACTCAAGCGAGTGAAATTGTAAAGAAATTCCCAATTCCACACATATCTACTGGAGACATGTTCAGAAAAGCGATTAAAGATGGAACAGATTTAGGCAAAGAAGCTAAATCATTCATGGATCGTGGAGAATTAGTCCCTGATGAAGTAACTGTGGGCATCGTTAAAGATAGAATTTCTGAAGACGATGCAAAAAAAGGATTCTTACTTGATGGCTTTCCTCGTACTATTGAACAAGCTGAAGCATTAAATGAAATTATGCAAGAATTAGATAGAAAAATTGATGCTGTTATCAATATAGAGGTAGCTGAAGAAGAATTAATGAACCGCCTAACTGGTCGTAGAATTTGCGAAAAATGC…
Adenylosuccinate lyase (EC 4.3.2.2)	0.550937	0.453557	0.14782	0.66686	-0.794314		0.0704218	0.0252749	0.496828	0.00128026	2.52761e-05		ATGATTGAACGCTATTCTAGAGAAGAAATGTCTAATATTTGGACTGATCAAAATCGCTATGAAGCTTGGTTGGAAGTAGAGATACTTGCTTGTGAAGCTTGGAGTAAACTAGGTGATATACCTGAGGCAGACGTCAAAAAAATACGTGAAAACGCCAAGGTTGATGTTGAACGTGCACAGGAAATTGAACAAGAAACACGTCATGATGTAGTCGCATTTACAAGACAAGTTTCTGAAACACTTGGTGAAGAACGTAAGTGGGTTCATTATGGTTTAACTTCAACTGATGTAGTAGATACTGCGTTAAGTTATGTGATTAAACAGGCAAACGACATTATTGAAAAAGATTTAGAAAGATTTATTGAAGTATTAGCGAAAAAAGCAAAAGATTACAAATAT…
Adenylosuccinate synthetase (EC 6.3.4.4)	0.149357	0.470359	0.351084	0.136212	-1.26204		0.701869	0.152821	0.297107	0.723172	4.25572e-05		ATGTCATCAATAGTAGTCGTTGGGACACAATGGGGAGACGAAGGTAAAGGTAAAATTACGGATTTTCTAGCAGAACAAGCAGATGTTATTGCACGTTTTTCAGGCGGTAATAATGCGGGCCACACAATTATATTTGGTGGAGAAACTTATAAATTGCACTTAGTACCATCTGGTATTTTTTATAAAGAAAAATTATCAGTGATTGGTAATGGTGTAGTCGTAGATCCAGTTGCACTATTAAAAGAATTAGATGCTTTAAATGAACGAGGTATTTCAACAGATAATTTACGTATTTCTAATCGTGCACAAGTTATTTTACCTTATCACTTAAAACAAGATGAATATGAAGAAGAACGCCGTGGAGACAATAAAATTGGCACAACGAAAAAAGGTATCGGC…
Adenylylsulfate kinase (EC 2.7.1.25)	-0.627796	5.60151	2.42544	5.25901	6.24969		0.216658	2.24111e-39	2.14141e-09	7.64583e-38	1.16595e-62		ATGAACACATCTCAACATATTACATGGCATGAATCCGAAGTTAAAAAAGAAGAAAGACAACGCCGTAACGACCACAAAAGTGTATTGATTTGGTTTACTGGATTATCAGGGTCTGGTAAATCGACGGTGTCTGTTGCGTTAGAAAAAGCATTGTTTCAACGCCAGATACATACGTATAGATTAGATGGAGATAATGTCAGACATGGACTTAACAATAATCTTGGGTTTAGTCCAGAAGACCGTACAGAAAATATTAGACGGATTGGCGAAGTAGGAAAGTTAATGGTAGATGCAGGGTTAATCACTGTTTCTGCATTTATTTCACCTTATCAAGCGGATCGTGACACGGTACGTAGCTTATTACAAAAGGACGAATTTATAGAAGTGCATACATTATGC…
ADP-ribose pyrophosphatase (EC 3.6.1.13)	0.062076	-0.757365	-0.879759	-0.675822	-0.543226		0.819157	0.00259364	0.000126578	0.00270515	0.0115427		ATGAATCTATTCGAGAAAACATTACATAAAGAGTCCATCTACAAAGGTGCAATTATTGATTTAGAAGTCCATGATATAGAACTACCCGATGGACAAACGTCAAAACGTGAATTAGTCTACCATAACGGGGCAGTTGCAGTATGTGCAATCAATCCAGATAACCAAGTTATTCTCGTCAGACAGTATCGTAAACCCGCTGAAAAAACATTATTAGAAATACCAGCTGGAAAATTAGAATTAAATGAAGAAAGAGAATCAGCTGCCAAAAGAGAATTAGAAGAAGAAACGGGCTATATTGCTGAAAATTTAGAATTGATTACTGAAATGTACGGTTCTCCTGGCTTCTCTAATGAAAAGATTTCAATTTATCTTGCCAAAGACCTTAAAATAGGTGAAATG…
Aerobic glycerol-3-phosphate dehydrogenase (EC 1.1.5.3)	1.11888	1.46815	1.83106	2.00354	2.0454		3.70235e-05	2.06202e-08	1.75874e-12	2.36305e-13	3.57535e-15		ATGAGTTTATCAACTTTAAAAAGAGAACAGATTAAGAAAGAATTGAAAAATGACGCTTATGACGTTGTGATTATCGGTGGCGGAATTACCGGAGCTGGGATTGCTTTAGATGCCAGTAACAGAGGTATGAAAGTCGCTTTAGTAGAAATGCAAGACTTTGCACAAGGTACAAGTTCACGTTCTACTAAATTAGTACATGGTGGATTACGTTATTTAAAACAGTTACAAGTAGGCGTTGTAGCAGAAACTGGTCGCGAACGTGCGATTGTTTATGAAAATGGTCCACATGTAACAACACCAGAACGCATGTTATTACCATTGCATAAAGGCGGATCTATGGGTAAATTCACTACATCGATTGGTTTAGGCGTTTATGATAGATTAGCAGGTGTTAAAAAA…
Alanine dehydrogenase (EC 1.4.1.1)	1.50917	-0.904563	-0.507051	0.235181	1.50027		7.02619e-07	1.23618e-07	0.00693424	0.524984	3.52296e-16		ATGATTATAGGTATTCCTAAAGAGATTAAAAACAACGAAAACAGGGTGAGTTTGTCCCCAAGTGGTGTGCATGCATTAGTTGAGCAAGGTCATAATGTTATTGTTGAAAAATCTGCTGGTTTAGGCTCTTATTTTGAAGATGTGGACTATACTGAAGCTGGTGCAAAAATTGTAAATGAACAAGCTGAAGTATGGAACGTAGATATGGTTATGAAAGTTAAAGAACCATTGGAAGAAGAATTCCAATTCTTTAAGGAAGGATTAATTCTATTTACTTATTTACATTTAGCAAATGAAGAGAAATTGACTAAAGCTTTATTAGAAAACAAAGTCATTAGTATCGCTTATGAAACAGTGCAATTGCCAGATCGTTCTTTACCATTATTAACACCAATGAGT…
Alanine racemase (EC 5.1.1.1)	-0.920585	-0.025465	-0.304232	-0.115079	0.0270718		2.41202e-08	0.924334	0.0897209	0.565397	0.899444		ATGTCTGATAAGTATTATAGATCGACGTACTTGAATGTAGATTTAAATGCTATTGTTTCAAATTTTCAAGTATTTCAAACATTACACCCAAATAAAACAGTTATGCCGGTAGTTAAAGCGAATGGTTATGGTCTTGGTAGCATTAAAATAGCACGTCAATTAATGGAAAATGGAGCTGAGTTTTTCGCAGTTGCAACATTGGATGAAGCAATTGAACTTCGTATGCATGGAATCAATGCAAAAATACTTGTACTTGGAGTTATTCCAACATATAACATAAACAAAGCAATTCAGCATCGTGTAGCAATCACAGTGCCATCTAAAGCATGGCTCGCTGAAGCTATTGAAGAAATTCCAACTAATAATGAAAAAGATTTATGGCTTCATGCCAAATTAGAT…
Alanyl-tRNA synthetase (EC 6.1.1.7)	-0.404215	-0.210384	-0.399102	-0.165135	-0.165565		0.0470326	0.34431	0.0582714	0.48823	0.440246		ATGAAAAACTTAAAAGCTAGTGAAATTAGACAAAGTTTTATTGATTATTTCGTTGAACAGGGACACATGGTTGAACCTTCAGCGCCGTTAGTGCCTATTGATGATGATTCTTTACTATGGATTAACTCTGGTGTTGCTACATTGAAAAAATATTTTGATGGTAGAGAAACACCGAGAAAACCACGTATAGTGAATTCACAAAAAGCGATTCGTACTAATGACATTGAAAACGTAGGCTTTACTGCACGACACCATACGTTCTTTGAAATGTTAGGAAACTTCTCAATTGGTGATTATTTTAAAAAAGAAGCAATCCAATTTGCGTGGGAATTTTTAACAAGTGAGAAATGGATGGCAATGGATCCGAAATTACTTTATGTCACAGTTCATCCTGAAGAT…
Alcohol dehydrogenase (EC 1.1.1.1)	-1.51253	-0.501926	-1.17279	-0.668291	-1.51577		2.03868e-07	0.0297721	5.77881e-12	0.0020976	3.55778e-20		ATGACTCAATCATTTAAAGCTTTTGTAGTCGATGAACAAGACGGCAAAGTAACAAATCAATTTAAAGATATAACTATAGATGACCTTCCAGCAGGTGAAGTGCTGATTAAGGTTAAGTACTCAGGTATCAATTATAAAGATGCATTAGCAACAGTTGAAAATTCAAAAGTTGTCAATGCTTATCCAATGGTTCCAGGCATTGATTTAGCAGGTGTAATAGAACATTCTGATACGCACGCATTCAATCCTGGCGAAGAAGTAATCGTAACTGGTTACGATTTAGGTAGTAGTCATTTTGGTGGATTTAGTGAATATGCTCGTGTCAAAGAAGAATGGATCGTGCCATTACCTAAAGATTTAACACTGGAAGAGGCTATGATCTACGGAACAGCTGGTTAT…
Alcohol dehydrogenase (EC 1.1.1.1)	0.416456	1.43724	0.285298	1.50892	1.4854		0.094726	2.02987e-09	0.307937	1.87251e-08	3.40661e-10		ATGTTAAATGTTAAAGCTAGAGCTGTGAATAGTCCAGATTCTGATTTTTATGCTACGGAAATTAAAAGACGTGATCTTGATACAAACGATATTTTAATAGAAATTAAATATGCAGGCATATGCCATTCTGATATTCACACTGCACATGGAGAATGGGGTCCCGTTAATTACCCATTAGTGCCAGGTCATGAAATCTCAGGAATTGTTAAAGAAGTCGGTTCTGAAGTTAGTAAATATCAAATAGATGACCGTGTCGGCGTGGGTTGCATGGTAGACTCTTGTGGGGAATGTGTACATTGCCAAAATGGCGAAGAACAATACTGTTTAAAAGGAAACGTCGGTACATATGCAGGTACAGACAGATATGGTGAACCAACTCAAGGTGGATACTCAACACAT…
Aldehyde dehydrogenase (EC 1.2.1.3)	0.22401	0.494109	0.607787	0.549546	0.65169		0.366681	0.0279765	0.00387156	0.0237677	0.00113639		TTGAATTCAATAGAGCAAACTTTCCATAATAGTAAACAATATTTTAATACTCACGAAACCAAAGATCTTAAGTTTAGAAAAAAACAACTCAAACTGTTGGGTAAAAGTATTAAAAATCATGAAAATGAATTACTCGACGCACTTCAAAAAGATTTAGGAAAAAACAAAGTGGAAGCTTATGCAACCGAGATTGGATTCACTTTAAAAAGCATTAAGTCAGCACGCAAAGAACTTAAAAATTGGGCGAAAAGAAAACAAGTGAACACGCCCCTTTACTTATTCCCTACTAAAAGTTATATCATGAAAGAGCCTTATGGTACTGTCTTAATTATCGGACCTTTTAATTATCCTTTCCAATTACTTATTGAACCATTAATTGGCGCAATAGCAGCGGGAAAT…
Aldehyde dehydrogenase (EC 1.2.1.3)	2.56458	2.04101	1.63051	2.30238	2.61573		2.52642e-55	8.66696e-39	5.06599e-25	2.70462e-23	8.17175e-52		ATGAGAAATTTCACTAAACAATATATTAACGGAGAATGGATTGAAAGCACTAGTGGAGAAACACTAGAAGTGATTAATCCAGCAACAGAAGAAGTAGCAGGTACAATTGCGAAAGGTAATAAAGAAGATGTTGATAAAGCAGTAGACGCTGCAGAAAATGTGTATCTAGAATTTAGACACAGCTCAATAGAAGAAAGAAGAACACTATTAGATAAAATAGTACAAGAATATAAAAATAGAAAAGATGATCTTATAGAGGCAATTACTGACGAATTAGGTGCACCTCTATCAGTATCAGAAAAAGTACATTATCAAATGGGACTAGATCACTTTGAAGCAGCACGTGATGCATTAGATAATTTTGAATTTGAAGAACGTCGTGGCGATGATTTAGTTGTG…
Aldehyde dehydrogenase (EC 1.2.1.3)	5.8768	-0.347425	1.5354	1.06152	3.82295		6.15557e-57	0.331469	6.87297e-08	0.000833811	8.55928e-45		ATGATATATACAAATCCAAATCAAGAAGATGCAAAATACAAAGTAAAATCGAAATATGCTAATTTTATAGGTGGAAAATGGGTTGAACCCCAAGAAGGAAATTATTTTGATAATATTTCACCAGTTACAGGTGAAAGTTATGCCAAGATACCAAAGTCCACACAAAAAGATGTTGATTTAGCAGTTGAAGCTGCTCAGAAAGCGCAAGTCGAATGGGGTAAAAAATCATTATCTGAAAGATCACAATTATTATTAGATATAGCTGATCGTATTGAAGAAAATTTAGAATATTTAGCAGTGATAGAAACTTTTGATAATGGTAAGCCAGTGAGAGAAACACTTACAGCAGATTTACCATTAGTAGTAGATCATTTTAGGTATTTTGCAGGTGTGATTCGC…
Aldehyde dehydrogenase A (EC 1.2.1.22)	0.736647	0.556221	-0.187151	0.243896	1.03474		0.0016214	0.0117203	0.454733	0.326104	9.28731e-07		ATGAATAAATTATTTATAAATGGTCAATTTGTAGAAAGTAATTCTACAAATCAATTAGAAGTTATTAACCCAGTTACAGAGGAAATAATCAATACAGTTACTTTAGCAAATGAAAATGATACTAAAAAAGCAATCAATGGTGCTAAAGAGGCACAATTGAAATGGGAACAGGTTAATATTGTAAAAAGAGCTAAAATTGTTCAAGATTTAGCTGAGCAATTAGAAAAAAATAAGAATGAATTGGCTGAAATTTATGTTGAAGAACAAGGTAAACCACTATATGCAGCCATAGGTGAAATAGAGAAATCTATTGAGTATATTAATTACATGTGTAGTTTAGCTAGAAAAAATAATGGAGAAGTTTTACAAAGTGAAGTAGAAAACGAGACAATTATATTA…
Aldehyde dehydrogenase A (EC 1.2.1.22)	4.53386	0.92484	1.34064	1.26748	2.88367		3.63483e-82	0.000495127	1.10735e-08	4.11629e-07	1.83671e-40		TTGAACAAAGTATTTATCAATAATGAATTTATCGAAAGTAAATCAACTGACACAGCAGACGTAATTAACCCTGCTACGGAAGAAGTAATAGATACAATTTCATTCGCAACAGAATCAGAAGTTAATGATGCAGTAGAAAAATCAAAACACGCTCAGTTAGAATGGGAAAAAGTACCTGAACCTACGCGTGCTGATCATGTAAAATTATTAATTCCATTATTGGAACAGAATAAAGATACATTGGCAGAATTATACGTTAAAGAACAAGGTAAAACACTTGCTTCAGCTAAGGGTGAAATTGATAAAGCGATTCAGTTCATCGATTATATGACTAGCTTAAGTATGAGTAACAAAGGTGAGGTTTTACAAAACAGTCGTGAAAACGAAACTATTTTACTT…
Aldehyde dehydrogenase A (EC 1.2.1.22) / Glycolaldehyde dehydrogenase (EC 1.2.1.21)	1.94755	1.26149	0.976174	1.14503	1.67088		4.39327e-08	0.00619896	0.0615597	0.0046464	3.64112e-06		ATGATAAATATTAAAGATTATATTAACGGTTCATTTGTTGAAAGAAACATGGAAGATGCAATTGATGTGAAAAATCCTGCAACTGAAGAAACAATTGCAAAGTTATACAGAGGTTCAGAACAAGACACTAAAGAAGCTATCGACTACGCAGATAAAGCCCAAACGAAATGGAGCGAACTGCCAGCAATTGAGCGAGGCAACTACCTTAAAAAAATTGCAGCAGGTATTCGAGAACGTAGTGAAGAAATTACCAAAGTCATTATGCAAGAAGGTGGTAAAACATATGATTTAGCGAACACGGAAGCCTTTTTTACAGCAGATTATATAGATTATATGGCAGAGTGGGCAAGAAGATATGAAGGAGAAATCATACAGAGTGATCGTAAGAAGGAACATATT…
Aldehyde dehydrogenase B (EC 1.2.1.22)	2.05598	1.16857	0.957616	1.36266	1.83985		4.44677e-22	4.71262e-12	1.81659e-08	1.33371e-15	7.31658e-30		ATGACAGTAGATATTAAAAATTATTTGGATGAGAATTATGGTTTGTTTATAAACGGAGAATTTGTGAAAGGGCATAGTAATGAAACGCTAGAAGTTAAAAATCCGGCGACAGGAGAAACATTATCACATATTACCAAAGCCAATGAAAAAGATGTAGATACAGCTGTATCAGCAGCTCAAGAGGCATTTGAGTCATGGAGTTTAACATCTAAAACAGAACGTGCTAATTTATTAAGACAAATTAGTAATAAAATGATGGAAAACAAAGAGAAAATTGCAACAATCGAAACATTAAATAATGGTAAACCTATTCGTGAAACCTCAGGCATTGATATACCATATGCTGCAAGACATTTTAATTATTTTGCAAGCGTTATCGAAACACATGAAGGTTCAGTC…
Aldo/keto reductase	5.02548	3.17449	3.24874	3.96995	3.93266		4.71812e-85	1.2375e-43	2.31018e-47	3.44169e-51	3.29608e-75		ATGAAATATCGCGAGTTAGGTAATACGGGCATGATGATCAGTGAAGTTAGTTTTGGCACATGGGCAATAGGTGGTGCATGGGGTAAAACAAATGATGAAGATGCATTAAGTGCTTTAGAGTATGCAATTGATCAAGGCGTGAATTTCTTTGATACAGCTGATGTCTATGGAGACGGTCATAGTGAAGAATTATTAGCCAAGGCAACTGCAGGAAAAGAAGATGAAATATATATTGCAACAAAATTCTGTCGACAAGGAGATATTGCTGACCCACAAAATTATAGTTATGAAACGGTAAAATCATACTGTGAAGACAGTCTGCATCGATTAAACAGAGATACAATAGATTTGTTTCAAATCCATTGCCCTGCTACTGAAATTTTAAAAGAAGGCAGTGTG…
Aldose 1-epimerase (EC 5.1.3.3)	-0.190075	-0.489594	-0.524143	-0.437402	-0.715887		0.466167	0.041589	0.0283744	0.080968	0.00204966		ATGTTTGCAAAAGTAGAAAGCCAAAGTAATGGTATTGATTTAATTAAAATTGATAATGAAGAAACGAAAATTGTTTTTACAAATTATGGTGCACGTATTGTCTCATGGAAGTATGATGATAATAACATTGTACTTGGAAATGTTGTAGAAGCAGATGAATTCTATGAGGAAAACCCATTTCATTTCGGGGCAACAATTGGCCGTTATGGTGGCAGAATTGCAAATGCGACTTTCGAATTAGATGGAAAGACTTATCAGCTTGACGCAAATAACGGTGAACATAACATACATGGTGGGCCAGAAGGTATTGGTACACGCTTCTTTGATTATGAAATTGAAGAGCAAGTGGGCCAAGTAAAAGTTATTTTCACAACAACTATAAAAAGTTCGGACGACCAT…
Aliphatic amidase amiE (EC 3.5.1.4)	2.92164	0.972484	1.1688	0.678257	0.489846		3.42357e-15	0.0135444	0.00201626	0.116086	0.203364		ATGAATATAGAAATCTTTCAATTTAAAGTGGAACCAGCGAATGTTGCATTAAATGAAGAAACAATTACGAATTGGTTTGCCGAGTATGTGACAGCAGAGACAGATATCGTAGTTTTACCGGAAATGTGGAACAACGGTTATGCCCTACCTCAACTAAAAGAACTTGCTGATAATCAATTATCAAGAAGTTTTGAGTTTATATCAAAATTAGCAATCCAATATAAAGTTGATGTAATTGCAGGTTCTGTTTCAAATAGTATGAAAGATAACATATACAATACTGCTTTTGCCGTTTCAAAAAATGGTTATTTAATAAACAGTTATGACAAGGTACATCTTGTGCCGATGTTGGATGAACCTTCATTTTTAACACCCGGTAATGCAGTTCCAGAACCCTTC…
Alkaline phosphatase (EC 3.1.3.1)	-0.0131456	-0.0602263	-0.018131	-0.175914	-0.0808192		0.970221	0.893018	0.967177	0.588743	0.796096		ATGAAACTATTTAATAAGTTAGCAACTGTAACTGTAGCTAGTGCAATTGTTGTTGGCTCGGCATTAGGCAATGTACAACCAACATATGCTTCTGGTAATGGAAAAGCATCAAATGATACACCTGATGTATCGTATATGGGAAATACTGAAAACCCTAAAAATGTAATATTCTTAGTAGGCGATGGTATGGGACCATCTTATAATTCAGCGTATCGTTATTTCGCAGATAATCCTGAAACAAAAGAAATGGAAAAAACTGCGTTCGATAAACATCTTGTCGGTAATCAACGTACAAATCCAGCTGATCCAAAAGAGAATGTAACGGATTCAGCAGCATCTGCTACTGCATTTAGCTCTGGTCATAAGACATATAATGGCGCAATAGGTGTAGATGAAAAT…
Alkaline phosphatase (EC 3.1.3.1)	0.315411	-0.121617	0.127939	0.056097	-0.0323707		0.0987201	0.601248	0.569402	0.812282	0.877325		ATGGAACAGTGGATTACACAATTTATGGAGCAATATGGATATTGGGGCATAGGCCTGCTTATCTTTTTAGAAAATATATTTCCACCAATTCCATCTGAAATTATTTTAACATTCGGCGGTTTTATGACCACCCAATCTGGTTTAGGCTATACTGGCGTTTTAGTTACCTCGACAATTGGTTCTGTAGTCGGAGCGATTGTGTTATATGGTATAGGCGCTTGGATTGGTGAACGTAATTTGTACCGTATTGTAGATAAATATGGAAAGATTTTGCGCTTAAAGACGAAAGATTTAGATAAGACAATTCAATGGTTTGAAAAATATGGTTATTGGACAGTCTTTTTCTGTCGCTTTGTTCCTTTATTGAGAAGTTTAATTTCAATACCAGCTGGTTTAACG…
Alkaline phosphatase (EC 3.1.3.1)	0.739769	1.30516	1.17341	2.03182	0.933815		0.0640028	0.000741625	0.00197483	4.49874e-11	0.00471956		ATGTTTAACAATATGAAAAGAAACACAATTTATTCTATTAGAAAAAGTATGATAGGAACTGTTTCAGTTACAATTGGGACATGTCTATTACTTGGGATGAGTAATCAAGCTTCCGCCGCTGATCATAGTCAAATTAAAAATGATACTGAAACTACAACTGCTCAAGATCAAACTAGTAGTCAAGATCATACATTAGAATCATCATCTAAATCAACATCTACAGATAATCATAATTCGAACAATAATCAAGCAACAAATATACATAATCAAAATGAAGGCACTACAGAAGAACCTAAAGAAGAAACTACCGACGAAAATGACATAAAGAAAGAAAATCAGTCACCGAGCACACAAAATGCATTAAATGATGCTTCAGACACACAAAAACCTGAACAGCCG…
Alkaline phosphatase synthesis transcriptional regulatory protein PhoP	0.0365775	-0.402458	-0.321177	-0.629753	-0.0800997		0.896057	0.161472	0.21189	0.013222	0.756155		ATGTCACAAAAAGTACTTGTAGTAGATGATGAGCAATCAATCGTAACCTTATTAAAATATAATTTAGAGCAAGCTGGATATATAGTGGATGTAGCTTATGATGGAGAAGAAGCACTGGAGAAGGTTAATGCTACAAACCCCGAATTAGTTGTGTTAGATGTCATGCTTCCAAAAAAAGATGGGATAGAAGTGTGTAAAACGATCCGTTCTGATAAAAACCTTGTACCCATCTTAATGCTGACAGCTAAAGATGATGAATTTGATCGAGTACTTGGACTAGAACTTGGCGCAGACGATTATATGACTAAACCATTTTCACCAAGAGAAGTCGTAGCAAGAGTCAAAGCTATTTTAAGAAGATCTGCCATGGTTACAGAAGCAGCTCAAATTGAAAATGAT…
Alkaline shock protein 23	3.41777	1.1155	1.3547	1.15448	2.4938		2.1208e-36	2.03182e-05	2.19685e-07	2.08809e-05	6.90135e-25		ATGGCAGTAGATAATAACAAAGCAAAACAAGCATATAACAATCAAACTGGAGTTAATGAACAAGAAGTAGAAAAGCAACAACAACAACAACAACAACAAGAACCGGAATTTTCAAATAAATTATCATTTTCTGATGAAGTAATTGAAAAAATTGCAGGCATCGCAGCGCGTGAAGTAAGTGGTATTTTAGAAATGAAAGGCGGATTCGTCGATAGTATTTCTAACTCATTCGGAAGCAACGAGAACGTTTCAAGAGGCGTAAGCGTTGAGGTTGGAGAAAAACAAGCAGCTGTAGATTTGAAAGTAATATTAGAATATGGTGAATCAGCACCTAAAATCTTCCGTAAAGTAACAGACTTAGTTAAAGAACAAGTTAAATATATTACTGGTCTTGACGTA…
Alkyl hydroperoxide reductase protein C (EC 1.6.4.-)	-1.35625	0.498896	0.449127	0.847797	0.856328		2.88401e-08	0.0411425	0.03657	0.000384235	1.19985e-05		ATGTCTTTAATTAACAAAGAAATTTTACCATTCACAGCTAACGCTTATGATCCAAAGCAAGATGAGTTTTTCGAAGTTTCAGATGAAAACTTAAAAGGTTCATGGAGTGTTGTTTGCTTCTATCCAGCAGACTTCTCATTCGTATGTCCAACTGAATTAGAAGATTTACAAGGACAATATGATAAATTACAAGAATTAGGCGTAAACGTGTACTCAGTATCAACTGATACGCATTTCGTACACAAAGCTTGGCATGACCATTCAGAAGCCATTAACAAAATCCAATACACTATGATTGGTGACCCTTCTCAAACAATCACTCGTAGTTTTGATGTATTAGATGAAGAATTAGGTTTAGCTCAACGTGGTACTTTCATCGTAGACCCTGACGGTATTGTA…
Alkyl hydroperoxide reductase protein F (EC 1.6.4.-)	-1.46971	0.374438	0.943021	0.850181	0.577078		1.95126e-09	0.11065	4.48168e-06	0.000490916	0.00713877		ATGCTTAATGATCAGCTAAAATCACAATTACAACAATTACTTCAATTAATGGAAGGTGACGTTGTACTAAGTGCAAGTTTTGGTACAGATGAAAAGTCTAAAGAATTAAAAGAATTATTAGACGAAGTAGCAGAGATGTCATCTCGCATTACTATAGAAGAAGTTGACCTTAAACGTACACCAAGCTTTTCTATTAATAGACCTGGTGAAGAAACAGGTATTACATTCGCTGGTTTACCAATGGGTCATGAGTTCAACTCTCTTGTTCTCGCTTTATTACAAGTAAGCGGTCGTGCACCAAAAGAAGAACAAGCAGTTATAGATCAAATCAAAGCTTTAGACCGTCCGTTACATTTTGAGACTTTTATTAGTCTAACTTGTCAAAAATGTCCCGACGTT…
Alkyl hydroperoxide reductase subunit C-like protein	5.68049	2.53366	3.54974	2.79985	3.82623		1.3207e-115	8.02713e-16	3.52328e-37	4.81336e-26	2.45531e-47		ATGCCACTTAATTCAGATTTACATTCCGAAACACAACGTCTACCACGCATTGGAGAAAAAGCCCCATTTTTTAAAGGTCAATCCACACAAGGGGAAATAACTTTAGATGATTATAAAAATGACTGGGTGCTTTTATTTGCTCATCCAGCTGATTTTACGCCAGTTTGTACTTCGGAGTTTGTAGCGTTACAAAATCAATATTCGGAATTTCAAGATTTAGGTGTGAAACTGGTTGGTTTAAGTGTAGATAGCCTTGCCTCACATGTGGCATGGTTAAACAGTATCGAAGAGTCTTTTGATGTGCAAATTGAGTTCCCACTTATTTCAGATTCCAACAAGGTAATATCAGAAACCTATGGTATGTTGGCGCCTGAATCGCATAATACCGAAAGCTCAAGA…
Allergen V5/Tpx-1 related	-1.03562	-1.71296	-1.31783	-1.28083	-1.30846		6.5097e-07	1.28662e-15	1.74684e-09	3.31691e-10	9.54168e-13		ATGAAAAAACTAATAATTAAAATTATTGGTGTATTATTATTAATTTGTTTTTTAATTTATCTATTTTACTCACCGCGTTTAAAGTTTGACGTACTCGAAAATCCTAATAAAGATTCAACTAAAACGACACAAAATAAGGATGCTCAAAAAACTGAGACAAACGCTGAAAACCCGAAACCTAAAAAGGGTGTGAGTACGTGGGTTGGTCAAAGCTTAGATGAATTAACTGATAAATATGGTCAAGCTGATCGAGTTTATCCATATAAAAATAATTTTAAAAACTATGTGTTTAAGCAAAAAGATAAATATTATTTGATTACTACTAAAAAAGGTATCGTTAAATCTGTTTATGCAACAGGTAAAGATGCTAATGTAAATCCAATAAAAATACAGGACGAT…
Allophanate hydrolase 2 subunit 1 (EC 3.5.1.54)	-0.630673	-0.672988	-1.36204	-0.449865	0.199888		0.0902784	0.103189	0.000465649	0.347359	0.5977		TTGAATTATAAATTAATTAATGAACAAACGATTATGATTTATTTTGAAGAACGTATTGATCCTGATACGTTTCAAAAGGTACAACGCGTTGAACAATATATTAAAGCACAAAACAATCCAGCTATTATTGAAGTAGTTGCTTCGTATCGTGCAATTATGTTAACTATTGATATCAGTAAAAGTGATTTAACCCATATAATTAAAGCGCTTAATTTAAATCAAATGGAGATAACAAAATTTAATGATACAGCTACACCAACACAAACGATTAATATACCAGTGTTATATGGTGGAAGTTATGGACAAGATATTCAAGAGGTAGCATCACATAACAATTTAACTACTAAAGAGGTTATACGAATACATACTGAAAATGCTTATTTAATTTATATGCTAGGT…
Allophanate hydrolase 2 subunit 1 (EC 3.5.1.54)	0.644623	-1.00735	-0.922451	-0.30197	-0.275552		0.00191951	1.01033e-05	3.03466e-05	0.187447	0.171342		ATGAAAATATATAGCCAGGGAGACCAAGCAATTGTAGTTTCTATTGAAAAAGAAGTCTCTAAGGATTTAACAGAAGATTTATTAGCATTAAAAACGTATTTATTAGAAAAAGACTATCCTTTTATAACCGAAATTGTACCTACTGAATCAGATATGATGATTTGTTATGATGCGCGAGATATGATCAAACACTACAATATTAAATCACCATTTTTATATATGAATGCATTAATGCAAACCGTGCAATTAGAGATTAAACACGAAGCGCAAGAGATTGAGCCAATGGAAATTCCAGTTATTTATGGTGGAGAATTTGGTCCTGATTTAGCGGCTTTATTAACGCATTACAAATTAGATTTTGAAAAATTTGTGAAGCTACATACTAAACATACGTATTTT…
Allophanate hydrolase 2 subunit 2 (EC 3.5.1.54)	-0.187776	-1.09609	-1.92296	-0.403421	0.342425		0.626558	0.00173604	1.14072e-08	0.314498	0.317044		ATGTCTATAAAAATTTTGAATCCTGGACTATTTAGCACAATACAAGATCAAGGTAGAATTGGTTATCAAAACCAAGGATTTTCAAATGCAGGCGTGTTAGATCAATATGCATATAGATTAGGTCAAACACTTATTGGAAATGAGGGGCCTGCAATTGAATGCACAATCATTGGGCCAACACTTCAATTTTTAGAAGATAATTCTTTTATTATCACTGGTGCACAATTTAATGCCAAGATAAATGATAAAGTGATTGATGTTCAAACAGTAACTTCAGTAAAAAAAGGCGATATATTGGAACTAGGTGCCGTAGTTAATGGTGCGAGAGGTTATATTTTGTTAGGTAAACCCCTGGAGGTTCCAATTGTAGCTGGTAGTTATGCTACTCATACACGTAGT…
Allophanate hydrolase 2 subunit 2 (EC 3.5.1.54)	0.699593	-0.136749	-0.410918	-0.0764271	-0.202513		0.000322023	0.548938	0.0806596	0.733457	0.307794		ATGTCAATCATAATAGAAGGTGAAGGATTATTCTCAAGTTTCCAAGATTTTGGGCGTAAAGGCTATGAGCACAACGGCGTTATTCCTGGCGGCGCACTAGATCCGTTATCCCATGAAATAGCGAACAGACTCGTTGCAAATGATAAACGTGAAGCTACGTTAGAGATGACAAATAGAATGTCGAGCATTCGCTTTACTGAATCAACATTGATTGCATTAAGTGGTGGTAGTTTTAAAGCTAAAACAGAACATATGAAAGTATTACCAAATAAGTTGTACTTAATGGAAAAAGGGGACGTACTTGTATTTACAGAGACAAATCGCACATCTAGAGTATATTTAGCAATCGGTGGTGGTTTGGAATTAGATGAGTGGTTAGGTTCAACCTCAACTGACTTT…
Alpha-acetolactate decarboxylase (EC 4.1.1.5)	-0.067989	1.16068	0.587396	0.684646	0.365236		0.757512	3.27855e-10	0.00290604	0.00131752	0.0725625		ATGTTGTATCAACACGGAACACTAGGTACGTTGATGGCAGGTTTGTTAGAAGGCACTGCTACGATTAAAGAGATTTTAGAACATGGTGATTTAGGTATAGGAACACTAACTGGCTCTGATGGTGAAGTTATTATATTAGATGGTATCGCATATCATGCTAATGAATATGGTGAGTTCAAACAATTAGAAGGTCACGAAATGACACCATTCTCTACAGTTACCCCTTTCAAAGTAGATAAGCAATTTGATGTTCGATATATCACCGACTCTGAAGCTGTGTTGAATGAAATCCAACGTCAAGCAGCGAGTAATAATATATTTATAGCTGTCAAAATCACCGGTAAATTTGAAATGATTCATGTCAGAATGATGCCGAAGCAAGATAGACCTTATACAAAA…
Alpha-glucosidase (EC 3.2.1.20)	0.215857	-1.89974	-1.1187	-0.974031	-0.187026		0.319667	6.16736e-16	2.13604e-07	1.15045e-05	0.371682		ATGAATAAACAGTGGTGGAAAGAGGCAGTAGCATATCAAGTTTATCCTCGAAGCTTTAACGATTCAAATAACGATGGCATTGGAGATTTACAAGGGGTTATTGAAAAACTAGATTATATACAAGATTTAGGTATCGATATCATTTGGTTAAGCCCGATGTATAAATCACCAAATGATGATAATGGTTATGATATTAGTGATTATCAAGATATCATGGATGAATTTGGAACGATGGATGATTTCAATCAATTATTAGATGGTGTACACCAACGTGGTATGAAACTCATTTTAGATTTAGTAGTCAATCATACATCAGATGAACATCCATGGTTTATAGAATCTAAATCGAGTAAAGATAATCCAAAACGAGACTGGTATATCTGGAAAGATCCAAAAGCT…
alpha-ketoglutarate permease	2.49177	-0.759574	0.0102785	0.329354	1.16412		3.7903e-21	0.100501	0.984275	0.345342	1.62783e-05		ATGAATAAAAAATTATCGAAAATGGGTATGCCACCAACTTTATTATGGGGGTATATTGGCGTATTAATCTTTATGATGGGTGATGGATTAGAACTTGCTTGGATAAGCCCTTATCTTCATGATCACGGCTTATCCGTTCAACAAACTGCAATTTTAACGACTTGTTATGGTGTGACCATTGCAATTGGATCTTGGTTCTCAGGCGTCTTGGTCGAAATTATTGGACCGCGTAAAGTTATGTTGTTAGGCACAGGGCTGTATATTGTTGGTCATATTATATTCGTAGGATTTGCAATACCTACGATGAATTATGAATTAATGATTCCGTCGTATGCCATTCGAGGATTTGGTTATCCGTTGTTTGCTTATTCATTTTTAGTGTGGGTCGCTTACCGTTCA…
Alpha-L-arabinofuranosidase II precursor (EC 3.2.1.55)	1.61423	0.199533	0.626719	0.674588	0.0167775		1.08987e-05	0.721531	0.203308	0.0722316	0.969515		ATGGTTAAAATAAATAATCCTATTGTATTGCAAAGAGCGGATCCTTTTATTCACAAAGAAAAAGAAAAATATATTTTTACTGGTTCGCATCCTAATTATGATCGAATTATATTGAGAATTTCAGATAATATAAATGGGCTAAACGATGCAAAAGAGCATGTGATTTGGGAGAAACATGAAAAGGGGGGGCAAAGTCATCTAATTTGGGCACCTGAAATTCATAAAATAGATGATAAATGGTATATATATTATGCAGCCTCTCCTAATGAAAAAATTGAAGATGATACTTTTAATCACAGAATGTTTGTATTAGAAAATAATTCTGATGATCCTTTATCTGATAACTGGATAGATAAAGGACAGATAGATACAGGTTGGGAGTCATTTGCTTTAGATGCT…
Alpha-N-arabinofuranosidase (EC 3.2.1.55)	0.676669	0.244884	-0.306319	0.0653667	0.579719		0.00404376	0.385321	0.297602	0.829939	0.0108423		ATGTCAAAAAAATTATATGTAGCTAAAACAGGATCAGATTTTGCTAAGGGGTCTGAGGATGAGCCGTTATTAACAATTAATAAAGCAGCTTCGCTTGCGTTACCTGGGGACACTGTAATCGTTCATGAAGGCATATATAGAGAAGAAATAAACGACATAAATTCAGGATTAAGCGAGTCTCGCAGAATTACATTTGAAAGTGCAAAAAATGAAAAAGTGACTGTAAAAGGCTCTGAAGAAATAAATGATTGGCATCTTGTAGAAGGAAATATATGGAAAGTAGAAGTTCCTAATCAATTATTCAAAACATTTAATCCTTTTTCAGTGAAATTATTTGGTGATTGGCTTGAGGTTGATAATGATCAGACTTTAGGGCAAGTATATTTAAATGGTCATGCA…
Aluminum resistance protein	0.716685	0.161006	-0.176534	0.0936958	0.434397		0.000180633	0.440276	0.404522	0.669291	0.0234029		ATGGAAGATATGAAACAGCTGATTGCTAATACAGAAGAAACGTTAGCACCATATTTCAGAAACATTGAGGCAACAGCATATGTTAATCAGGAAAAAGTATTAGATGCATTTCATGCGGTTAGAGCAACTGAAAATGACTTGCAAGGCACTACTGGTTATGGCTATGATGATTTTGGTAGAGACCATTTAGAAGAAATTTATGCTCATGTTTTTAAAGCAGAAGATGCTATTGTCAGACCGCAAATTATTTCAGGTACCCATGCGATAACGATTGCTTTACAAAGCACATTAAAATATGGTGATGAGCTGTTATATATAACAGGAAATCCTTATGATACTTTATTAGAGGTTATTGGCATAAATGGAAATGGTATTGAAAGTTTGAAAGAATACGGCGTG…
Amidophosphoribosyltransferase (EC 2.4.2.14)	2.78584	1.18706	1.12309	2.60333	-0.883739		0.000612627	0.122704	0.156839	0.000525283	0.268377		ATGTATGACTACAGTGGATTAAATGAAGAGTGTGGTGTATTTGGAATTTGGGATCATCCAGAAGCTGCACAGTTAACATATATGGGGTTACACAGTTTACAACATCGTGGCCAAGAAGGCGCTGGTATCGTGTGTTCGGATGGCGAATCACTTGTTGGGCAACGCGGTATGGGTTTACTTACTGAAGCAATTTCAGATACCCAACTTGAATCTTTTAAATCCTATAAACATGCAATCGGTCATGTACGTTATGCCACTTCTGGTAATAAAGGAATAGAAAATATCCAACCATTTTTATATCATTTTTATGATATGAGTGCCGCCGTTTGTCATAACGGTAATCTAATTAATGCACAAAGTTTAAAAAGATCATTAGAACATCAGGGGTCTATTTTCCAT…
Amino acid ABC transporter, amino acid-binding/permease protein	1.20414	0.22977	0.418218	-0.136552	-0.962068		8.84831e-05	0.563726	0.253547	0.71985	0.00364781		ATGAAACACATTATTAAACTATTTATGGTCTTTATTATATTTATTAGCGCCATAATTACTTACATAAATCCTGATGCTCAGGCAGCAGAAGAAGACCAATGGGATAAAATTAAAGAACGTGGAGAATTGAGAGTGGGTTTATCTGCAGATTATGCACCTTATGAATTTGAACATAATGTGAATGGTAAATCTGAATATGCCGGTATTGATATTGATTTGGCAAAGAAAATTGCAAAGGACAATGATGTAAAGCTAAAAATTGTTAATATGCAATTTGATAGTTTGTTAGGAGCAATTAAAACTGGGAAAATCGATTTAATCATTTCTGGAATGACACCAACACCTGAACGTGAAAAAGAGGTAGATTTCTCAAATCCATATATGACGGTTGAACAAAAA…
Amino acid permease-associated region	0.977464	0.534812	0.199843	-0.18491	0.362591		0.00386678	0.137733	0.633826	0.647001	0.271882		ATGAAATCAGAATTTAATAAATCTATGAGTATTGTTGATGTCTTGTTTCTTGCTATCGGCGCCATGCTTGGATGGGGATGGGTCGTATTATCAGGAGAATGGGTTTCAACAGCAGGTTTTGTAGGAAGTATTATTGCATTTTTAATAGGTGGATTTTTAGTTATCGTGATAGGACTTACATATGCAGAGTTAGCTGCAGCAATTCCTGAAACAGGGGGAGGATTTGTTTTTGTGAAAAAAGCATTTTCTCCGGGAATTGCTTTTATATCCGGCTGGTCGGTACTTTTTGGCTATGTCTCTGTAATAACATTCGAAGCGGTTGCTTTGCCAACTGTGATAGATTATGTGATTCCGTTTCAGCATCAAGGGTTATTGTGGAATATCGCAGGATGGGATGTT…
Amino acid transporter	-0.605291	0.243442	0.00604114	0.180547	-0.384405		0.043099	0.301594	0.983799	0.465419	0.0640715		ATGAGTATCATTAAAAGAGTATTTCGGAAAGAAGATTTATCCCGTTATCAAAATAAAGATTCAAATTTGGAACGTACACTTCGTGTGAGAGACTTTTTAGCATTAGGTGTCGGAACGATTGTATCGACTGCTATTTTCACATTACCAGGTGTTGTTGCTGCAGATCATACTGGACCAGCTGTAACACTTTCATTTTTAGTATCAGCTATAGTAGCGGCACTCGTTGCTTTTGTATATGCAGAGATGGCTTCAGTGATGCCATTTGCAGGTTCGGCTTATACTTGGATTAGTATATTATTCGGAGAGTTTTTTGGTTGGATAGTAGGATGGGCGCTCATTGCAGAGTATATTATTGCAGTTTCTTTTGTAGCGTCAGGTTTTTCAGCCAATTTAAGAGGG…
Aminobenzoyl-glutamate transport protein	3.32595	0.664083	0.193794	0.0518343	0.949905		1.47162e-18	0.112225	0.683273	0.919686	0.0100102		ATGATGGTTTCGAATACTAAAGATAAGCCAACGCTAATAAATAGATTTTTGAATATTGTAGAAAAAGTTGGAAACAGATTACCTGATCCTAGCATTTTATTTTTCTTAATGTGTGTAGGACTCGCAATACTTACTTGGGTTGTATCATTGTTTCAGATTTCCGTAAAACATCCGGGCACAGGCGATACCATCGCAATCAAAAGTATTTTGAGTAAAGATGGACTATCGATGATTCTGAATGACGCCATAAAAAACTTTTCAGAATTTCCGGCATTAGGTCTTGTCCTTGCAGTCATGCTTGGTATTGGCGTAGCAGAAAAAACAGGTTACTTCGATAAATTAATGATTCAAGTCGTACATAAGGCACCTAAGCATTTCATTGTGCCGGTCATTATTATT…
Aminodeoxychorismate lyase (EC 4.1.3.38)	-1.40381	-0.992962	-1.11764	-0.833013	-0.962392		1.22194e-06	0.000518342	8.72925e-05	0.00245765	9.52513e-06		ATGCAGTTATTTGAAACGATGCGTTTGGAAGAAGGTAAGTTTCCGCGCTTGCCTTATCACAAAAAACGAATAAAACAGTCTGCTGAGCAACTTAAATTTGACTTGGATGAAGCGAAATGGAATCAGTTAATTGAAATGTTAATGAATGACTATCCTAAAGGTGCGTATCGTATAAAAATATTATTAGATCAAGATGGATCACTAGATTATGTTGTTGCAGCATTATCTGATAAAAATAAATTTACAGCAAAATTACTACCTTTAGCAGATAATGTAAATAAACCCGAATTAATAAATAAAACAACCGATAGAAAACATTTATCACATAATCATCAGACTGACCTAGTGTTGTTATATGATTCTAATGGAAAATTATTAGAATTCGATATTGGAAATCTC…
aminoglycoside phosphotransferase family protein	-1.08022	-0.809288	-1.06961	-1.00439	-0.7063		7.18074e-06	0.00130155	6.08477e-06	3.37723e-05	0.00344887		TTGGAGCAGTTTTATCAATTAGGATGGACGCTTGATTCAGCAGGTGGTGCATCTGGTGAAGCTTATATGGCTGAACAGGATGGGCAGAAATTATTTTTAAAAAGAAATTCAAACCCCTTTATCGCAGCCTTATCTGCTGAAGGTATTGTGCCAAAACTAGTTTGGACGAAACGAATCGAAACTGGAGAAGTTGTAACGGCGCAACATTGGAAAAATGGTAGAGAACTTACTTTCAATGAAATGCATGAACAAAGAGTAGCTAATTTATTGAAAAAAATTCATAGTTCTAGAACACTATTGAATATGTTAAAACGAATGGAAATGGAGCCGATTACACCAGATATTTTGTTAAATAAAATTAACGCTTCATTATCTAGAGAAGTTTTAACGCATCATGTA…
Aminomethyltransferase (glycine cleavage system T protein) (EC 2.1.2.10)	1.51917	1.07442	1.92826	3.65787	4.50586		0.000163395	0.000513314	1.99137e-11	1.00474e-31	2.38425e-59		ATGTCTAACGAACTTAAACATACACCGCTTTACCAAAATTTTGTTGATAGCGGGGCTAAAATTGTGGAATTTGGTGGCTGGGCAATGCCAGTTCAGTTTTCAAGTATAAAAGAAGAACATAATGCAGTAAGAACTGAAATTGGCTTGTTTGATGTAAGTCATATGGGAGAAATTATTATTAAAGGTTCTGAAGCAGATAAATTAGTACAATATCTTCTTTCAAATGATATTGAAAACTTAACTACTACTAAAGCTCAATATACCGCGCTATGTAATGAAAATGGTGGGATTATTGATGATTTAATTACTTATAAATTAGATGAAAAAGTTTATCTATTAGTAGTAAATGCTGGAAATACAGATAAAGATTTTGAATGGATGAAAGAAAATGCTATAAAT…
Aminopeptidase S (Leu, Val, Phe, Tyr preference) (EC 3.4.11.24)	0.342053	-0.391901	-0.487442	-0.580361	-0.344191		0.0848257	0.0333119	0.015933	0.000716666	0.0349003		ATGACTCAATTACAAGAAAAATTAAAACAATACGCCGAACTTTTAGTTGGTGTAGGAATGAATGTTCAAGAAGGTCAGCCAGTATTTATTCGCTCAAGTGTTGATGCTATTGAATTAACGCATTACATAGTAGAAGCCGCATATAAACGAGGCGCTTCTGATGTTAAAGTTGACTACAGTGACGATCGACTTTCTCGCTTAAAATTCGAATATGAAACAGTAGAACATTTCGAAAGTAATGAAGTGAAAGATTATGAAGTTGCTAAGCGCATGGATTATGTAAATAGAGGTGCTGCAAATTTAGCACTTATAACACAAGATCCTGATTTATTAAATGGCATTGACCGTGATAAATTAGCTGCTTTCCAAAGACAGTATGCTACTGCATATAAAGGATAT…
Aminopeptidase YpdF (MP-, MA-, MS-, AP-, NP- specific)	-0.536643	-0.699289	-1.47447	-0.689949	-0.163543		0.00907349	0.000560926	3.24352e-14	0.00139946	0.427105		ATGACTAGAATAGAAAAACTGAATTCTGCCTTAGAAACAAAACATTTGGAAGCGATTGTTGTATTAACCGATTTTAATAGAAGGTATTTATCAGGATTCACAGGTACAAGTGGCGCGCTTGTTATTACAAAAGATAAAAACTTATTGATTACAGACTTTAGGTACATAGAGCAAGCAACTTCCCAAGCTACTCAATTTGAGATCATTAAACAAAAAGGTGGTCTCATAGAAGAAGTGAAAGCACAATTGGAAAAGTTAAACGTCCAGAATGTAGGCTTTGAAGGTGATTTAGTCAGCTATGATACATACTTACAATTAAGCAAATCCTACATTAGCTTAATCAGTGTTTCTGGTTTAATTGAAAAAATCAGAGAAGTAAAAGATGATAGTGAAATTAAA…
Ammonium transporter	9.24415	2.88963	0.556868	-1.0103	-1.40339		0	5.94429e-14	0.0525435	0.0016052	1.45361e-07		ATGAATATGAATGATACTTTATTTTTATTTTTGTGTACGTTACTTGTATGGTTAATGACGCCAGGGTTGAGTTTGTTTTATGGTGGGCTTGTACAATCTAAAAATGTGTTGAATACAGTTATGCAAAGTATGTCTGCGATTGTTGTCGTGACATTCGCGTGGGTTATTTTAGGCTTTAGCTTAAGCTTTGGTCCAGGAAATACTATTATAGGAGACTTTACATACTTGGGGTTAAAACAAGTTGGCTTTAATACACAAGATGATATTGCTACGCATATTCCTATAGCGCTTTTTATGCTGTTTCAATTAATGTTTTGTACCATTGCTGTATCGATTTTGTCAGGATCAATTGCAGAAAAAATGAAGTTTATACCCTATTTAATTTTTGTATTTTTATGG…
Anthranilate phosphoribosyltransferase (EC 2.4.2.18)	6.838	2.98823	1.28172	1.27241	1.09859		1.23146e-90	3.3326e-16	0.00309957	0.00246776	0.00410148		ATGGAGCTACAAACACAGTTAAAACAATATAAACCACTCAACCAAACACAAATGAATGAATTTATAGAATTACTTATTTCTAAAAATTTAGAAGACAGCGTAAAAATTGAGTTACTCGAAACGTTTTCTGAAAAAGAAACTACGCAAGAGGAGCTAACTTATATATCAAATAGTTTAATTCATTCTATGTATCGTGAACAACCGTATTATCCTAATGCGATGTGTGTTTGTGGCACGGGTGGAGATAAATCAAATAGTTTTAATATCTCTACAACCGTATCTTTTGTTATCGCTAGTGCAAGTGTACCCGTAATTAAGCATGGTAATAAGAGTGTCACTTCATCATCTGGAAGCACGGATTTGTTAAATGCAATGGCTATCAAATCAAGCACTGTTGAA…
Anthranilate synthase, amidotransferase component (EC 4.1.3.27)	8.27294	3.72514	2.10797	1.74947	1.21536		8.14789e-171	1.24492e-21	2.83106e-05	0.000133435	0.0155681		ATGATACTTATAGTTGATAATTATGATTCATTTACTTATAACTTAGTAGATATGATTGCACAGAAAGAAGCAGTGATAGTTAAATATCCGGATGACCCATCTATATATAATCTGGATATTGACGGTGTTATTATTTCACCTGGTCCAGGTCATCCATTAGATACAGATGATTTGATGCAAATCATTGATCATTATAAAAATAAACCGATTTTAGGGGTTTGCTTAGGGTCGCAAGCATTGACTTGTTATCATGGCGGCGATGTCATCCAATGTGATTATATAAAACATGGTAAAAAAGACCAAATGCTTATCACAAAAGAAACTTTGTTATACACTGATATTCCAGAATATTCAGAAATTATGCGATATCATTCATTGATGAGTAATCCTCAAACATTA…
Anthranilate synthase, aminase component (EC 4.1.3.27)	7.40097	3.66862	1.52344	1.57033	1.29122		2.77937e-193	7.46115e-32	4.4648e-05	8.14533e-06	7.01508e-05		ATGAAAGTGCAATATCAAAGATTAAATGCAGAGGTAACACCAGAAGCGTTAGCAAGATTGAAAGAAAATAAAATCGTATTAGAGAGTTCAGAACAATCGAAACTAAAAGGGCGTTATTCTATAGTGATTTTCGATACTTACGGTTCAATCACGTTGGATAATGAAACAATGACTGTATGTACACCAGAAGAAAACAGAGTAGAACATGAGCAACCTTATAAAAAAATGAAAGATTTAATTGATCAATATAAAGCAGAAATTGAAGACGAAGCATTAGCGTTATTACCTTTTATTTCTGGTTTTGTAGGATCATGTAGTTTTGATTTAGTAAGACATGAATTCCCAGTACTAAAACAAATCAATCTTGAAGATCATCCGCAACATGATGCTAAGTTTCAT…
anti-anti-sigma regulatory factor	2.59316	1.60734	1.34786	1.20455	1.94863		8.14241e-28	2.46925e-13	1.13375e-09	4.33526e-08	2.22755e-18		ATGAATCTTAATATCGAAACGGTAACACATGATACTCATTACGAGGTTAAAGTTGGCGGAGAACTAGACGTTTATACTGTTCCAGAACTAGAAGAAGTTTTAGTGCCGATGAGACAAGAAGGAACTCATGATTTACATGTAAATTTAGAAAACGTGAGTTACATGGATTCAACGGGATTAGGCGTATTTGTTGGTACATTAAAAGCGTTAAACCAACATGATAAAGAATTATATATATTAGGTGTTTCAGATCGAATAAGTCGACTATTTGATATAACAGGATTAAAAGATTTGATGCATGTTAATGAAGGAACGGAGGTCGAATAA
antibacterial protein	-0.258185	1.47395	2.71397	2.95398	2.80878		0.671535	0.000217032	7.33522e-12	5.16708e-13	9.99416e-25		ATGTCTAAATTAGCAGAAGCTATCGCAAATACTATACAAGCAGCACAATCAGGTAATGGTGTAGAATTAGGGACTAGTATAGTAGATATTGTATCAAGCGGTGTCGGATTATTAGGTCAATTGTTTGGATTCTAA
antibacterial protein	0.216527	2.50385	3.48849	3.4344	3.70054		0.747174	9.78875e-09	6.44459e-23	5.63084e-25	3.6794e-29		ATGTCAGATTTATTTAACGCAATAAAAGAAACAGTACAGGCAGGAATTGCAGGAGACGGAGTTAAATTAGGGACAAGCATTGTAGATATCGTATCAAGCAGTGTAGGTCTATTAGGACAATTATTCGGATTCTAG
Antibiotic biosynthesis monooxygenase	0.781736	-0.0131612	0.48675	-0.10955	0.144564		0.192962	0.991969	0.517529	0.88419	0.820396		ATGATACTTGAAGGCGCTATGTTGCAAGTTAAAAAAGATTTGGAAAATGATTTTGAACAGTCTTTTAAAGAAGCTTCAAAAATTATTCGTTCAATGGATGGTTATATAAGTCATACTTTGAATAGATGCTATGAGGAGAAGGGTAAATATTTATTATTAGTTAATTGGAAGACACTAGAAGATCATACGATTGGTTTTCGGAAATCTCCTGAATATGAGAATTGGAAAGATTTATTGCATCACTACTATGACCCCTTTCCAATAGTTGAACATTTTCAAAAAATGGACATTTAA
Arabinose 5-phosphate isomerase (EC 5.3.1.13)	2.70315	-1.35643	-1.23596	0.161989	1.0303		2.3196e-10	0.0505899	0.064773	0.776448	0.0254629		ATGAGATCCATTAAAATGCTAGAAGAGGTATTTAATTCAGAAATAAATACAATCAATGATGTCAAAAATAGTATTAATAATAGCTACGAACAATGTGTCACAGAAATTTTAAATTGTAAGGGTCGCGTTATATTTCTTGGCGTTGGAAAGTCAGGGCATATTGGTAAAAAAATAGCTGCAACTTTTGCTAGTACTGGCACACCGTCATTTTTTGTTCATTCAACTGAAGCTATTCATGGTGATTTAGGAATGATATGCGAGGAAGACATTGTTTTTGCAATATCTAATAGTGGTGAAACAGAAGAGGTGTTAAACGTTTTATCATCTATAAATTCTATTGGTGCAAAAATATTTGCTATCACAAAGTCAAAGAGATCCACTTTAGGTAGAAATGCTTCT…
Arabinose-proton symporter	1.72421	0.881089	0.771937	1.50232	3.79656		6.79577e-13	0.00106832	0.00403922	8.10668e-09	6.74154e-74		ATGAAAATAAACAGTAAAGTTTCGAATCGCTTTATCTATTTCTTCGGCGCTTTTGGTGGGATACTTTTTGGTTATGACATAGGTGTTATGACCGGAGCGTTACCATTTTTAAGAGAAGACTGGAATATTAATAGTGGATTTATAATTGGCTTAATTACTTCGTCAGTAATGCTAGGCGCAATATTTGGTGGTATTTTAGCAGGTAAATTATCTGATACGCTTGGTAGAAGGAAAATGATTTTAATTTCTGCAATTATTTTCGTAATTGGTTCTGTTTTGTCAGGTATCGCACCACATGATGGTAGTTATTTCTTAATTATATCAAGGGTAATTCTGGGGTTAGCAGTTGGTGCTGCATCAGCATTAGTACCAGCTTACATGTCAGAAATGGCTCCTGCC…
Arginase (EC 3.5.3.1)	1.22764	-1.48667	-1.08327	-1.00932	-0.0990787		4.81475e-07	9.22062e-07	1.28612e-05	0.00153059	0.732288		ATGAATAAAAAAATAGAAATAATTGGAGCACCATCAACATATGGTCAAAGGAAATTAGGGGTTAACTTTGGTCCAGATGCTATACGATATGCAGGCATTGTTGATCGTATTAGAGCGATAGGTTTATCCGTTGTAGATTCTGGTAATATTGAAGTACCAGCAATTGATTTAGATAAGTTTAATTCAGAGCAAGAAGGCTTACGAAATTTAGACGAAATTATTACTGTTTCTAACAACTTAAGTGAAGCAGTATCAAATAGTATTGAAAAAAATAATTTTCCATTGATTCTTGGAGGAGATCATTCAATTGCTATAGGTTCAATATCTGGCGTAAGTAAACACTATGATAACTTAGGCGTTATTTGGTACGACGCACATGGAGATTTAAATGTACCCGAA…
Arginine decarboxylase (EC 4.1.1.19) / Lysine decarboxylase (EC 4.1.1.18)	-0.908166	-1.4986	-1.30638	-0.968169	-0.533615		2.36551e-06	2.81722e-10	3.141e-10	9.52521e-06	0.00837459		ATGAAATTACCATTAACTAATAAACTTAATGATATATTAAATAGAAATCCGATTTCGATGCATGTACCTGGGCATAAAAATATGACAATCGGTTATTTAGAACAATTAAATTTTAAAATGGATATGACTGAGATTACAGAATTAGATGATTTACATCACCCTGATGAAGTGATAGCACAAAGTATGGAAGGTTTAGAGAAACATCCTGACTATGATGCATATTATTTAGTCAATGGGACTACGTCTGGGATTTTATCAGTAATCCAAGGATTTTCAGGACAAGAGGGGCATTATTCCATAGTTCGGAATGCACATAAATCTGTATTTCATGCTTTGGATTTAACATCAGAGCAGTGTCAATTATTGGAAATGAAAATGAGTGAAAAAACGAACCAATAT…
Arginine pathway regulatory protein ArgR, repressor of arg regulon	-0.264693	-0.14991	0.571002	-0.209767	0.0285046		0.276138	0.578278	0.0098749	0.384645	0.912751		ATGGCTAAAAAATCAGTGAGACATATAAAAATACGAGAAATCATTTCAAATGAAAAGATAGAAACACAAGATGAATTAGTAAAGCGTTTAAATGAGTACGAATTGAACGTCACTCAAGCAACTGTTTCAAGAGACATTAAAGAGTTGCAACTTATAAAGGTACCGACTCCTGCAGGACAATATGTCTATAGTTTGCCAAATGATCGAAAATATCATCCTTTAGAAAAATTAGGTCGCTATTTAATGGATTCTTTTGTAAACATTGATGGAACAGGCAATTTATTAGTTCTAAAAACATTACCTGGTAATGCTCAATCAATCGGTGCAATTTTAGACCAAATTGATTGGGAAGAAGTTTTAGGAACTATTTGCGGTGATGATACTTGTTTAATTATCTGT…
Arginine permease RocE	0.260901	0.00213905	-0.612182	-1.52527	-0.866617		0.567662	0.998608	0.174554	0.000398379	0.0280707		ATGGAACAACCATCATTTAAACGTGCAATGAAACAACGTCATCTTATGTTACTTAGCTTTGGTGGTGTTATTGGAACAGGATTATTTTTAAGTTCTGGATATACTTTGCAACAAGCAGGTCCATTTGGAACAGTACTATCTTATTTAATTGGTTCAATTTTAGTTTATCTCGTTATGTTATGTCTAGGACAATTAGCAATTAAACATCCTGTTACAGGTGGATTTCATACATATGCAAGTCTTTACATTCATCCATCTGTTGGATATATCGTAGCATGGTTTTATTGGTTAACTTGGACCGTAGCATTAGGTTCTGAATTTACAGCAGTGGGTATTTTGATGCAGAAATGGATGCCTGAAACTCCGGTTTATATTTTTGCTACGATTGCAATTATATTA…
Arginine utilization protein RocB	1.03027	-0.875352	-0.688827	0.149244	1.8729		7.84386e-05	0.000257284	0.0025465	0.692279	3.21797e-25		GTGACAAAATTGCTATGGCAATCATACGAAAATCGATTAAATTTATTGAAGAGATTAGTGAATCATCAAACGGTGACGAATTCTGAAGGTGAGCTAACATTTCCAAACTTCGTCAAGCAGCAATTGTTACAACTTACATATTTTCAAGAACATAAAAAACATATTCAAATGACACAAACTGAAGATGATAAGGAAGCTGTCGTTGCATTTTATCAAGCGGACACATCAGCAAAAACAATTGTGTTAATAAGTCATTATGACACTGTAGGTGTAGAGGATTATGGAAATTTTCAGTCCAACGCGTTTAATCCAGATGAATTAAAGTCATTATTTTCTCAAAACCATCATTATTTAAATGCAGAAGCAATTGAAGACTTAAAGAATGACTCCTATTTATTT…
Arginine/ornithine antiporter ArcD	2.38474	0.8228	0.326154	0.643172	1.30839		6.15406e-36	0.000231508	0.203854	0.00515169	1.3169e-11		ATGTTCAAATCATTTTTCAAATCAAATCGTTTTAAAACGCCACATACATATGCATTATTATTAATAATTATTGTCTTTTCAAGCTTGCTTACCTACTTGATACCGGCGGGGGAGTTTGAACGTGAGAAAAAAGATGGACAAACCTTGGTTGTTTCAGGATCTTATCAAGAAGTTGAACAACATGGTGTATCATTTTTCGATATATTTAGAGCGATACCTGAAGGATTAATCAGTGGTGGAGAAATTGTATTCTACATCTTTTTAGTAGGTGGCGCATTCGGTATCGTACATAAGACAGGCGCATTTGAAAATGGTGTCAATAAAGCGATGCAAGCATTAGGAACATATAAAGGACTTATGATTCCTTTAACAATGACTATCTTCTCTATCCTAGGGTTT…
Argininosuccinate lyase (EC 4.3.2.1)	0.652458	0.089527	0.17767	-0.299949	-0.32024		0.0292979	0.808172	0.602213	0.348625	0.296152		ATGAGCAGTAAAGCTTGGGGTGGTAGATTTAGTGAACAACCAGAAGCATGGGTCGATGAATTCAATGCTTCTATCCACTTTGACAAAGCATTAATTGAATACGATGTCCAAGGTAGTGTTGCCCACGCAACGATGTTAGCCAAACAAGGTATTATTTCTGATTCAGACTGCGAACAAATTATAGATGGTTTAAACGCTATTTTAGCTGATTATGAACAAGGTAATTTAAACTTAGATGTCTCTTTAGAAGATATTCACTTAAATATCGAGCATGAATTAATTAAACGTATCGGTGATGCAGGCGGTAGATTACACACTGGCCGTAGTAGAAATGATCAAGTTGCTACTGATATGCATTTATATACAAAAGAAGAAGTTAACTACTTAATTGAATCCATC…
Argininosuccinate synthase (EC 6.3.4.5)	0.67048	0.0740755	0.232991	-0.20487	-0.587636		0.0518232	0.846896	0.488706	0.522287	0.037745		ATGAAAGAGAAAATAGTATTAGCATATTCAGGCGGTTTAGATACAAGTGTTGCAGTAAAATGGTTATTAGATAAAGGTTACGACGTTGTAGCTTGTTGTTTAGACGTAGGTGAAGGTAAGGATTTAGACATCGTTCATCAAAAAGCATTAGATATGGGTGCAAGTGAATGTCACATTATTGATGCTACTGAAGAATTCAGTCAAGATTTCGTATCATATGCAATTAAAGGTAATTTAATGTATGAAGGTACTTATCCATTAGTATCTGCATTATCAAGACCATTAATTTCAAAAAAATTAGTAGAAATTGCTAGCAAAACAAATGCAGTTGGTATTGCACATGGTTGTACTGGTAAAGGGAATGACCAAGTTCGTTTTGAAGTAGCAATTAAAGCTTTA…
Arginyl-tRNA synthetase (EC 6.1.1.19)	-0.268267	-0.175601	-0.0446407	-0.345114	-0.00766843		0.214055	0.347925	0.839553	0.0641121	0.969815		ATGAACATAATTGATCAAGTCAAACAAACGTTGGTTGAAGAAATTAAAAACAGTATTCAACAAGCACAACTTGCTGATACAACTGAAATTCCAGAAATCAAAATAGAAATTCCTAAAGATAAAAGTAACGGTGACTATTCAACAAATATTGCAATGGTCTTAACAAAAATAGCAAAACGTAATCCACGTGAAATCGCACAAGCTATTGTAGATAATTTAGATACAACAAAAGCTAAAGTAGAAAAAGTAGCTATCGCAGGACCTGGATTTATTAATTTTTATTTAGACAATTCGTACTTAACTGCAATCATTTCTGAAGCAATGGATAAAGGTGACAAATTTGGCCATACTGAAGAAGCTAATGGTAAAAGTATCTTAGTAGAGTATGTTTCTGCAAAT…
Arsenate reductase (EC 1.20.4.1)	-0.464163	-0.728831	-0.538599	-1.21883	-0.676622		0.0539198	0.00228586	0.0188252	8.46955e-11	0.000238658		ATGATAAAATTTTACCAGTATCCTAATTGTACAACTTGTAAGAAGGCCGCTAAGTTCTTACAGGAGTATGGTGTTAGTTTTGAACCTATTGATATCGTTCAACATACACCTACTAAAAACGAGTTTAAAGATATTATTGAAGCGACAGAAATTGATGTTAACAAACTCTTTAACACACATGGCGCAAAATATCGTGAGCTTGGATTGAAAGATAAGTTGAAAGATTTAACGTATGATGAAAAGTTAGATTTATTGGCTTCAAATGGTATGTTAGTTAAAAGACCACTAGCTATTTCAGGAAATAAAGTTACAGTTGGATTTAAAGAAGACCAATATAAGGAAACTTGGTTATAA
Arsenate reductase (EC 1.20.4.1)	-0.259247	1.9759	1.03988	2.08979	2.66349		0.262292	1.12416e-27	2.35766e-07	1.6494e-13	3.13855e-31		ATGAATAAAAAAACAATTTACTTTATATGTACTGGTAATTCTTGTCGTAGTCAAATGGCTGAAGGCTGGGGAAGAGAAATACTCGGCGAAGAATGGAATGTTTACTCAGCAGGTATCGAAACGCATGGCGTAAATCCCAAGGCGATAGAAGCGATGAAAGAAGTAAACATTGATATTTCAAATCATACATCCGACATGATTGATAGTAATATTTTAAAACAGTCGGACCTCGTTGTTACACTTTGTAGTGATGCTGATGATAATTGTCCAGTTATCCCACCTAATGTAAAAAAAGAACATTGGGGCTTTGATGATCCAGCAGGTAAAGAATGGTCAGAATTTCAACGTGTAAGAGATGAAATAGGCGATACAATTAAACGATTTAAAGAGCTATAA
Arsenate reductase and related proteins, glutaredoxin family	0.0730042	-1.32786	-1.29959	-1.88031	-0.655127		0.766149	9.613e-07	5.27848e-07	6.51313e-16	0.0136415		ATGGTAACATTATTTACTTCACCAAGTTGCACATCTTGCCGTAAAGCGAAAGCATGGTTACAAGAACATGACATTCCGTATACGGAGCGTAACATTTTTTCAGAACACTTAACAATTGACGAAATCAAACAAATTTTAAAAATGACTGAAGACGGAACAGATGAAATTATATCTACACGTTCTAAGACTTACCAAAAGTTAAACGTTGATATAGACGCATTACCGCTTCAAGATTTATATTCAATTATTCAAGATAACCCTGGTTTATTACGTCGTCCAATTATTTTAGACGAAAAACGTTTACAAGTTGGTTATAACGAAGATGAAATCAGACGTTTCTTACCAAGAAAAGTACGTACGTTCCAATTACAAGAAGCGCAACGTATGGTTGACTAA
Arsenic efflux pump protein	-0.583882	1.90671	1.08454	2.14351	3.34404		0.00385695	1.3568e-24	3.74729e-09	2.30796e-22	3.16669e-60		ATGATGACGATATTAGCAATCACAATCTTTGTATTAACGTTAATTTTTGTTATTTGGCAGCCTAAAGGTTTAGATATTGGTATTACTGCATTAATAGGTGCTGTAGTTGCTATAATCACCGGCGTTGTGAGCTTTTCAGATGTACTGGAAGTTACTGGAATCGTTTGGAATGCGACTTTAACGTTTGTTGCTGTTATTCTAATTTCACTCATATTAGATGAAATTGGGTTCTTTGAGTGGTCTGCTATACATATGGTTAGAGCATCAAAGGGTAATGGCTTGAAGATGTTTATCTTTATCATGCTCTTGGGTTCAGTTGTAGCAGCCTTCTTCGCAAATGATGGTGCAGCTTTAATACTTACACCTATTGTATTAGCAATGGTACGTAATTTAGGCTTT…
Arsenical pump-driving ATPase (EC 3.6.3.16)	0.272597	2.21762	1.36621	2.43852	4.04516		0.263626	7.55904e-28	8.89824e-11	1.51336e-25	8.02911e-104		GTGGTGGAGATGGATGTTGTTAAACGCTTAAATAAATTGAACATAGATAATATTGAGTTAACAAAATTTTTATTCTTTACTGGTAAAGGAGGCGTAGGTAAAACAACGATATCAAGTTCTCTCGCTTTAAACTTAGCAAAGGATGGAAAGAAAGTAGCTCTAGTAAGTACTGATCCAGCTAGTAACTTACAGGACGTATTTCAAATGGAATTATCTAATAAATTAACTACATACCCACCTATACCTAATCTCGCTATAGCCAACTTTGACCCGATTGTAGCAGCAGATGATTATAAAGCACAAGTTATAGCACCATACGTGGGAATTTTACCGGAAAGTGTATTGTCTGAGATGAAAGAGCAGTTAAGTGGGTCGTGTACAGTTGAAGTGGCAGCATTT…
Arsenical resistance operon repressor	0.0130508	1.77213	0.765228	2.32586	3.18938		0.975578	3.16103e-09	0.0632788	1.48671e-15	5.33681e-30		TTGAATTATAAAGAAATATCACAATATTTAAAAGTGATTGCTGATAGTAGTCGTCTTGAAATATTAGATTTGTTATCTTGTGGTGAATTATGCGCTTGTGATTTATTAGAACATTTTTCTTTTTCTCAACCCACGTTAAGTCATCATATGAAAGTTTTAAAAGACAATAATTTAATTACATCCAGAAAAGATGGTAATAAAAATTTATACAAATTGAATCATGATGTATTAGATGATATTACGACAAGGCTTACTTTATTGGGTTCAAGTACTGTTCCATGCATCTGTGAAACAGTAGAGAAGGGCGAGTGTTAA
Arsenical resistance operon repressor	0.95305	3.05339	2.85035	3.08793	2.72816		0.0409944	3.93766e-15	1.16095e-12	2.21436e-14	4.27994e-13		ATGGAAGTTATTAAGCCTAATCCTGATTTGAATGAAGAACAGCAACTAGATTTTTATGAAAATATGTTCAACGCACTTGCCGACAAAAACCGCTTAAAAATACTTAATCAAATTAGTCAGAGTCCTAATAAATCATTATGTGTATGTGACTTAGAAGCATTATTAGATTTAAAACAATCTAAACTTTCTTATCATTTAAAAAAATTAGTCGATGCACAGATTTTAATTCTTGAAAAGCACGGTACATGGAACTACTACAAAATCAACGAAGCACAAATCCAAGTCGTATTAACTGAAGATACTTGTTGTAAAATATTGTAG
Arsenical resistance operon trans-acting repressor ArsD	0.414855	3.05968	2.40928	2.81478	4.01124		0.297776	7.23495e-25	8.0312e-10	4.62355e-24	1.34686e-65		ATGTTAAATATTGAAATATACGAAGAAGCAATGTGTTGTTCTACTGGCGTATGTGGTCCAGAACCAGATGAAACACTAATAAAGACGAATCAAATCAATGAACATTTAAAACAAAATCAAATCGAAGTACACCGCTATAATATGAATAATAATCCAAATGAATTTATAAAAAATAAGGAAGTTATTCGTTTGGTTCAAGAAAAAGGTAATGAAGTTTTACCAATTACTTTCATAGAAGGCAATATAGCTAAAACAGGAGATTATATTACTGAAGAGGAAGCTGATGAAATTATCACTGTTAATCAGTTAAGGAATGAGGGATGTTGTGGTGGAGATGGATGTTGTTAA
Arsenical-resistance protein ACR3	-0.168088	-0.530566	-0.229142	-0.475211	-0.933569		0.6084	0.12215	0.539357	0.134041	0.000819311		ATGCAACACTTTAAAAGTAAAATTGAACACTATCAAATTTATATATATTTTGTAGCACTTATACTGGGTGTGTTAGCTGGTTTAACATCACAAATATTTTCTGTTTTTCTAGAGTCTGTGATCTCAATTTTTATTGGCATTTTAATGTTTAGCATGTTTTCACAAATTCCTTTTTTCAATATTCGTCAAAACCTTTTTAACATGAAATATATAATTGCCTTAATTTTATCTAATTTTATAATCATACCTATCTTTGTTTATGCCTTGATACAACTATTTGATGTTAGTTCTGCTCCAATATTAATTGGGCTGTATCTTGTACTGTTAACACCGTGTATTGATTACGTTATCGTCTTCACTGCATTAGGTAAAGGAAATGCGCAGTATATGCTTATTTCT…
Asparaginyl-tRNA synthetase (EC 6.1.1.22)	-0.236235	0.353512	0.178704	0.426134	0.247519		0.260296	0.0884539	0.443388	0.0333713	0.217089		ATGAAGACAACGATTAAAGAAGCTAAAAAATATCTTAACCAAGAAGTGACTATTGGCGCTTGGTTAACTAATAAACGTTCAAGTGGGAAAATAGCATTTCTACAATTAAGAGATGGTACGGGCTTTATGCAAGGTGTCGTAGCAAAAGCAGAAGTAACTGAGGAAATATTTAAATTAGCTAAAGAATTAACACAAGAATCATCTATTTATATTACTGGCATTATATCTGAAGATAATCGCTCAGATATTGGTTACGAAATGCAAGTGAAATCTATAGAAGTAATTTCAGAAGCTCATGATTACCCAATTACACCTAAAGACCATGGTACAGAATTTTTAATGGATCATCGTCATTTATGGTTACGTTCTAAAAAACAACATGCTGTAATGAAAATTAGA…
Aspartate aminotransferase (EC 2.6.1.1)	0.149381	0.475698	-0.117023	0.448568	0.969322		0.599715	0.0714202	0.689208	0.110267	2.16785e-05		ATGAATCCTTTAGCTTTAGATTTAAACGAACAATTATCTAAATCAAATCCAGAAGTTGCAGACATGCTTTCCGACCTAGGAAAATTAATGTATTACCCGAAAGGTATATTATCCCAATCCGCGGAAGCAAAATCGACACAATATAATGCCACGATAGGAATGGCAACATATAAAGATAGCAAGATGTACGCAAATACTTTAAATGATATCTTCGATCATTTAGAACCCGATGAAATCTTCCCTTATGCCCCACCACAAGGTTTAGAATCTCTTCGTGATTTATGGCAACAAAAAACATTAAAAGAAAATCCAGATTTAGATGCAAAAGACATGACAAGACCTATCCTTACGAATGCTTTAACACATGGCTTATCATTAGTCGGTGACATGTTCGTCGAT…
Aspartate carbamoyltransferase (EC 2.1.3.2)	3.50203	3.12421	2.233	2.05264	0.836162		2.73573e-19	2.53938e-16	6.48044e-09	4.48076e-07	0.0394304		TTGGATAACTTATTATCGATGGAACATCTAACTACAAATGAAATATATGAATTAGTCAAACGTGCGAGTGCAATAAAAAATGGTGAACTACAACCTCAACGTTATGAAGATAAGTTTGTAGCAAATCTATTTTTTGAAAACTCGACACGTACGAAAAGTAGTTTCTTAGTAGCAGAACAAAAATTAGGACTGAAATTAATTGATTTTGAAACAAATACATCTTCTGTTCAAAAAGGGGAAACATTATATGACACATGTAAAACTTTAGAACAAGTAGGTGCAGATGTTCTGGTAATAAGACATTCACAAACCACTTATTATGACGAATTAAAATCGCTTAACGTACCAATTATTAACGCAGGAGATGGCAGTGGGCAACACCCGACACAAAGCTTATTA…
Aspartate-semialdehyde dehydrogenase (EC 1.2.1.11)	1.29541	1.14382	0.409745	1.09478	1.40172		7.20368e-07	1.48996e-05	0.137887	0.000951096	3.72492e-09		ATGACAAAATTAGCATTGGCAGGCGCAACAGGTTTAGTAGGAAGAAAAATGTTAGAAACAATAGATCGCAAAGGTGTGGCCTTTGATGAGTTAGTGTTGTTCTCTTCAGCTCGCTCAGCAGGTGAAAACATTGAATTTCAAGGTAAAAACTATACAGTTAGAGAATTAACAGAAGAAGCAGCTAAGGAATCATTTGATTATGTATTAATGAGTGCTGGTGGAAGTACAAGTGAACACTTCTCCCCTATTTTTGAACAAGCGGGTGCAATTGTCATTGATAATTCAAGTCAATGGAGAATGACTGAAGGTGTAGACTTAATCGTTCCAGAAGTTAACGAACCTGTATTAGATAGAAAAATTATTGCAAATCCAAATTGCTCAACAATACAATCAGTTGTA…
Aspartokinase (EC 2.7.2.4)	0.170627	-0.395618	-0.607209	-0.168354	-0.301536		0.446353	0.0912498	0.00676839	0.560966	0.204253		TTGAACAGAAGTGTTTTGAAATTTGGAGGTTCTTCAGTAAGTGATTTTACAAAAATAAAAAATATAGCGGAAATGTTGAAAATGAGAGTTGATCAAGGTGAACAACTTATTGTTGTTGTTAGCGCCATGGGCAAGACCACAGATGAGCTTATGGCTAATGTCTCTGCATTGACTACAAGCCCTAAAGATCAAGAACTTGCACTATTATTAACAACCGGTGAACAACAGACAGTTTCTTACTTATCTATGGTTTTAAATGATATCGGGGTGAACGCCAAAGCGATGACCGGATATCAAGCGGGTATTAAGACAATTGGACATCATTTAAAAAGTCGAATAGCAGAAATTAACCCTGATACATTCGAAATCGCATTTACAGAAAATGATGTTTTAGTTGTT…
Aspartokinase (EC 2.7.2.4)	3.4118	0.0777486	-0.509156	-1.24451	0.71553		2.29614e-28	0.856081	0.144481	0.000147569	0.0234567		ATGAAAGTTTCAAAATTTGGAGGAAGTTCTGTTTCTAATGCAGAACAAATAAAGAAAGTATTAAATATTGTTAATTCGGACGAAGATAGAAAAATCACTATTGTTTCTGCACCAGGGAAACGACATAAAGAAGATGTGAAAACAACTGATTTATTAATTCGTCTATACGAAAAAGTAATTGATCGTTTAGACTATGTTTCTAAAAAAGAAGAAATCATTCAGCGCTATGCCGATATTATTCATGAATTACATATGAGTGATACATTACTATCTACGATTGATCAAACACTAGAATCTTACATTGCTACATTAAAAGACAAACCTTCTCGTTTGTTAGATGCTTTATTATCTTGTGGAGAAAACTTTAATGCTCAATTGATCGCTGAGTATAATAACAGT…
Aspartyl-tRNA synthetase (EC 6.1.1.12)	-1.0625	-0.0735164	-0.586506	0.12828	0.033933		1.21242e-05	0.810284	0.0183027	0.641935	0.902261		ATGAGTAAACGTACAACATACTGTGGTTTAGTAACAGAGTCGTTATTAGACCAAGAAGTAACATTAAAAGGTTGGGTACACAACCGTAGAGATTTAGGTGGCTTAATTTTTGTTGATTTACGTGACCGTGAAGGTTATGTTCAAATCGTATTTAATCCAGATTTTTCAGCAGAAGCATTACAAATTGCAGAAACTGTTAGATCAGAATACGTGGTAGAAGTTAAAGGGATAGTTAAGCAACGTGATCCTCAAACGGTAAACCCAAAAATTGAAACTGGTCAGGTTGAAGTACAAGTTTCAGATATTCAAATTATCAATAAATCTGAGACACCTCCATTTGCATTAAATGAAGAAAATCAAAATGTTGATGAAAATATCAGATTAAAATATAGATATCTT…
Aspartyl-tRNA(Asn) amidotransferase subunit A (EC 6.3.5.6) @ Glutamyl-tRNA(Gln) amidotransferase subunit A (EC 6.3.5.7)	0.0452636	-0.23005	-0.444986	0.0584242	-0.46212		0.844812	0.304065	0.022283	0.771955	0.00868331		ATGACCATCCGTTATGAATCTGTGGAAAATTTGATCAACTTAATAAAAAACAAAGAAATTAAGCCTTCACAAATTGTGAATGATATTTATGATGCAATCGAAGAAACTGATCCAACAATCAAATCGTTTCTTGCATTAGATAAAGAAAATGCAGTTAAACAAGCTCAGGAATTAGATGAATTACAAGCTAAAGACCAAATGGAAGGTAAACTTTTTGGTATTCCTATGGGTATTAAAGACAACATTATTACTGAAGGCGTTGAAACAACTTGCGCAAGTAAAATGTTAGAAGGATTTGTACCTATTTATGAATCAACAGTAATGAATAAATTACGAAATGAACAAGCAGTACTTATTGGTAAACTCAACTTAGATGAATTCGCTATGGGTGGTTCAACT…
Aspartyl-tRNA(Asn) amidotransferase subunit B (EC 6.3.5.6) @ Glutamyl-tRNA(Gln) amidotransferase subunit B (EC 6.3.5.7)	-0.282116	-0.375767	-0.304247	-0.0712495	-0.690143		0.247191	0.0424843	0.0977353	0.743029	4.68409e-05		ATGCATTTTGAAACAGTTATTGGACTAGAAGTCCATGTTGAGTTAAAAACAGAATCTAAAATGTTCTCTGCATCACCAGCACATTTTGGAGCAAAACCTAACTCAAACACAAGCGTAATTGATCTTGCATATCCTGGTGTGTTACCAGTTGTAAATAGACGCGCTGTTGATTGGGCTATGAGAGCTTCAATGGCAATCAATATGGATATTGCAACAGAATCTAAATTTGACCGTAAAAACTATTTCTATCCAGATAATCCAAAAGCATATCAAATTTCACAATTTGATCAGCCTATTGGTGAAAATGGTTATATTGATATTGAAGTTGATGGTAAGACAAAACGTATCGGCATTACACGTCTTCACATGGAAGAAGATGCTGGTAAATCAACGCATAAA…
Aspartyl-tRNA(Asn) amidotransferase subunit C (EC 6.3.5.6) @ Glutamyl-tRNA(Gln) amidotransferase subunit C (EC 6.3.5.7)	-0.530587	-0.643551	-0.608997	-0.253591	-0.920214		0.00515738	0.00281442	0.00356328	0.355226	1.36689e-06		ATGGCTAAAGTTACACGTGAAGAAGTAGAGCATATAGCAAATTTAGCTAGACTTGAAATTACTGAAGATGCAACTGCAGAGATGCAAGAAACATTAGAAAGTATTTTAAACTTTGCTAATCATATAGATACAGCAGATACAAGTGAAGTAGAACCAACATATCACGTATTAGATTTACAAAATGTATTACGTGAAGACAAAGCAGACGAGGGTATTCCTCAAGAGCTTGCATTAAAAAATGCTAAAGAGACGGAAGATGGACAATTTAAAGTCCCATCTATCATGAATGAGGAGGACGCTTAA
ATP phosphoribosyltransferase catalytic subunit (EC 2.4.2.17)	-0.857545	-0.598244	-0.85894	-0.50797	1.05048		0.00103611	0.048773	0.0038525	0.0672366	4.95966e-07		ATGCTTACTGTAGCTTTAGCAAAAGGAAGATTACTAAAAAGTTTCATTGCTTATTTGAATGAAGTAGATGAACAAGAACTTGTACGCGCGTTGGAACAGAGAGAGCGTCAGTTACTCATCTCTGTAGGAGAAATCCAATTTGTTTTAGTTAAAGGAAGCGATGTACCTATTTATGTGGAACAGGGCGTTGCAGATGTAGGCATCGTAGGTAGTGACATCCTAGAAGAAGGTAATTACACAATCAATAATTTACTTGATTTGCCTTTTGGTGCTTGCCACTTTGCATTAGCAGCGAAACCAGATACAACAACTTTTACGAAAGTAGCTACATCTTATACTAAAACGGCCAGAAAATATTTTGAAGCCCAAGGGTTAGACGTAGAATTAGTAAAACTATCT…
ATP phosphoribosyltransferase regulatory subunit (EC 2.4.2.17)	-0.645859	-0.726516	-0.77719	-0.525035	0.990776		0.0473478	0.0357671	0.0227428	0.101943	3.03136e-05		ATGAATACAACAACACTTATTAATAACAAAGAATTTGAATTAGCGTTTTTAAAACATTTTGAACAAGCTGGATTCAAACTTGTAGATTTCAGTTTTATCGAATCACTGTCGTGGCGAACACTGACTACAGACGATTTACAGCAAATGACTGAGCGCAGTTTCTGGCAACATGACCATCATATCTTTGCATTACGCAATGATTTTACCGATCAATTATTACGTTATTACAGTAATTATCCACCACAATATCAAAGTGTCGCGTACACCGGCCCTATTGTTCGTGATAATGAAGTCTATACTCAGTTAGGTATCGAACATTACAATCCAACCATTACAGATATGCAAAATGACTTCATCACTTTTTATGACTATATCAAAACAACTTTAAATGATGATATT…
ATP synthase A chain (EC 3.6.3.14)	0.474926	-0.0861084	-0.187347	-0.0639075	0.166199		0.0195403	0.716729	0.396819	0.826517	0.446356		ATGGATCATAAAGACCCTCTAGTCAGTTGGAATGTATTCGGTCTAGACATCGTGTTTAACCTATCATCAATTATGATGTTGGTTATTACAGCGCTTATTGTTTTTGTCATAGCTATTATTTGTACACGCAACCTCAAGAAACGTCCATCTGGTAAGCAAAACTTTATAGAGTGGGTTTTTGACTTTGTAAGAGGAGTTATCGAAAGTAACATGGCATGGTCTAAAGGTGGTCAATTCCATTTCCTTGCTGTTACATTAATATTCTTCATATTTGTCAGTAATATGATTGGATTACCTTTTCAATTAATTTCAGGTCATACACTGTGGTGGAAATCACCAACAGCTGATGCAACTGTTACTTTGACATTGTCAACTTTAGTTATCCTTTTAACACACTAT…
ATP synthase alpha chain (EC 3.6.3.14)	-0.135894	-0.105571	-0.263061	-0.163291	0.176367		0.542055	0.596972	0.191356	0.491304	0.36503		ATGGCCATTAAAGCTGAAGAAATCAGTGCATTACTTCGCTCACAAATAGAAAATTATGAGTCAGAAATGGCTGTTACTGATGTAGGTACAGTACTACAAATAGGTGATGGTATAGCATTAATCCACGGATTAAATGATGTTATGGCTGGTGAGCTAGTAGAATTTAATAGCGGCGTTCTAGGTTTAGCACAAAACTTAGAAGAGTCAAATGTAGGTGTCGTAATTTTAGGCCCATACGACGACATTAAAGAAGGGGACGAAGTAAAACGTACTGGACGTATTATGGAAGTTCCTGTTGGTGAAGAATTACTTGGCCGTGTTGTTAATCCATTAGGACAACCAATAGATGGACAAGGACCTGCTAACACAACAAAGACACGCCCAGTTGAGAAAAAAGCA…
ATP synthase B chain (EC 3.6.3.14)	0.145689	0.0245232	-0.185067	0.207239	0.17783		0.479527	0.915776	0.344709	0.396395	0.321429		GTGACTGCTACGACAAATATGTTCGTACTTGGTGCGGCTGACACTAGTGGTGTTCAGTGGGGAACAATTCTTGTTACCCTTGTAACTTTTCTTATATTAGTAGCTTTATTGAAAAAATTCGCTTGGGGTCCGTTAAAAGGTGTAATGGATCAACGTGAACATGATATTAATAAAGATATAGATGATGCTGAACAAGCTAAATTAAATGCACAGAAGTTAGAAGAACAAAACAAACAAACGCTAAAAGAAACACAAGATGAGGTTCAAAAGATTTTAGAAGATTCTAAAGTCCAAGCCCGCAAACAGCATGAAGAAATTATTCATGAAGCAAACATTAGAGCAAATGGCATGATTGAAACAGCACAGAATGAAATCAACAGTGAAAAAGAACGTGCAATT…
ATP synthase beta chain (EC 3.6.3.14)	-0.636555	-0.378511	-0.504689	-0.406609	-0.145634		0.000385306	0.0353764	0.0124856	0.0294464	0.431331		ATGGGATTAGGCCGTGTAACACAAATTATGGGTCCAGTAATTGATGTTCGCTTTGAGCACAATGAAGTTCCAGAAATTAACAATGCTTTAACAGTCGACGTTGAAAGAGATGAAGGTACTGTCACGCTTACATTAGAAGTTGCATTACAACTTGGCGATAATGTAGTACGTACGATTGCAATGGATTCGACTGATGGTGTTAAACGTGGTACAGAAGTTCGAGATAGTGGTGAAAGTATCAGCGTACCAGTTGGAGATATTACACTAGGTCGAGTATTTAATGTACTTGGCGACACAATTGATTTAGATGAAAAAATCGAAGATTCAGTTCGACGTGATCCAATTCATAGAGAAGCACCTGCATTCGATGAATTATCTACTAAAGTTGAAATTTTAGAA…
ATP synthase C chain (EC 3.6.3.14)	0.674757	0.401753	0.0157257	0.352767	0.324557		0.000595765	0.0588384	0.955544	0.129695	0.143352		ATGAATTTAATCGCAGCAGCAATCGCAATCGGCTTATCAGCACTAGGTGCAGGTATTGGTAATGGTCTTATCGTTTCAAGAACAGTAGAAGGTGTAGCACGTCAACCAGAAGCACGTGGTCAATTAATGGGTATTATGTTCATTGGTGTTGGCTTAGTTGAAGCACTACCAATCATCGGTGTAGTTATCGCTTTCATGTCACTATAA
ATP synthase delta chain (EC 3.6.3.14)	-0.155028	-0.130616	0.0137584	0.00441745	0.217226		0.514665	0.523502	0.955328	0.988175	0.334518		ATGGCTATCATAGCAAAAAAATATGCCAAGGCTTTATTTGATACTGCTAAAGACACAAACAATCTTGAAATGATGTACGAAGAATTTTCAACAATCAACGAAGCAGTACAACCTGAAACAAAAAAATTACAAGCATTGGATGCAGATCCACAAAAAGATGTACAACAGCGTCGTAGTTTTGCAAAAGTAGTGTTTGGTCATGCCAATCAATACTTACAAAACATGTTAGCGATTCTTGCAAGTAACCGTCATCTTTCTTACATTCATGAAATATATATAGAATTTGAAGCTTTATTTAATCAACATCACAATCAAGAATATGCTGTAGTTGAATCAGTATATGAATTGTCAGATGAAGATTTGGAACGTATTGATACGATAATTAAATCACGTACAAAT…
ATP synthase epsilon chain (EC 3.6.3.14)	-1.16368	-0.538778	-0.343074	-0.663227	-0.845926		2.57419e-13	0.00306412	0.0454423	7.89077e-05	8.38319e-08		ATGAACACATTAAGCCTAAATATTGTCACTCCTAATGGTTCTGTTAACAACCGAGAAGATGTTAATCTTGCAGTGTTCCAAACAACTGCAGGTGAGATCGGTGTCATGTATGGACATATTCCAACAGTTGCAGCACTTGAAATTGGCTATGTCAAAATTAACTTTGATAATGGTTCAGAATATATTGCAGTGAGTGAAGGTTTTGTTGAGGTTAGACAAGATAAATTATCGGTTATTGTACAAACTGCAGAACCTGCTAACGAAATAGATGTAGCTAGAGCAGAATTAGCTAAGTCTAGAGCAGAATCTCATATAAATAATGAAGAAGATAATAGTGACATTAGTAGAGCTAAGCGTGCGTTAGAACGCGCTAACAACCGTATTCGTGTCGCTAACTTA…
ATP synthase gamma chain (EC 3.6.3.14)	-0.268152	-0.205165	-0.372007	-0.0486729	0.0496502		0.279243	0.419886	0.128161	0.865608	0.843358		ATGGGATCTCTTAAAGAGATTGATACACGTATAAAATCAACTAAAAAGATGAAACAAATTACGAAAGCAATGAACATGGTTTCAAGTTCGAAATTGCGTCGTGCTGAAAGAAATACAAATCAATTCAGACCTTATATGGAAAAAATGCAAGATGCAATTACTGCGGTTGCTGGTGCAGATAAAAATTCAAATCACCCAATGTTACAACAACGTGAAGTGAAGAAAAGTGGCTATATTGTCATTACAAGTGATCAAGGCTTGGCCGGCGCGTATAATGCAAATGTATTAAAGCATTTAGTTAACGATATTGAGAATAAACATGCTAGCAAAGATGAATATTCAATTTTAGTCTTAGGGCAAACTGGTGTGGACTTCCTTAAAAATAAAGGTTATGAAATT…
ATP-binding protein p271	-0.131923	0.471766	0.59246	0.57868	1.05948		0.592248	0.0599483	0.00825886	0.00582794	1.0367e-07		TTGATAGTTGGTTATGCACGAGTTTCAACCATTGATCAGAATTTAGATAGGCAAATTGAAAATTTAGAAGCATTTGGTGCTGGAAGAATATTCACAGAAAAACAATCGGGAAAATCGATTGAAAATAGACCAATTTTTCAAGAAGTATTAAATTTTGTACGCATGGGAGATCGTTTAGTTGTAGAATCCATCGACCGATTAGGTAGAAATTATGATGAAATTATTCAAACGGTTAACTATTTAAAAGAAAAAGAAGTCCAATTAATGATTACAAGCTTGCCCATGATGAATGAAGCAATTGGGAATCCATTATTAGATAAGTTCATGAAGGATTTAATCATTCAAATTTTAGCAATGATTTCAGAGCAAGAAAGAAATGAAAGTAAGCGTCGACAAGCA…
ATP-binding protein p271	-0.119493	0.185987	0.208423	0.54345	0.629725		0.646008	0.507939	0.447952	0.0139081	0.00853116		GTGAAAAATTTGATAGTTGGTTATGCAAGAGTTTCAACCATTGATCAGAATTTAGATAGACAAATTGAAAATTTAGAAGCATTTGGTGCTGAAAGAATATTCACAGAAAAACAATCGGGCAAATCGATTGAAAATAGACTTGTTTTTCAAGAAGTATTAAGTTTTGTACGCATGGGAGATCGTTTAGTTGTAGAATCCATCGACCGATTAGGTAGAAATTATGATGAAATTATTCAAACAGTTAACTATTTAAAAGAAAAAGAAGTCCAATTAATGATTACAAGCTTGCCCATGATGAATGAAGCAATTGGTAATCCATTATTAGATAAATTCATGAAGGATTTAATCATTCAAATTTTAGCAATGATTTCAGAGCAAGAAAGAAATGAAAGCAAGCGT…
ATP-dependent Clp protease ATP-binding subunit ClpX	-0.621782	1.08162	0.811343	0.647043	0.540593		0.00179473	1.38391e-09	3.903e-05	0.00237911	0.00955869		ATGTTCAAATTCAACGAAGATGAAGAAAATTTAAAATGTTCTTTCTGTGGCAAAGACCAAGATCAAGTTAAAAAGCTAGTTGCAGGAAGTGGCGTTTATATTTGTAATGAGTGTATTGAGTTATGTTCAGAAATTGTAGAAGAAGAATTAGCTCAATCGGAACCTGAAGGGTTAACTGAATTACCGACTCCAAAAGAAATTATGAACCAATTGAATGATTATGTAATCGGTCAAGAAAAAGCTAAGAAATCATTAGCTGTAGCTGTTTACAATCATTATAAACGTGTACAGAATTTAGGACCAAATGAAGATGAAGTTGAATTACAAAAAAGTAATATCGCTTTAATTGGACCTACTGGTAGTGGTAAAACACTTTTAGCACAAACATTAGCTAGAACA…
ATP-dependent Clp protease proteolytic subunit (EC 3.4.21.92)	0.076109	2.43746	1.74504	2.35748	2.21476		0.745414	6.46415e-48	3.58913e-22	7.81449e-19	2.18868e-19		ATGAATTTAATACCTACAGTAATTGAAACAACAAACCGTGGGGAACGTGCATATGACATTTACTCACGTTTATTAAAAGACCGTATTATTATGTTAGGTTCACAAATCGATGATAATGTAGCAAACTCTATTGTTTCACAATTATTATTCCTACAAGCACAAGATGCTGAAAAAGATATCTATCTTTATATCAATTCACCGGGCGGAAGTGTGACGGCTGGATTTGCAATTTATGATACAATCCAACACATTAAACCAGATGTACAAACAATCTGTATTGGTATGGCTGCCTCAATGGGTTCATTCCTACTTGCAGCAGGAGCAAAAGGTAAACGTTTTGCTTTACCAAATGCTGAAGTAATGATTCACCAACCACTTGGTGGTGCGCAAGGTCAAGCA…
ATP-dependent Clp protease, ATP-binding subunit ClpC / Negative regulator of genetic competence clcC/mecB	1.06798	2.81886	2.17581	3.13998	3.01038		6.90154e-05	2.50189e-27	5.09324e-18	2.92919e-28	1.74991e-29		ATGCTATTTGGTAGACTGACAGAACGTGCACAGCGTGTATTAGCACATGCTCAAGAAGAAGCAATTCGCTTAAATCATTCAAATATTGGAACAGAACATTTACTTTTAGGTTTGATGAAAGAACCTGAAGGTATTGCAGCTAAAGTATTAGAATCATTTGAAATTACTGAAGAAAAAGTAGTAGAAGAAGTAGAAAAATTAATCGGCCATGGTCAAGAACAGATGGGCGCTTTACACTATACACCTCGTGCGAAAAAAGTCATTGAATTATCAATGGATGAAGCGAGAAAATTACACCATAATTTTGTGGGAACAGAACACATTTTACTTGGTTTAATTAGAGAAAATGAAGGTGTAGCAGCACGTGTGTTTGCAAACTTAGACTTAAATATAACTAAA…
ATP-dependent DNA helicase RecG (EC 3.6.1.-)	-0.213087	-0.657478	-0.382262	-0.0831375	0.193727		0.460137	0.00974454	0.156144	0.783335	0.483477		TTGTCCGTATTAAATGAATTAAATATCCATACTGTAGAGGATTTAATTTTATATTTACCAACCCGTTACGAAGATAATACAGTAATTGACTTGAATACGGCCGAAGATCAAGCGACAGTGACAGTGGTAGGAGAAGTATATTCGACGCCTACTGTCGCTTTTTTTGGTCGTAATAAATCTAAGTTAACCGTACATATCATAGTCAATAATATTGCTGTAAAATGCACTTTTTTCAACCAACCATATTTAAAAAAGAAAATTGAATTGCATGGTACAGTTACGGTAAAAGGTAAATGGAATAGAAGTAAACAAGAGATAAATGGCAGTAGAATGTTTTTTAATCAACAAGAGACTCAAAACTCACAATTTGAACCTGTTTATCGTGTTAAAGAAGGCATT…
ATP-dependent DNA helicase RecQ	-1.22757	-1.0707	-1.04655	-0.576167	-1.05294		2.85099e-09	1.09333e-09	6.76932e-09	0.00246435	1.3864e-09		ATGGAATCAACATTATCGCATTATTTTGGCTACGATACATTTCGTCCAGGTCAAAAAGAAATTATAACAAAAGTAATGAATCATCAAAATGCGCTAGGTGTATTACCTACTGGCGGGGGAAAATCAATTTGTTATCAAGTGCCGGGATTAATGTTGGGCGGTACGACGATTGTTATCAGTCCATTAATTTCGCTAATGAAAGACCAAGTTGATCAATTAAAGGCCATGGGTATACGCGCGGCGTACTTAAACAGTAGTTTAACTCAGAAACAACAAAAAGAAATAGAGGCACAACTTAGAAAAGGTGAAATTCAATTTCTATATGTGGCGCCTGAACGTTTCGATAATGCTTATTTTGTTCAAATGGTGCAACAATTAAATATACCGCTAGTTGCTTTT…
ATP-dependent DNA helicase UvrD/PcrA	0.206902	0.160593	0.165098	0.153004	-0.0103685		0.362142	0.511162	0.468025	0.47883	0.961139		ATGAACGCATTAGTTAATAAGATGAATGAGGAACAAAGCCAAGCAGTACGTACAACAGAGGGGCCATTACTTATAATGGCAGGTGCAGGTTCAGGCAAAACACGTGTCTTAACACATCGTATAGCTTACTTGCTTGATGAGAAAGACGTGTCTCCATATAACGTATTAGCCATCACATTTACAAATAAAGCTGCTAAAGAGATGAAAGCACGTGTTGAGACCCTAGTTGGGGAACAAGCTCAAGTGCTATGGATGTCTACATTCCACTCTATGTGTGTGAGAATCCTTCGAAGAGATGCAGATAGAATTGGCATAGAACGCAATTTTACAATTATTGATCCAACTGACCAAAAATCTGTGATTAAAGATGTATTAAAAAATGAAAATATTGATAGCAAA…
ATP-dependent DNA helicase, RecQ family	-1.28116	-1.66299	-1.84636	-1.10733	-0.778476		3.26669e-06	2.82203e-06	1.18598e-09	0.00010525	0.0037408		ATGTTACAACATGAGCTAAAAAAGTGGTTCGGGTTTGAGACTTTTAAACCTGGTCAACAAGAGATTATAGAAAGTGTATTGAACAATGAAGATACATTAGGTATTTTACCTACAGGAAGTGGTAAAAGTCTTTGTTATCAATTACCAACATACATACGTCAACAACCGACTCTCATCATTTCACCACTCATTTCTTTGATGGATGATCAAGTCATGCAACTCAAATTACATGGTGAACATCATGTCTGTTGTATTCATTCAGGCATGGATGAAAATGAGAGAAAAAGAAACATTGAATCACTAACAAATAGTCGATTTATCTATTTAAGTCCAGAATTTATACTCCAACCGCAAAATTTCAAACTCATTAAAAATTTGAATATCGGCATGGTCGTATTA…
ATP-dependent hsl protease ATP-binding subunit HslU	0.698374	0.0206639	0.254812	0.0952306	0.350358		0.000262848	0.939681	0.254907	0.679529	0.0611648		ATGGAAACGACTGGCATTAAATTAACACCAAAAGATATCGTTTCAAAATTGAATGAATACATTGTTGGACAAGATGATGCAAAACGCAAAGTAGCAATTGCATTAAGAAATAGATATAGACGAAGTCTTTTAGCTGATGAAGCTAAACAAGAGATTGCACCCAAAAATATTTTGATGATTGGACCAACAGGTGTAGGTAAGACAGAAATAGCAAGAAGAATGGCTAAAGTTGTAGGTGCACCTTTTATAAAGGTAGAAGCAACTAAATTTACAGAAGTAGGCTATGTCGGTCGAGATGTTGAGAGCATGGTAAGAGATTTAGTTGACGTAGCTATTAGACTAGTTAAAGAACAAAAGAAAGCTTTAGTCGAAGAAGAAGCGAAGCAAAAAGCAAATGAA…
ATP-dependent nuclease, subunit A	0.211934	0.0305841	-0.25852	0.142713	0.68044		0.327374	0.905708	0.214185	0.504635	8.68364e-05		ATGAGTCAAATCCCAGCAAAGCCAGCTGATACAAGATGGACCGATAACCAATGGAAAAGTATTTATGCCAAAGGACAAGATGTACTTGTAGCTGCGGCTGCAGGATCAGGAAAAACAGCTGTTTTAGTTGAGCGCATTATTCAGCGGATTATCAAAGATGAAATAGATGTTGACCGCTTACTTGTAGTAACTTTTACAAATGCAAGTGCACGTGAAATGAAACATCGTGTAGATCAACGTATTCAAGAAGCATCTATGGCATCACCTGATAATGCACATTTGAAAAATCAGCGGATCAAAATTCATCAAGCACAAATTTCTACACTCCATAGTTTTTGTTTGAAATTAATACAACACCATTACGATGTTTTAGATATTGATCCAAACTTTAGAACAAGC…
ATP-dependent nuclease, subunit B	0.752001	0.160593	-0.0257547	0.0829165	0.735873		0.000332582	0.451828	0.91593	0.715618	6.94468e-05		ATGGAATTAAATGCTTATATTGGAAGAGCAGGAACAGGGAAGTCACATGAAATCATTGAAGAAATTAAAAGTAAAATGAAACAAGATCCACTAGGTGATCCCATTGTATTAATTGCTCCTACGCAAAATACTTTTCAACTCGAACAAGCATTTGTAAACGATCCTGAACTAAGTGGTAGTCTTAGAACAGAAGTGCTACACTTTGAACGTTTGAGTTACCGTGTGTTTCAAGAAGTCGGTGGCTTGATGGAACAACAGTTATCAAAAGCAGGTACAGAGATGATGATTTATGATATCATCCAACAACATCAAACAGAGTTGAGACTTTATCGCTCTCAAGTTAAATACTATGGTTTTAGTGAAAAACTTTATGAACAAATACAAGATTTTAAAAAATAT…
ATP-dependent protease HslV (EC 3.4.25.-)	0.735113	0.487329	0.651802	0.360461	0.135042		0.000235655	0.0164126	0.000521954	0.0919526	0.507626		ATGAGTACATCTATTCATGCGACAACGATTTTTGCAGTGCAACATAACGGCCATTCAGCAATGGCAGGTGATGGTCAAGTAACACTTGGTGAACAAGTGATCATGAAACAAACAGCACGTAAGGTTAGACGCTTATACAACGATAAAGTTTTAGCAGGATTTGCAGGAAGCGTTGCAGATGCATTTACGTTATTCGAAAAGTTCGAGACTAAACTACAACAATTTGGTGGTAATTTAGAAAGAGCCGCAGTTGAATTAGCTCAGGAATGGAGAGGTGACAAACAACTGCGTCAACTAGAAGCAATGTTAATCGTTATGGATGAGGATTCAATCCTTGTTGTAAGTGGTACAGGAGAAGTGATTGCACCAGATGATGCTTTAATAGCAATTGGTTCAGGT…
ATP-dependent RNA helicase YqfR	0.246553	-0.0973383	-0.257499	0.112979	-0.466504		0.182137	0.669105	0.142344	0.569014	0.00648632		ATGGCGAATCACCCATTTGAGAAATTTAATTTAGAACCAAGTCTATTAGACGCTGTGAAGGATTTGAATTTTACTCAACCAACTGAAATACAAAGTCGAGTAATACCAAAAATAATGAAACAGGTAAATTTAATAGGCCAATCACAGACTGGTACAGGAAAATCACATGCATTTTTATTACCATTAATGAATTCAATCAATACAGAATATAAAGAACCACAAGCAATTATCGTAGCCCCTACAAGAGAGCTAGCACAACAATTATTTGATGTAGCTAGTCACTTAGCCAAATTTAAAAATGAAGTCTCTGTAAAGCTATTTATTGGTGGTACAGATATAGAAAAAGACCGTAATCGAGCAAAAAACCAACCACAACTTATTATTGGTACGCCAACACGT…
ATP-utilizing enzyme of the PP-loop superfamily	1.96097	-1.988	-1.80564	-0.94819	0.598152		9.66943e-09	1.40103e-09	3.95761e-08	0.00273017	0.0326505		ATGTTAACTGAAGTATTAACTAAAGAACAACAATTAGAACGTGTATTAAAAAATATGAATCGTGTAATCGTCGCTTTTTCAGGAGGTGTAGATAGTAGCTTTGTATTAAAGAAAGCTATCGATGTACTCGGCACTGACAATGTAAAAGCAGTTATTGTAAAATCCGAATTATTTAGAAATGAAGAATTTGACCAAGCCCTTCGTTTAGGTGAATCACTAAATGCCAATGTGATAGAAACTGAAATTGAAGAATTAAAAGATCCAAATATAGTTGAAAACACACCAAGCAGTTGGTATTACAGTAAACGCTTATTATATTCAAAACTTGAAGACTTAAGAGTAAACTACAATTTCGACTATGTTCTCGATGGCATGATTATGGATGATTTAGATGACTTC…
ATP/GTP-binding protein, SA1392 homolog	1.22611	-0.391604	0.00452631	-0.433185	0.108719		1.95796e-10	0.0294461	0.984275	0.0129791	0.542913		ATGGAAAATATAAAAATTATAGTCGCATCGGACTCGGTAGGAGAAACAGCTGAACTTGTGGCAAGAGCATGTATTTCACAATTTAATCCAAATCAATGCGATAGTGAAATTAATAGATATCCGTATATTGAAACTTTAGAAAATGTAGATGAAGTTATCCAAGTAGCTAAAGATACAGAAGCTATTGTTGTCTATACACTAGTTAAACCGGAAATAAGAAAATATATGGAATCAAAAATCAAAGAGGATGCAATAAAATCCGTAGATATTATGGGTCCGCTAATGAATATCCTCTTAGACAAAATTGATGAACAGCCTTATTTTGAACCAGGGCTAGTACATCAATTAGATGAGGCCTATTTCAAAAAAATTGATGCAATTGAATTTGCTGTAAAATAC…
ATP/GTP-binding protein, SA1392 homolog	3.95849	-2.34052	0.109825	-3.77938	-3.12295		5.07335e-07	3.28345e-05	0.910351	1.04218e-11	2.90019e-05		GTGTTTAATGATACACAGACACCACAACTCACTTTGTTCGTGGTATCAGATTCAATTGGTGAAACTGCACAACGCATGATTCATGCCACGTTAACTCAGTTTCCAGAAGTATCACAAATAGAGATTAAGAAGTTTCCATTTATTAAAAGTGAAACAGAATTAATCAATGTTTTGAAACGAGCAAAAGAACGTGGGGCAGTCGTCGTTACGACGTTAGTGAACCCAGAATTTAATATAGTAGGTCAAAAGTATGCACAAAATGAACAAATACCTTATGTCGACTATATGTCAGATTTAATAGGGATTATTCAGCAACTTACGAATTGTTCACCTAGTCATGAAAGTGGCGCTTTACGCAAACTGGATGAAAACTATTTTAAAAGAATTGAAGCGATGGAA…
ATPase component of general energizing module of ECF transporters	-0.619568	-0.415931	-0.3576	-0.261947	-0.527732		0.00666696	0.075892	0.161935	0.26969	0.00687298		ATGACGGTTCATTTTAACCAAGTTAGTTATGTATATCAAAATGGCACACCGTTTGAGTATCTCGCGTTGGAAGACATTGTCACGTCATTTGAAAAAGGGAAATACTATGCTGTGATAGGACAAACTGGTTCTGGTAAATCGACATTGATTCAGCATTTCAATGGTCTTTTAAAGCCAACTAATGGTGCGTTAGAAGTAGATGATATAACAATCACCCATAAGACTAAAGATAAGTTTTTAAAGCAAGTACGTAAACGAGTAGGGGTTGTATTTCAATTTCCAGAGTCACAGCTATTCGAAGATTCAGTTGAAAGAGAGATTCTTTTTGGTCCTCAAAACTTTAATATGCCTCTTAACGAAGTAAAAGAACGTGCGTTTCGTTTACTATTAGAATTTGGT…
ATPase component of general energizing module of ECF transporters	-0.374193	-0.541415	-0.359317	-0.602361	-0.399257		0.0536696	0.0067916	0.0750187	0.001539	0.0262266		ATGGAAACGCGAGATAATATTATTACATTTAACCATGTTTCATTTAAATATAATAGTGATGAACGATTTGCGTTAAATGATGTATCTTTTGAGATTCCAAAAGGACAATGGACATCAATTGTAGGACATAATGGCTCAGGTAAATCTACTATCGCCAAACTCATGATAGGCATAGAATCACCATTTGATGGTGATATTTATTTGCGTAATAGATTAGTTCACGAAGATAATTTGAATTACCTAAGACAGCACATTGGCATTGTGTTCCAAAATCCTGAAAATCAATTTGTAGGGTCTACAGTGGAGTATGACGTTGCATTTGGTTTAGAAAATAATGGCGTAACATATGAAAGCATGCAGACTATTGTGCCTGAAGCATTAGCTGACGTAGAAATGTTA…
ATPase YjeE, predicted to have essential role in cell wall biosynthesis	-0.295871	0.100578	0.0430432	0.0282371	-0.496532		0.241192	0.720506	0.885619	0.911876	0.0188753		ATGATTAAGATAAAGGATTTAGATGGAATGGCGGTTTTTGCTACAACGCTAGCGAAGTATTTATCAGCCGGCGACCTTATATTGCTTAATGGTGATTTAGGTGCTGGTAAAACAACATTAAGTCAATTTATTGGAAAAGCGTTAGGTGTAAAAAGAAATATTAATTCACCAACATTCAATATTATAAAATCATATCAAGGATTAAATTTGAAGTTACATCACATGGATTGTTATAGATTAGAAGACTCTGAAGAAGATTTAGGCTTTGATGAATATTTTGAAGATGAAGCAGTTATTTTAATCGAATGGAGTCAATTTATTTCTGAGTTTTTACCACCGTCTTCTTTAACTATTAATATAACGACATTAAATGAATCGGAAAGAAGTATAGAATTAGAA…
Attachment to host cells and virulence	-0.135393	-0.456236	0.0887106	-0.659921	-1.0468		0.636118	0.0545518	0.754362	0.00178864	2.01392e-07		ATGATAGAAATAAAGCATGAAGCACCAGCAATTTCAGAGTATCGAAATTTACGTAAAATAGCAGGATTGAGTGAGAAATCACAAAAAGCAGCAGAGAAAGGTTTAGCTCATGCTTGTTTTGATGTAACCATTTATGATAATCAATTGCTTGTTGGCATGGGGAGAGTGATTGGTGATGGTGGGACAGCGTTTCAAATTATTGATATAGCTGTTAATCCTAATTACCAAGGGCAAGGTTATGGCAAGTTGATTATGACAGATATTATGGCCTACATTTCTGCTGAAGCGGAAGAAGGTACTTATGTCAGTTTAATTGCTGATTATCCAGCAGATCAATTATATGCACAATATGGTTTTATCATGACAGAACCGCATTCGGCAGGAATGTATAGGAAATAT…
autolysin( EC:3.5.1.28 )	0.169096	-0.122105	0.0544613	-0.335352	-0.348188		0.627345	0.766548	0.898486	0.308923	0.223707		ATGACAAAAGAAAAATGGAATGGTGTTCCGGTACGTTATGACTGGTTACCAATAGGCACAAGACGTAGTGGGCAACCATTAACAACTGGTAATCCTAAATTTATGGTTGCACATGATACAGGCAATAAAGATACTACAGCACAAGATAATGTAGACTATTATAAAAACTCATATAATATTGATTGGTCTATAGTAGCAAGCGCACATATTTTTGTAGATGATAAAGAATGTGTGGTATGTATACCAGTTACCGAAAAGGCATGGCATGTATTATATGGTGCAAGTGCAGATAATAAAATGTATGGTGTAGATGCTAACGATGGGGCATTTGGTGCCGAAGGTTCATATTTCAGTGATAAATCACGTTCTCAAAAGTCACTAGATAATTTGGCACGTGTA…
Bacitracin export ATP-binding protein BceA	0.730847	0.681281	-0.270256	0.571977	1.30519		0.0109585	0.0174034	0.444349	0.0257959	1.77932e-08		ATGTCGATATTAAAAGTAGAAGGACTAACAAAAAAGTACGGTAACAGACATCAGCAACAAGAAGTGTTAAAAGGGATAGATTTTTCAATTGAAAAAGGTGAATTTGTTACCATAATGGGGCCTTCAGGCTCTGGTAAAACAACACTTTTAAACGTCCTAAGTTCTATTGATTATATAACGAGTGGCACAGTTGAAATTAATGGCAATAAAATAAATAACATGAGCAACAAAGCGTTAGCAGATTTTCGTAAAAAAGAGATAGGTTTTATTTTCCAAAACTATAGTGTCTTACACACATTAACAGTAAAAGAAAATATCATGCTTCCTTTATCAATTCAAAAAATGTCTAAAGCAGAAAAAGAAAAAAATTATAATGAAGTAACAAAAGCGCTAGGTATT…
Bacitracin export permease protein BceB	0.397246	0.923916	0.302714	0.522744	1.00082		0.0900404	0.000209184	0.250607	0.0278856	1.50187e-06		ATGAGTTTTAATCAAATCGTAATTAAGAACTTCAGACAAAATATACGGCATTATGCGATGTATATATTTTCGTTGATTGTCAGTATCGTATTATATTTTAGTTTCGTTACATTAAAGTATACAGAGAGTATAAACAATGTAAATTCAATGTCTATTATTAGAAAAGGGTCTGAAGTAGGGTCATATTTCTTATTTGCGATCATACTTATATTTTTAATGTACGCAAATCAATTATTTATAAAACGACGGACACGCGAATTTGCTTTATATCAATTGATAGGTTTAACACGAAGAAATATTATGCGCATATTATTAATTGAACAGGCCGCAATGTTTTTAATAACAGGATTGATGGGCATCATTATTGGTGTCTTTGGTTCGAAGATTCTCTTAATGATT…
Bacterial luciferase family protein	3.31583	1.31071	1.59703	1.94288	2.57698		7.04805e-33	7.57965e-05	1.12763e-06	2.7451e-10	1.14742e-22		ATGGCTAAATTAAAAATGAATGAAAACACCCCATTAGAATTTGGTCTTTATTCACTTGGAGACCACTTACTTAATCCTCATAAAGGTGAAAAAGTAAGTTCTGAAAAACGTATACAAGAATTAATCGAAGCGAGTCAATTAGCTGAACAAGCAGGTATCAATGTTTTCGGCGTTGGTGAAAGCCATCAAGAACATTTTACTACACAGGCACACACTGTTATTTTAGGTGCAATCGCACAAGCAACAAATACGATTAAAATCTCTAGTTCATCCTCTATTATTAGTGCAGCTGATCCAGTTAGAGTTTTTGAAGACTTTGCAACACTAGACCTTATTTCTCACGGTCGCGCAGAAATCGTAGCGGGAAGAGCATCACGCACTGGTATATTTGATTTATTT…
Bacterial luciferase family protein YtmO, in cluster with L-cystine ABC transporter	-0.193814	3.53745	2.11461	3.96534	5.10565		0.561952	2.0005e-40	1.12987e-15	1.30763e-37	1.28073e-101		GTGACAGCCATTAGCATTCTTGATCAAAGTCCGATAGATAAAAATGAAACAGTAAACGACGGTATAGCTCGTACCGTTGAATTGGCACAACTAGCAGATAAATTAAATTATACAAGGTACTTTGTTGCTGAACATCACAATATAGAAGAAGTAGCTGGTACGAGTCCGGAGATACTTGTAACACATATATTGAATCACACAAAAAATATACGTGTAGGTTCTGGTGGCGTAATGTTGCAACATTATAGTCCATTCAAAGTTATAGAACAATTTCATTTCATTAGTCATTTAGCACCTGGAAGAGTCGATTTAGGTATAGGTAAAGCACCTGGAGGCTTTCCTTTAGCGACACAAGCGTTGCAAACAGAATTCAAGTCACCACAAACAAGCTTCAATGAT…
Bacterial regulatory proteins, tetR family domain protein, putative	-0.542679	-0.557894	-0.0408362	-0.161206	-0.803075		0.180322	0.253068	0.937454	0.701485	0.0416147		ATGAATGATAGAAAAAAAGAAGATCCTCGGGTAACACGTTCTAAAAGTATGTTTAAAAATGCTGCAATAGAATTATTGATGGAAAATTCGGATGTGAGAAAACTAACGGTTCAAAAAGTTGCTAAATACGCTAATTTAAATCGGGCAACGTTCTACTTACATTTTTATGACATCAATGATTTGTTGAAAAAAATAGGTTACGATATTTTTGATGATTTATTATTAAAAAATCTTCCTATATTACAGTTAAATGATGCTACAGAGAAAGAGAAGCTAGTTGAATTTTTAGATTATTTTTATGAAAATCGTAAAATTCTATCGATATTCTTTGCAAATACAGATTTCAAAAAAAAGTTACATTTAATATTGGTTGAGTTTGTTGTTATTAATGGAGAAAAG…
Bacterial transcription activator, effector binding protein	0.927521	-0.0641713	0.117504	-0.351736	-0.632471		0.000246905	0.786265	0.651151	0.0947369	0.00131824		ATGGAATACAGATTAGAGACGCTATCACGGACTTCAGTTTTAGGTGTCAAAAAGGAGTATACGACTGGTCAAAAAGCGCAAGAAGATATATTTAATTTCTGGATGGATTTTGATGATAAAGGGAAGAAACAGGAATTAATGCCACTAGGTAATAATCAATTGCAAGGGCTATTGGCTGTTTATAAACCTCATGCTAATGGTGAAGTCCATTGCCTCATTGGTGTTACGAATGATACGGATGAAGCGCAATGGCAGCGAACAGAATTATCTGAGGGGAGATACATTGTCTTTGATGCTAAAGGGCCAGTACCTGAGTCTATTAAAAAGGGTATGGAAAAGATAAATAGACATATTTTACCTACATTAGATTACGAATTTCGCGATGCGCCATTTTTTGAG…
bacterial transferase hexapeptide domain protein	-0.496095	-0.197094	-0.356394	-0.23671	0.0881834		0.0744423	0.577152	0.271095	0.468861	0.756457		ATGCGTAATTTAAAAAAAGTTAAAGTTAAAGGCAATAACCCACTTTGGCATATGTATCGCTATATAAAATACTTTAAAATATTTAAACAAACGATAATTATTGAAATTTGCAGGTACTTGCCTCATGTGAAATTGAAACATTGGGTGTATCGCAATTTATTGAAAATGAGTATAGGTGAAAACACAGCATTTGCTTTTAAAGTGGTTCCCGATTTATTATACCCAGAGTATATTTCTATAGGGAAAAACTGTGTGATTGGCTATAATACTACAATTTTGACTCATGAATTTCTCGTTGATGAGTTTCGAACGGGACGTGTCCAAATTGGTGATAATACTTTAATTGGTGCGAATGTTACAATATTACCAGGTGTAAGCATAGGTGCAAATGTTAAAGTC…
bacteriocin immunity protein	-2.00263	-1.30489	-1.34497	-1.46446	-1.96174		8.15187e-06	0.00561557	0.00311589	3.15124e-05	6.7547e-08		GTGAAAAGGATTTTAATAATATTAGCAGTAGTGATTTCACTCACTTTAAATTTTATTATTATCGACACTTATAAGTCACTTTCTTTTTATAATACTGTAGCAAAAGGAAATGAGAAAATAGAGTTTTTATTCACTCAAGAAAAGAAAAAGTATACTGACGAAGCGTTAGAGTATTTCAATAAACTGTCAAAAAAATACAACACTAAAATTACAAAAGTCACATACATAAATAATGATGAAATCGTTATAAATACTAATGATGAAAAATTGAAAGCTATGGCAAACACCAATAATAAGATGATGATATTTGATAGTAAGTTACATATTAAAATATATGCTCTAGAAGATACAAAATTATCAGAGAATGGCACTTATTATTTGTCAGGTAGTAAAAATAAT…
Bacteriophage	-0.0788073	0.329051	0.666007	0.648087	0.78057		0.92584	0.707958	0.419876	0.301886	0.176952		GTGCAACTTGAAAGCGACCAACTAAAAGAAGTTAAAAACAGAATTTCAACTTTAGAAACAGAAATTGAAGATTTAAAGGCGAAATATTGGACGATAGATGACAAAATCGACAGTTTAACCAAAAAACAAGAAGAAAGTCACAGCTCATTATTTGAAACAAACAACCAACAAAATGATTTGCTAAATAAAATCTATTACCAATCACAAGCACAAACAGAACAAGCACAAAAGAACGAGGCACGTTCTATAGACCTTCAAAAATGGTTGTTAGGTGCATTGTGGGGGCTTGTGGCATTAGTTATTATATTCGTTATTACTTCAAGTTTAAACGCTTTATTTATGTAA
Bacteriophage	0.0473164	-0.0886369	0.293472	0.248495	0.303802		0.920477	0.889084	0.571536	0.540891	0.409143		ATGAGTAATTTCTCATTTAATGGTATCGAAAAAGATTACTGTTATTATACCGACTATGAAACAAGTTGGGGACAAGATAGAGAAATTAATACCACTGATGTAAACGGACGGTCTGGTACCGTCCTAACATCTGTTAGAGATAAAGTTAGAAATATCGAAGTTAAGTTGTTAGTTGATAGTTTGGAAGTAGGCGAAAGTTTGGAACACGTCGCCGAAGATTTGGCAGACTGGTTAACAACTGATGAACCAAAGACAATACAATTCGATAGAGAACCCGATAGAATTTATTACGGGATATTAGAAGGCACTATTGATAAAGATTATTTTGTTAATTTTGGTAAAGCTACAATTAACTTTCTTTGTATTGACCCTTATAAATACGCTAGTACAAGAACAAAA…
Bacteriophage	4.28541	0.396801	0.672307	2.65961	-0.329173		1.3925e-24	0.649121	0.396626	4.00571e-08	0.662977		ATGACAGTTAAATTAAAAGGCATGAAAGAATTAGAAAGAGCGTTAGAACGGAAATATGGTAGGCAAAAAATGAAGAAGATAAGTGATGAAGCGTTACTTGCTGGTGGCCAAGTAATAGTTAAAGAAATAAAGAAAAGTTTCGAATCATTTAAAGATACGGGTGCCAGTATTGATGAAATCACATTATCCAGACCCTATTCATTAAACGGTGTACGTACAATAAAAATACATTGGAAGGGTCCTGATGGACGCTATCGTATTGTACACCTTAATGAGTTTGGAACGATAAAAAATCCTAATCCACGTGGTAAAGGCTCAATTGATAGAGCTTTAAGAAGTGGTAGAGATACCTATTTCAAAGTGGTTAAAAGACATTTAGAGAAAGGGTGA
Bacteriophage	4.66055	0.811002	0.241412	2.65372	-0.208648		8.58879e-31	0.242705	0.800406	3.45662e-10	0.770901		ATGATCACTCAGACACAAGTAAACGAAATGAAACGCCGATTGAAAATATTCCATACATTTGAAGATGAACATATCAAGTCTTTGCTCGAACAATCGTTTGAAGACATTCAATTCAGATGTCAAGAGTTTGTAATAGGCAAGAACATTAGAGGTACAGAACTTGTGTATGAGCGTACAAGATATGCTTATAATGACGCATTAGAATATTTTCACGAAAACTTTTTACCACAAATAACTTCTTTCGCTTTAGAAAACATGGAGGAGGTTGATTATGAAGAAAAGTTATAA
Bacteriophage	4.85923	0.845151	0.27775	3.03583	0.222256		5.09182e-22	0.365398	0.809294	1.11785e-08	0.799902		GTGGAAAGAGATGAACAGCAACTTAAGGAACATGAAGCACGAGTAGATAAGGAAAAAAAGCGATTAGATAAGGTTTTTCAGTCTATACCTGATGATAAAAAGAGAGTAGCGCAAGGATTAATTGTTCAAGCAGCAAGAATGCGTGTGTTACTTGATGACGCTTGGTTAGATATCCAAGAAAAAGGTGATTACGAGTTATTCACTCAATCAGAAAATGCCCCTCCATACGAACGTGAACGACCAATAGCTAAACTTTTCAACTCTCGTGATGGTGCTTATCAGAAAATCATACAACAACTCACGCGGTTGTTACCTGAAGATATTGTTGAAGAGAAGAAAAGTGATAATAGCTTAAAAGACATGTTTAAGGGAGGTAGATAA
Bacteriophage	5.80353	1.84401	1.55467	3.84483	0.593056		3.25833e-32	0.0105646	0.0627584	3.61424e-14	0.469139		ATGAACATTTATAATATGCTGATAAACGACAATCAAGTTATAGAACATGTAGGAAAAAGAATTAAATTCTACGAATACCCAGAACCCTCTGACGCATCAAAACCTTACATTGTCATGAGTGAAATTGACGATACTTTACCCGTTGGATATGCCGATAACGATAATTTAGCTTTAAGTTATTTGGTACAGATTGATTTGTTTGTACCAGAATCAAGTGATTATCAAGCCTATCACGTTAGAAACCAACTTAGTTATCACATATCTAGGTTGATGAAAGAAAAGTTACAAATGGAAAATACAGCAAATGCACAACCAGAATACGATAGAGAATTAAAAATATACAGGTCCGCTCGTAGATACGAGGGGTCCTTTTATCGTTCTGAATTAAATTTACAGGAG…
Bacteriophage	5.9624	2.37233	1.08614	3.76577	1.20303		5.29628e-43	2.42591e-05	0.175762	3.22168e-19	0.0601679		ATGCCAAAACAAACAACAAGTTTTACAGGTTTAGATAACTTTAACTACAAAGTATTGAATGAAGATGGTGCAGGTGTTAAAACACCAGAACGTATCAAAGGTTTACAAGAAATAACAATTTCTAAAGAACAAGAAGTTGTTAAAGCACACGGTGATAACAGAACAATGGAAACTGCAGTAAGTAATGGTGATGTGGAAATAGAAAGTGGTTTCCATACATTAAGCCTTGAAGATCGTACAGCTTTATTTGGTTTAGAAGTTGACGAAGATGGAATCGTAGCAGTTGGCAATGACACACCAAACGATGTAGCAGTCTTATTAGAACGTACGTCGGCAGAAGGTCGTGAAGTTGTAGGTTTAATCTCTGGTAAGTTCACATTTGCAGAGGTGGAAGGCTCT…
benzoate MFS transporter BenK	0.44882	0.0357697	-0.140103	-0.00908902	-0.417497		0.175816	0.945101	0.772682	0.979585	0.226064		ATGGGGGAAATCAATACAACCAAAGTAGTTAATAAAAGTAAGTTCAACAAATTTCATTTCAAATTAATTTTTTGGAGCTTTTTTCTTATTATTTTCGACGGCTATGATTTAGTTTTGTACGGGACAGCAGTACCTATGTTAATTGAGGATTGGGGGCTCTCCGAAATTGAAGCAGGTACTTTAAGTAGCTATGGCCTATTCGGCATGATGTTTGGGGCTATAGGATTTGGCATTTTAGCTGATCGTATTGGTAGAAAAAATGTCATAGCAATCACATTGATTTTATTCAGCTTATTTACATGTCTTTGTGGGTTTGCTGCAAATACAACACAGTTTGGCATCTATCGCTTTTTAGCAGGTTTAGGTTTGGGGGGTATCATGCCTAATGTCATTGCACTT…
Beta-galactosidase (EC 3.2.1.23)	-3.86275	-1.55561	-5.50781	-0.993802	-2.07982		1.40012e-33	5.78782e-06	2.62061e-84	0.00720633	4.98161e-13		ATGTTAGAAGAACAATTTCATGAAAATATGGAGATTCAGCATGTGAACTTGATGCCAAGACGTGCATTTTATATACCTTATCAAGGAGGGGAGTCTGACTACCGTTTAGAAACACGTTATAATACAAAAAATGTGACATTATTAAATGGTGATTGGCACTTTGAATATTTCAATTCTCTAGAAGCATGTTTAAACCAACCTCAACAGATTAAAAAGGATATATTGCCAGTACCGTCTGTATGGAATTTATATGGCTACGATCAAATACAGTACCTTAACACACAATATCCAATTCCATTTGATCCGCCGTATGTTCCGAAGTACAATCCATGCGGACGTTATACACGTTCTTTTGAGTTAAGTTCATATGATACGCAAAGTGATTATCATTTGAATTTT…
Beta-glucosidase (EC 3.2.1.21)	1.8862	1.25821	0.933014	1.05728	1.46357		9.63581e-07	0.0104861	0.0953068	0.0195713	0.000140493		ATGAAAATTACTTTTCCAAAAGACTTTTGGTGGGGCAGTGCGGCAAGTGCGACACAAACTGAAGGAACGCAATCTATGACTGAACAATCTATATGGGATTATTGGTATGAACAAGAACCGAATCGATTTTATGATAATGTTGGACCAGATGTCACGTCGAATTTTTATAACACATATAAAGAGGATATTAAACTGATGAAAGAAACAGGGCACAATTCGTTTCGTTTATCCATTTCTTGGACTAGGATGATAAATCAAGATACGGGAAATACAAACGAAAATGCAGTTGAATTTTATAATAATGTCATTGATGAATTAATAGCTAATGACATTGAACCTTTTGTTAATTTATATCACTTTGATATGCCTATGAAACAACAAAACAAGGGCGGTTTTGAA…
Beta-glucoside bgl operon antiterminator, BglG family	-1.16829	-1.80296	-1.57738	-1.63722	-1.56823		3.45054e-05	2.77876e-09	4.40939e-07	5.24058e-06	2.32621e-08		ATGAGTTCTTACCTTATTACAAAGGTTTTAAATAACAATGTAATTATTTGTACTAATGAAATGCAAGAATATGTATTAATTGCAAAAGGCATTGGTTTTAATAAAAAGATTGGAATGACATTACATGAAAACCAATCCATTGAAAAAGTATATATATTAGATCAAAAATCACAACAAGATCATTATAAAACATTGGTTGAATTAGCTGATGATAACTTGATACAAGCCGTGATTGATGCAGTAAATATTATTACCAATTCGGTAATGAAAATAGACAATCAAAAATTGGTTGTATCGTTAACAGATCACATTATTTTTGCTTATAAGCGTATGAAACAAAATCAATTAATTAATAATCCATTCGTCATGGAAACAAAGCAATTATATAGTGAGGCATAT…
Beta-glucoside bgl operon antiterminator, BglG family	0.645906	0.222022	-0.0433558	-0.265333	0.143799		0.0060154	0.389399	0.886596	0.268505	0.537714		ATGAAAATAAATAAAATCATAAATAATAATGTTATCAGTGTCACTCAAAACAACCAGGAACGTGTTGTGATGGGTAAAGGGATTGGGTTTCAGAAGGAAGAAGGGGACATTGTCGAAGAATCAAAGATTGATAAAATTTTTGATTTAAATAACCAAGAAATATCAGACCGTTTTAAAACGTTATTAATTGAAGTGCCAATTGAGGTTGTGCAAGCAGTTGAGAAGATTATTGAAGTTGCAAAAATTGAGTATCATAAAGAGTTAAGTGATACGATTTATGTTGCACTCACTGATCATATTAACTTTGCGATTGAGCGTCAACAAGAAGGTATGGCAATCAAAAACGGCTTATTATGGGAAATAAAAAAGTTCTATCCAACTGAGTATGAAGTTGGGATG…
Beta-glucuronidase (EC 3.2.1.31)	0.254976	-0.0698562	0.318983	0.826316	3.19356		0.368898	0.839557	0.26099	0.00104476	4.14761e-47		ATGTTATATCCAGCGATAAACGAAAATAGAAGTATCATTGATTTAAATGGTATCTGGGACTTTAAATTAGAAGGTGTAGATGATCAAATTGATGTGACACGACCATTAAATACGGAATTAGTTATGGCAGTGCCAGGATCATATAATGACCAAGGTGTTACTTCAGATATTCGTAATCATGTAGGCAATGTTTGGTATGAAAGAACATTTACAATACCTAACGTGTTGAGAAACGAACGTATTGTATTAAGATTTGGTTCCGCAACACATAAAGCAACTGTATATATAGATGGTAAAGAAGTAACATCACATCAAGGTGGTTTCTTACCATTTGAAGTTGACATCGATTCGAAATTTGGTTCTGGTCAACATCGTTTAACAGTTTGCGTGAATAATATT…
Beta-hexosaminidase (EC 3.2.1.52)	3.01919	-0.157061	-0.148898	0.288995	3.01211		6.9755e-24	0.6912	0.691248	0.391448	1.40304e-30		ATGGCAAAAGTAAATTTAAAAGCAACACCTTATAATTTAGATGACGAACAAATTTCATGGGTAGAACGTACACTAGGAAATTTATCAGACGAAGAAAAAATTGGACAACTCTTTTTTAATTTATTTTCTTTAGAAGGCGGGAAGAAGTTTCATGATGCTGACTTAACAAATAAAGAAGTCTTAGAACGTTTCCACATTGGTGGTGCACGTTATGAAGGCGGGAATAAAGAAGATGTACAAAATTTACTCAATGATTTACAAAAACACACAAAAGTTCCAGTCTTAGTAGCCGCAAACTGTGATTCAGGTGGTAACGGGGCTTGTAAAGATGGCACCTACATCGCAAGTGCTGCACAATGTGAAGCAGCACAAGACACAAAAGTCGCTTATAATGCTGGC…
Beta-lactamase (EC 3.5.2.6)	1.75711	0.53376	0.344775	0.424409	0.00527125		4.10649e-17	0.0341488	0.161458	0.101777	0.983241		ATGAAAAAAGTTTTTTGGGGTTTAGTGTTTAGTGCATTATTTTTCATGTTAAGCAATGGTACGGTTTCAGCGAATGAATTTGATAAAATAGAAAAAGATAATAACACAACAGTTGGCGTATATGGTATTAATACTGAGAATGGTAAAAAAGTTCAACACAATGCGAATGAACGCTTTGCATTTGCTTCTACTTTTAAAGCCATCGCGAGCGGTGTGTTATTAAATAATTATTCGGAAAAAGATTTAAATAAAAAAATAACAATTAATGAGGCAGATATTGTAGAATATTCACCTGTAACTGAAAATTACATAGGTAAACAAATGACGCTTAAAGATTTAATTAAAGCATCTATGTTACAAAGTGATAATATGGCTAATAATAAAATAATGGAAGAACTT…
Betaine aldehyde dehydrogenase (EC 1.2.1.8)	1.10319	-0.123559	-0.394259	-0.16766	-1.35321		0.000469569	0.744366	0.254907	0.618159	4.28835e-06		ATGGAACTTTTAAATCAATTATCTCGTCGTCAATATATTGATGGTGAGTGGGTAAATAGCTCGAACGAAGAAACAAGAAAAATTATTAATCCATATAACCAAGAAGTCATTTTTGAAGTCGCAGAAGGTACTTCAGAAGATAGTGAACGTGCCATTTTAGCTGCAAGAAATGCATTTGAAGGCAGTGAATGGTCTCAAGAAACAAGTGAATCTAGAGGTAAAAAAGTAGGCGCAATTGCTGACTTAATCGTAGAACACCGTGAAGAATTAGCAAGACTTGAGACATTGGATACAGGTAAAACATTAGAAGAATCATATGCGGACATGGACGACATTGCGAATGTATTTCATTATTTTGCTGGTTTAGCAGATAAAGATGGCGGCGAAATGATAGATTCA…
BH1670 unknown conserved protein in B. subtilis	-0.949537	-0.271323	-0.1481	-0.225784	-0.199779		0.000248551	0.227314	0.501768	0.308077	0.300761		ATGAGCAATACCCTACAACAAGTGAAAGCTAATTTCATTGAATATCTGCTTTTTCAATATCAGTTTAAATCTAGGATTAGTGTGTGGGTATTAAACTTAATTAAGTCTTCACCTGAGTTATTGCAACAAATCCATTTTGTGGATGAACTCATTTCCGATCATCATATATTGGAAATTGCTATGGAAGATACTGATCAACAAGGTATTAGATTTACACTTAAAAATCAACAGTTGATTAATAGTGACGAAATCTTCAATTATATAGCAAACGATGCTGTGTCTTTTGATATCAAACTGCATTTTAATAAAACACTATCAAGAGAATCTCGTTTAGATGAATTATTATTAATGCAATTGTTACATTCACCATACTATGCTATGTATATGCAAGACATCTAT…
BH2577 unknown conserved protein in B. subtilis	-1.06741	-0.372509	-0.751683	-0.0368501	-0.202115		1.66871e-05	0.152967	0.00214941	0.903797	0.457614		ATGGATTGTATGACTAGGAAACTTAACGAAAAAGATCAATTTATTTCAAAAATTAAACAAAGTGATTCAACACTAGCTCAGTTTTATCATTTAGATGCAATGGATAAGAATAACTATAAACAAAGACTTCTAAGTGAAAATAATGGAAGAGAAGTTGCATTAGCGCAAGTGATTGAAAATTATATGAGTGATTTATCTTTGACTGAGGAACAAGAAAGTAATATTAAATTATTAAGTGATGGCGCAAAAGTAATTGTTGGCGGACAACAAGCAGGTTTATTTGGTGGACCTTTGTATACATTCCATAAAATATTTTCTATTATTACACTAAGTCAACAACTATCTAAAGATTATAATAAACATGTCGTGCCTGTGTTTTGGATTGCAGGGGAAGACCAT…
BH3430 unknown conserved protein	0.0224584	-0.167391	0.104282	-0.328404	-0.023024		0.920375	0.436492	0.677741	0.0910161	0.918103		ATGTATTTTGTTAATAAAGAAAAATTGAATACAAAGTTAAATTATTTACAACAATTAATTACAGATTATCCTCAAAATAAAGATAATCACTATGCGTTTGAACGTATTGCACAAATGTTTATAGAGTCAGCTGTAGATATTGGAAATATGGTAATTGATGGCTTTATATTAAGAGACCCAGGTAACTATAAAGATGTTATCGATATTTTAGAATTAGAAAAAGTGATTTCTAAAGACACACAAGTTCACATCAATGAAACGGTCGATGTAAGAAAGCAATTCGTCCACTATTATGATGAACTTGATACGGCCAGTCTTATACCACTTTTTGATGAGACGGTGTCTTATTATCAACAATTTATTGAAGAAGTCATACGTTTTCTAAAAAGTGAAGATGTG…
Bicyclomycin resistance protein TcaB	-0.435663	-0.628488	-0.580903	-0.315335	-0.648152		0.0567721	0.00387458	0.00590207	0.159871	0.00106995		ATGGACAAAACTTCAAATCGCCAACTACCGCTAATTGTTATTATTGTGTTGGGTATTATGACTACTTTTGGTCCTTTAACAATAGATATGTACGTTCCATCATTACCAAGTGTACAAAGTGATTTTAATACAACCGCTTCTCAAGCGCAACTTACACTGTCTTTCGCTATGATAGGACTTGCAATAGGACAATTTATCTTTGGACCTTTGTCAGATGCATATGGACGTAAAAAGATTGCGTTAATCATTATCATATTATATGCAATTGCTTCATTTATTGCAGTATTCGCAAACGCTATGTCTACCTTATTAACAATTCGTTTGATACAAGGTTTGACTGGTGGCGGAGCCATCGTCATAGCTAAGGCCTCTATAGGGGATTTACATAAAGGAAAAGCC…
Bifunctional autolysin Atl / N-acetylmuramoyl-L-alanine amidase (EC 3.5.1.28) / Endo-beta-N-acetylglucosaminidase (EC 3.2.1.96)	-0.553496	-0.207301	-0.321491	-0.277732	-0.729621		0.0142438	0.407943	0.219228	0.264607	0.000592188		ATGAATGGAATTTTAAAGAAAAGATTAACATTATTTATTATGCTCATTATCATCGTCATATTTGCGATTTTATTAATTATAAATGAAACACATCTATTTGATAATCAAAAGACACATTCTTTTAATGAAGCGGTAGATAAGCAACTTGGTGAAGGCACTTTAAATATGACAGAAAAAAATGGTCGATTTGTCGAGGCTTCAAAAACTGATGTTAAAAAAGCTATGGATGTAAATAATGACAAAGATAACTTAAATCATATGGATATATCTGAAAAAGTATCAATGTCAGAAAAAGAAGTAAATGATATTTTAAAAGATAAAGGTATATTGAAAAATAAAGGTGAAGCATTTTTAAAAGCACAAGATAAATATGAAGTTAATGTGTTATACCTTGTGAGT…
Bifunctional autolysin Atl / N-acetylmuramoyl-L-alanine amidase (EC 3.5.1.28)/ endo-beta-N-acetylglucosaminidase (EC 3.2.1.96)	-0.452835	-1.11431	-1.45223	-1.35732	-2.86925		0.0739797	5.94203e-09	2.77298e-13	8.8503e-12	6.87602e-51		GTGAATTCATCACTTAATGACTATATTCGTAATAATAATTTTGTAGCTCCAACCTATGAACAAGATATTGCAAGCTTTTTACCACAATATAGCTATCGTTATGGTAAACCAGAAGGTATCGTTTTACACGAAACTGCAAATGATAATTCAACTATTACTGGTGAAATTAACTATATGAAGAACAATTACAATAGTGCTTTCGTACATGCTTATATCGATGGTGATCGTATTATAGAAACAGCAAATACTGATTATCTTGCTTGGGGCGCTGGTCCAGCTGCAAACGATCGTTTTATCCATGTTGAGTTAGTTCATACACATGATTATGATTCATTTGCACGTTCAATTAACAATTATGCTGACTATGCAGCAACAAACTTACTCTATTATGGTCTGTCA…
Bifunctional protein: zinc-containing alcohol dehydrogenase; quinone oxidoreductase ( NADPH:quinone reductase) (EC 1.1.1.-); Similar to arginate lyase	1.66332	1.50467	0.671723	1.49099	1.455		1.16485e-13	2.25725e-15	0.000992573	5.60576e-11	6.28537e-15		ATGAAAGCAATAGGTGCAGATACTCGTTTTGATCTAGATGAAGGAAATCAGTTCTATGAATTTGAAGTTGAACGACCGGAACCAACGCAATACGAGCTCTTAGTACGTGTACAAGCTATTAGCATTAATCCTGTAGATACGAAAATAAGACAGTCTCCTGTTGACCAGCCGCCAAGAGTTCTAGGCTTTGATGCTGTTGGTGTGGTAGAAGCAGTAGGTGAAGAGATTAATCATTTTAAAGTTGGCGACGAAGTATTTTATTCTGGATCTCCTGCATATCAAGGTTCTAATCAAGAATACCAACTTGTTGACGAGCGTCTTGTTGCTAAAAAACCTAAGAATATAACTGCGACTCAAGCTGCAAGTTTACCTTTAACAGGGCTAACTGCATCAGAGACA…
Biosynthetic Aromatic amino acid aminotransferase beta (EC 2.6.1.57)	0.313748	-0.699934	-1.40889	-1.18527	-0.259376		0.368474	0.0202713	3.70774e-07	0.000155019	0.382692		ATGAAAAAGCAAATTGAACAATTATCAGCATATGAACCAGGTTTATCGCCTAGAGCATTGAAAGAAAGTTACGGGATTGAAGGTGAATTATATAAATTAGCTTCAAATGAAAATTTATATGGTCCATCACCAAAAGTTAACGAGGCGATTCAAGCACATTTAGATGAATTGCAATTTTATCCTGAGACCGGTTCTCCATTAATCAAAGAAGCAATCAGTAACCACTTAAATGTTGATGCATCACGCATTTTATTCGGGGCAGGCCTAGACGAAGTCATTTTAATGATTTCACGTGCGGTACTCACTCCTGGAGATAAAATAGTAACAAGCGAAATGACATTTGGACAATATTATCATAATGCAACCGTAGAAGCTGCAAATGTAGCTCAAGTACCTATG…
Biotin carboxyl carrier protein	0.588994	1.00242	-0.148082	0.58279	1.13		0.103251	0.00228092	0.718428	0.0960529	0.000103316		ATGAATCTTGAAAAAATCGAGCAATTAATAAAATTAGTAAAAGAAAATGAAGTTAAGAAATTTGAATACAAAGATAGTAAAAGTGAAATAGCGATAGATTTTAATGATAATAAAGTGCATTCATTTTCTTCCGATAATAGTTCACAAACTGTAGCAAACCAAGCGTTCAATCAAAATCAAAGTGTAGCAGACGGTCAAGCAGAGGACCATGACAACTTTAAGGAAGTTAAATCACCAATGGTAGGTACGTTCTTCCAACAAGATGAAAAAGAGCTTACTGAGCCAATCATTCATGTTGGTGATGAAATAAATAAAGGTGATACGATTGGTTTTATTGAAGCGATGAAAGTAATGAATGAAGTGAAAAGTGACGTAGATGGTGTAGTGAAGGAAATCGTA…
Biotin carboxyl carrier protein of acetyl-CoA carboxylase	0.364615	-0.18376	-0.113019	-0.44408	-0.15976		0.078137	0.497562	0.70965	0.0510048	0.460092		ATGAATTTTAAAGAAATTAAAGAATTAATAGAAATTCTTGATCAATCTAGCTTGACTGAAATCAATATAGAAGATAAAGGCAACGTTGTTAATTTAAAAAAAGAAAAAGAAACTGAAATCATTACACCTCAAATTTCACAACAACCAATGCAACAAGTTTCACCGCAACAAGGTGTAATGTCAGCTCCTGTAAACACGCAAAGTTCAGAGGAAGTAAATACAAACGCAGTGGAAGACAACTTACAAACAATTAATGCACCAATGGTAGGGACATTTTATAAATCACCATCACCTGAAGAAAGCGCATATGTACAAGTTGGAGATTCAGTTACAAACGAATCAACAGTGTGTATCTTAGAAGCAATGAAATTGTTTAATGAAATACAAGCTGAAGTAACT…
Biotin carboxylase (EC 6.3.4.14)	-0.323039	-0.222112	-1.28697	-0.182176	0.579828		0.355977	0.538302	3.06536e-05	0.623345	0.0578613		ATGGATATTGAAACAGTAGCTATATATGCATTAGGGGATGAAACGAGTTTACATGTGAGTTTAGCAGATCAAGCTATTTGTATAGGTGACGCAAATCCACTAGAGAGTTATTTGAATCAAGACAGAATTATTAGCGCCGCCAAAATCAGTGGTGCTACTGCAATACATCCAGGCTATGGCTTTTTATCAGAGAGTACTTCTTTTGCACAAAAAGTAGAAGAAAATAATATTGATTTCATTGGTCCAACACAATTGACGATGGAAATGATGGGTGATAAAATCACTGCACGTCAAACGGTTGATGATGCGGGTGTGCCAATTATTCCAGGTTCTACGAATGCTGTGGAGTCAATTGAAGAAGTGAAACAAATATCAAAAGATGTTGGCTTCCCCCTAGTT…
Biotin carboxylase of acetyl-CoA carboxylase (EC 6.3.4.14)	0.244679	-0.215965	-0.237697	-0.380917	-0.300039		0.173006	0.279024	0.258824	0.0321891	0.0727695		ATGAATAAAATATTAATTGCAAATAGAGGAGAGATTGCGGTAAGAATCATTCGTGCATGTCATGATTTAGGATTACAAACTGTGGCTATATACTCTGAAGGAGATAAAGACGCTTTACATACTCAAATTGCTGATGAAGCATATTGCGTTGGCCCAACACAATCTAAAGATTCTTATTTAAATATCCCAAACATTTTATCTATCGCAACATCAACAGGTTGTGACGGTATACATCCTGGCTACGGATTTTTAGCGGAAAATGGTGATTTCGCTGAACTATGCGAGGCCTGCCAACTGAAATTCATTGGACCAAGTTACGAATCTATCCAAAAGATGGGTATTAAAGACGTTGCTAAAGAAGAAATGAAACGCGCGGAAGTGCCTGTTGTCCCAGGCAGC…
Biotin synthase (EC 2.8.1.6)	0.571161	1.83382	1.47835	1.27799	1.09675		0.0937186	9.43201e-10	1.81599e-06	9.96068e-06	8.99737e-05		ATGAAATTAGCTGAAAACATTTTACAAGGGGAAACATTAACTAAAGATACATTGCTAAAAATTTATGAAGATCCTAACGTAGACACATTAGATTTATTAAACGAAGCTTATATATTAAGAAAACACTATTACGGCAAAAAAGTTAAATTAAACATGATTTTAAACGCAAAAAGTGGCATTTGTCCTGAAGATTGTGGTTATTGTGGTCAATCTAGGGATATGAAGCAAAAACAGCGGTATAGTTTAGTACCAGAAGAACAAATTGTTAGTGGTGCCAAAGTAGCGCATGAAAACAATATAGGCACTTATTGTATTGTTATGAGCGGCAGAGGTCCAAGTAATAAAGAAATTGACCATATAAGTAGAACTGTAGAAGAAATAAAATCAAATCATCCTCAG…
Biotin-protein ligase (EC 6.3.4.15) / Biotin operon repressor	-0.794444	-0.224248	-0.487671	-0.139371	0.236984		0.000221794	0.337233	0.0367049	0.602063	0.29452		ATGTCCAAATATAGTAAAGATGTTGTTCAAATATTGTATCAACACCAACCTGATTATATATCGGGTCAGTTTATAGCAGAACAATTAAGCATTTCACGTACAGCGGTAAAGAAAGTAATAGATCAACTTAAGCTGGAAGGATGTCAGATTGATTCAGTGAATCATAAAGGGCATCGCTTAATCCAATTACCTGATAAATGGTATAGTGGCATTGTCCTACCAATGCTAAAAGCACAAAATGTATTTGATCAAGTTGAAATATTGGAAAGTATTAATTCAACTCAATTATTGGCTAAGCAAAAATTAGTAGGTAATACAAATACGTTTCTTATTTTAAGTGATGAACAAACACAAGGTAAAGGTCGATTTAATAGACCTTGGTCATCCTCCAAAGGAAAA…
Biotinyl-lipoyl attachment domain protein, GcvH-like	0.679429	0.283942	-0.301484	0.3788	0.639284		0.00701532	0.294432	0.311888	0.12606	0.00521238		ATGAAAAAATTAGCAAATTATTTATGGGTAGAAAAAGTTGGAGAACAGTATGTATACAGTATGACACCTGAATTACAAGATGATGTAGGAACAGTAGGTTATGTTGAATTTATGGGTGGAGACGATATTAAAGTCGACGACGAAATCGTTAGTATTGAAGCTTCTAAAACAGTATTAGACGTTCAATCACCATTAGCAGGTAAAATTGTTGCACGTAATACAAAAGCTGAAGATGAACCAACGCTTTTAAATTCTGAAAAAGCTGAAGAAAATTGGTTGGTTAAATTAGAAAATGTTGACGAAGCAGCATTTAATGCACTTCCTGAGGCATAA
BRAMP	4.61231	1.44499	2.78039	2.07519	2.80125		2.40713e-69	7.49613e-05	1.44431e-24	2.94439e-12	3.99113e-27		ATGACCTTGAAAGCAATTATTTTAAATGCATCTCTAAAACATGGTGATGAACTATCCAATACAGAAGGGTTAGCGAAAGAAGTCACTGACATCTATCATAAAGAAAATGTAACGAGTGAGATGATTCGATTAAGTGATTATAATATTTCTTATGGCATTTCTGATGATATGGGCAACGGAGACGAATGGCCTCTCATTTTAGAAAAAATTAAAAACGCAGATATATTAATTATTGGTACGCCTTTATGGCTAGGTGAAAAAAGTAGTATCGCAACGCTTGCCATTGAACGCCTTTATGGTAGCACAAGTTTAACCAACGAGCGTGGTCAATCCTTTTTTTATAATAAAGTGGGTGGTGCCATTGTTACTGGTAACGAAGATGGCGCAAAAAATGCAGCT…
Branched-chain alpha-keto acid dehydrogenase, E1 component, alpha subunit (EC 1.2.4.4)	-1.2114	-0.949076	-0.716667	-0.8417	-0.771913		1.60912e-08	6.88756e-06	0.00160166	0.000192516	0.000242109		ATGTTTGATTATAAATCTGTAGGCTTAGAAAAAGAAGACCTACAAGCAATGTACAAATGGATGGACTTAGGTCGTAAAATAGATGAACGTATGTGGCTATTAAACCGTGCAGGCAAAATCCCCTTTGTCATTAGCTGCCAAGGACAAGAAGCAACACAAATAGGTATGGCTTATGCTATGCAAAAAGGTGATATTTCTTCACCTTATTATAGAGATTTAGCGCTTGTAACTTATTTAGGTATGACACCTCTGAATTCTATGTTAGCCGCTTTTGGTAAACGTGATGATATCAACTCAGGTGGAAAACAAATGCCTTCTCATTTTGGTCAAAGTGACATAGGGATGCTTTCTCAAGGTTCTCCGGTAGGAACTCAAATTTTACACGCTGTTGGTGCTGCT…
Branched-chain alpha-keto acid dehydrogenase, E1 component, beta subunit (EC 1.2.4.4)	-1.07036	-0.728286	-0.78603	-0.823323	-0.728605		5.2685e-07	0.00132277	0.00109805	0.000136407	0.0014566		ATGGCTAAATTATCCTATTTAGAAGCTATCCACCAAGGACTAGACCAATCAATGGAAAAAGATAATGACGTTTTCGTATTAGGAGAAGATGTCGGTATAAAAGGTGGCGTATTTGGAGTCACTTTAGGATTACAAGAAAAATATGGTGAGGCACGTGTATTAGACACGCCATTAGCAGAATCTAATATAGTTGGTACAAGTATAGGCGCTGCAATGTTAGGTAAACGTCCTGTTGCTGAAATTCAGTTCGCTGATTATATTTTACCTGCTACAAACCAAATCATTAGTGAAGCTGCTAAGATGAGGTACCGTTCCAATAATGATTGGCAATGTCCCATTACAATTCGTGCGCCGTTTGGTGGCGGAATTCATGGTGCGCTTTATCATTCACAAAGTGTT…
Branched-chain amino acid aminotransferase (EC 2.6.1.42)	-0.474222	-0.830529	-0.979808	-1.84764	-0.911132		0.142489	0.00773241	0.000845485	2.44515e-09	0.0014566		ATGTCAGAAAAAATTGAATTTGTACAACGAGAAACACTTAAAGAAAAACCGGATCCAAGTGGTTTAGGTTTTGGAAAATACTTCACAGATTATATGTTAAGTTTCGACTACGATATTGATCAAGGATGGCATGATTTAAAGATTGTGCCTTATGGTCCAATTGAACTTTCTCCAGCAGCTCAAGCACTTCATTATGGGCAAGCTGTATTTGAAGGCTTAAAAGCATATAAACATGATGGCGATGTTGATTTATTCCGTCCGTCTGAGAACTTTAAACGTATTAATAACTCTTTATCACGTTTAGATATGCCGAAAGTTGATGAAGAAGTTGTTTTAGAAGGTCTAAAACAATTAGTAGATATCGAACGTGACTGGGTACCAGAGGGTGAAGGTCAATCA…
Branched-chain amino acid permease	0.509469	-0.105935	-0.370683	-0.66402	-0.267602		0.233312	0.818913	0.378422	0.0845231	0.471377		ATGGAAGCGCATGTAACTTTTAAGCAAGGTGTGAAAGAATGTGTTCCTACATTATTAGGGTACGCTGGGGTAGGGTTGTCTTTTGGAATTGTTGCTGTAGCCTCAGGATTTAGTTTGCTTGAAATTATCTTACTCTGCTTACTTGTATATGCTGGTGCTGCACAATTCATCATTTGTGCATTAGTCATCGCAGGTACACCGATTTCTGCGATTGTGTTAACAGCATTTATCGTAAATTCCAGAATGTTTCTACTAAGTATGACGCTTGCACCGAGTTACCAATCATACGGCTTATTAAATCGAATAGGACTTTCAACGCTTATTACAGATGAAACGTTTGGTGTAGCAATTACGCCACATCTTAAAGGAGAAAAAATTAACGATCGTTGGTTATATGGT…
Branched-chain amino acid transport system carrier protein	-1.11362	-1.08386	-0.962966	-1.57654	-1.09758		0.000431076	0.000192199	0.000612305	1.38221e-08	2.36367e-05		ATGAATAAAAATACATGGATTATAGGCTTCACATTGTTTGCAATGTTCTTTGGCGCTGGCAACCTTATTTTCCCACCTAATTTAGGTTTAGATAGCGGAGAATATTTCTGGCCATCCATTTTAGCATTTGCATTAACTGGAATCGGATTACCGTTATTAGGCGTTGTTGTAGGTGCATTAGATAAACAAGGCTACATCGGGTCATTAAATAAAATATCACCTAAGTTTTCAGTAGTATTCTTAGTAATTATATACTTAACAATAGGTCCATTATTTGCGATTCCACGTACAGCATCAACATCATTTGAGATGACTGTTACACCAATTGCACAAACAAATAGTAGTTTAGCATTATTTATATTTACAGTTATTTATTTCTTAATTGTATTATATTTATGT…
Branched-chain amino acid transport system carrier protein	0.481914	-0.612428	-0.214521	-1.0103	-1.76484		0.219149	0.113852	0.606912	0.00832838	4.43274e-07		ATGAACAGACTCATCTTAATTTCTGGTCTAATGTTATTCTCATTTTTCTTTGGAGCAGGAAATTTAATATTTCCACCTATGTTAGGTTATACAGCTCAAGAAAATATGTGGGTTGCTATGACTGGATTCGCTATAACAGGCATCTTATTGCCTTATCTTACAGTAATCGTCGTTGCTTATATGAATGGCGGCGTTGAAAGTATCGGGAACAAAGTCCACCCTATTTTCGGGACAATCTTTGCGATCTTCATTTATTTATCTATCGGGGCATTATATGGTATCCCACGTGCTGCAAATGTTGCGTACGAAATTGGAACAAATCATGTTTTACCAGTACATAACCATTTTACATTAATCGTATTTTCAGTCATATTTTTCCTAATTGTTTATTTTATCGCA…
Butyrate kinase (EC 2.7.2.7)	-0.189905	-0.594176	-0.141831	-0.465364	-0.413372		0.457617	0.00739033	0.594728	0.0525385	0.0654809		ATGTCTCAAATTTTAGTGCTTAATTTAGGAAGCACATCTTCTAAGGTTGCTATTTATACAGATGCGTATTGCAATTATAACGAAATAATACGGCATGACCTCGAAATTACTTCCTTAAATTTGATAGAACAAATCAAACATCGACGATTTGAAATTGAACGTTTTGTAAAAAATATAGCTGGTGTGAATTTTAGTGCCTTTGATGGCATTGCGTGTAGAGGGGGATTATTGAAACCCATACGTGGTGGCGTTTATACAATCAACGAAACGATGTATAATGAACTTCGAACATTTAAATACGGTGACCATGCATCTAATTTAAGTGGGGTTATCGGTTACGAATTAAGTCAAGATCTTCAAATACCTGTTTTTACAATTGACCCTGTAGTTGTAGATGAA…
Butyryl-CoA dehydrogenase (EC 1.3.99.2)	-2.79009	1.52044	0.543332	1.86662	2.3388		0.000416722	0.0375218	0.513572	0.0131423	0.00132826		ATGAGTTTAAAAACACATATTGAAAACGAATTAGATCCATATTTAGTAGAAATTGATGACGGTTCACACTATCCTAAAACCTTCATTCAAAATTTATTTAAAGAAGGATATTTTAAAGAAAATGATGTCAAAGCAAATTCAGAAGTTATCGAAGAAGTATCAAAATCTTGTCTGACAACTGGCTTCTGTTTATGGTGCCAACTGGCCTTTTCTACCTATTTACAAAATGCAGAACAGCCTCATTTAAATAAAGATTTACAACAGCAATTACTATCAGGAGAGATTTTAGGTGCTACAGGATTATCAAATCCGATGAAATCATTTAATGATTTAGAATCATTCAACTTGTCACATCACTATAATGATGAGCAATTCATTGTGAATGGTAGATTACCTGCG…
C4-dicarboxylate transport system permease small protein	1.30106	-1.46812	-1.63822	-0.64001	-0.360734		0.000163395	0.0250501	0.0106383	0.189501	0.391551		ATGAAAAAAGCAAAAAAGATCATTGATAAACTCCTTCTCACGTTAGCTGGTATTGCACTTTTTGTAATGGTTATATTATCGGTTTATCAAGTTGCTACACGCTTTATCTTTAACAGTCCAAGTACAATGAGTGAAGAAATCGTTAGATTTTTATTGATATGGTTTGGCTTGCTCAGTGCAAGTTATGTATTTGGTGTAAAACAACATATAGCCATTTTATTTATTCGAGAAAGATTTCCTGAAAAAATACAACTTATTATGGAAAAGGCTTCAGATATTATAATCATTATCGTAGCGCTCGTACTCATGATTTGGGGTGGCTATGAAGTTGTGAATTTAACTTGGTCACAAATTGCGCCATCTACAGGATTATCTATGGCAGCGATGTACGGCGCACTA…
Cadmium efflux system accessory protein	-1.65572	1.62426	0.824895	1.60273	1.39624		2.30093e-05	5.78174e-06	0.0244885	8.19653e-07	1.95601e-05		ATGAATAAAAATGAAACGTGTGAAGTTTTCTGTTATGACGAAAAAAAGGTTAATAAAGTACAGCATGATTTACAAAGTATAGATATTTCCGGTATTTCTCAACTTTTGAAAGCAATCGCGGATGAAAATAGAGCTAAAATTACTTATGCTTTATGTCAGGAAGAAGAATTATGTGTATGTGATATCTCAAATATCATAGGTGTGACGGTCGCAAATGCTTCTCATCATCTTCGTATGCTTAATAAACAAGGAATACTCAAGTTTAGAAAAGAAGGGAAAATGGCTTTCTATTCGCTGGATGATGAACATATCAAGCAGATTATGATGATGGCGTTAACGCATAGGAAAGAAGTGAGCGCTAATGTCTGA
Cadmium efflux system accessory protein	-1.56319	0.607222	0.170498	0.805186	1.03141		5.31191e-06	0.109899	0.747793	0.0147617	9.491e-05		ATGAGTCATGAAAATGCTTGCGATGTGATCTGTGTACATGAAGATAAAGTTAATAATGCTTTAAGTTTTTTAGAAGATGATAAATCTAAGAAATTACTTAACATTTTAGAAAAAATTTGTGATGAAAAGAAATTGAAAATCATATTATCTTTGATTAAAGAAGATGAGTTGTGTGTTTGTGATATTTCTTTGATATTGAAAATGAGTGTTGCTTCAACTTCGCATCATTTAAGACTTTTATATAAAAATGATGTACTTGATTTTTATAAAGTTGGAAAGATGGCATATTATTTTATTAAAGACGATGAAATAAGAGAGTTTTTCTCTAAAAATCAGGAGAGTTTTTGA
Cadmium resistance protein	-0.884355	1.45716	0.866677	1.36318	1.64715		0.00122173	8.5067e-10	0.00412248	2.49886e-07	5.65913e-10		ATGATTCAAACGGTTATTACTGCTGCTGTTCTTTATATTGCTACAGCAGTTGATTTATTAGTGATTTTATTAATATTTTTTGCTAGAGCAAAGACTAGGAAAGAATATAGAGATATTTATGTTGGTCAATATTTAGGTTCTATTATTTTAATATTAGTTAGTTTGTTTTTAGCTTTTGTATTAAATTATGTTCCAGAGAAGTGGATATTAGGTTTATTGGGTTTAATACCAATTTATCTTGGGATTAAAGTGGCTATTTATGATGATTGTGAAGGAGAAAAGAGAGCTAAAAAAGAATTGAATGAAAAAGGATTGTCTAAATTAGTTGGTACGGTTGCAATCGTTACGATAGCAAGTTGTGGTGCTGATAACATTGGTTTATTTGTTCCATATTTTGTG…
Cadmium-transporting ATPase (EC 3.6.3.3)	-1.43756	1.5306	0.264681	1.72744	1.49074		4.96661e-06	2.13711e-06	0.451744	2.54127e-07	3.63373e-06		ATGTCTGAGCAGCAAGACAAAGTAATAAATAAAGAAAGTAGTACATATCGAGTACAGGGTTTTTCATGTGCCAATTGCGCAGGCAAGTTTGAAACCAATGTTAAAAAACTGCCTAATGTACACGATGCAAGTGTTAATTTTGGTGCCTCTCAAATCTCTGTGCAAGGCGAAGCAAGTATTGAGGAATTGGAAAAAGCCGGTGCGTTTGAAAATTTAAAAGTAATACCAAAAACCACAACACGTACAACTTCGAATTCAAAGGATGAACAAGAAGAAAAGAATCCGTTTTATAAGAAACATAGTACATTGATTTATTCGGCGTTATTTATGACGCTGGGTTTCATTTCCATGTTTATTAATGGAAATGAAAATATTGTAACGGCGCTTTTATTTATCACA…
Carbamoyl-phosphate synthase large chain (EC 6.3.5.5)	2.47405	1.73911	1.30958	0.939489	0.863439		2.38063e-11	3.38314e-06	0.000242418	0.0146551	0.0175989		ATGCCTAAACGTACAGATATAGAAACGATTTTAGTTATTGGATCTGGTCCAATCATCATCGGTCAGGCTGCAGAGTTTGATTATGCAGGGACACAAGCTTGTTTAGCCTTAAAAGAAGAGGGCTATCGTGTAATATTAGTAAACTCGAATCCAGCAACAATTATGACTGACAAAGAAATTGCAGATAAAGTATATATTGAACCATTAACTCATGATTTTATAGCGCGCATTATTCGTAAAGAACAACCGGACGCCTTGTTACCTACATTAGGTGGACAAACAGGATTGAACATGGCCATTCAACTACATGATAGTGGTGAACTTGAAGCAAACAATGTGCAACTTTTAGGTACTAAATTAGAATCTATCCAACAGGCAGAAGATAGAGAATTATTCAGA…
Carbamoyl-phosphate synthase small chain (EC 6.3.5.5)	2.5537	1.96251	1.41943	1.14	0.582777		1.40964e-10	1.43732e-06	0.0003244	0.00689422	0.15353		ATGTTGAAGAAACGCTATCTAGTTTTAGAAGACGGTTCATATTACGAAGGCTATCCCCTTGGTTCTGATCAATTAACAGTAGGAGAAATTGTTTTTAATACTGCAATGACGGGTTATCAAGAAACCATATCGGACCCGTCATACACGGGCCAAATTATTACATTTACATATCCACTTATCGGAAATTATGGTATAAACCGAGATGATTTTGAATCACTTGTACCTACCCTAAATGGTGTAGTTGTTAAAGAAGCAAGTGATCATCCAAGTAATTTTAGAAAACAAAAAACATTACATGACGTATTAGTTGAATATGATATTCCTGGTATTTCAGGTGTTGATACGCGTAGTATTACCAGAAAAATCAGAAATTTCGGCGTGTTAAAAGCAGCTTTTACT…
Carbon starvation protein A	3.03878	-1.37955	-0.992183	-0.188465	1.61102		5.08479e-35	0.00064399	0.00244948	0.54061	3.0388e-12		GTGGGTTGTATTTTTGCAGGGGCGGTTCATGACTATTTAACTGGGATGATTTCAATCAGAAATAAAGGGGCTCATTTACCTGAGCTTGCTGGTAAATTTTTAGGAAAAGTGATGAAACACTTTGTTAATATTTTCTCTATTTTATTATTACTCTTAACAGGAACAGTATTTGTGACAAGTCCGGCATTATTATTACATGATTTATTAGACGGACGTATTGCATTAGGCATCATTATTTTTGTTATCTTTATTTATTATGTTCTTTCTACAATTTTACCTATTGATAAAATTATTGGCCGTATTTATCCAATATTTGGGGCATTATTATTAATTAGTGCGGTTGGTATTGGTTTCCGTCTTATTCAAACAGGCGCACCTATTCCAGAGATTAATTTAAAA…
Carbon starvation protein A	4.65879	-0.854342	0.0386051	0.491257	2.73478		2.08876e-25	0.389399	0.970977	0.468257	5.18314e-11		ATGATTACGTTTATCGTGTCTATTATTTTATTAGTTGTAGGTTATTTCACTTATGGTAAATATATCGATAAGATGTTTGGAACTAAAGAGGAACGTCCGACGCCAGCATTTCATCAGAGGGACGATGTCGATTACTTACCGATGAAGACATCATCTAATTCACTGATTCAATTATTAAATATTGCAGGTGTTGGTCCAATTTTCGGACCAATTATGGGAGCACTTTAA
Carboxyesterase precursor-like protein	0.316158	0.20003	0.225331	0.354146	0.277384		0.114291	0.298288	0.251911	0.0647704	0.11278		ATGCAAATCAAACTTCCAGAGCCATTCTTTTTTGAAGAAGGCAACCGAGCTGTGTTATTATTACATGGTTTCACTGGGAATTCATCAGATGTAAGACAATTAGGTCGATTCTTACAGAAAAAAGGGTACACATCTTATGCGCCTCATTATGAAGGACATGCTGCACCCCCTGAAGAAATATTAAAATCCAGTCCTTTTGTATGGTTTAAAGAAGCATTAGACGGTTATGACTTTTTAGTCGAAAAAGGATACGATGAAATTGTAGTCGCTGGTTTGTCCCTTGGTGGCTGCTATGCATTAAAATTAAGCTTAAACAGAGATGTAAAGGGTATTATAACTATGTGTTCACCTATGTACATTAAGACGGAAGGGTCTATGTTTGATGGTGTACTAGAATAT…
Carboxyl-terminal protease (EC 3.4.21.102)	-1.80756	-0.6094	-0.872226	-0.602977	-0.71421		5.46522e-20	0.000923565	1.72696e-06	0.00195399	5.96026e-05		ATGTCAGATCATAAAGACATACATGAGGAAAACAGTAACGACAGTAATAACGATAATAATCACCAAAATAAATCTAAATTCTTAAATTTCAAACGCAGCCATTTCATTTTATTGATAATAGCTACTGTGATCATCACAGCACTCATTGCAGTATTTGCAACAATTGGCGTTAGTAATTGGAAAAGCGGACTAAATAGTGATCAACGAACAGAAATGCAAAAGGTGCAAAAAGTTTATAAAACTTTAAATAATGAATATTATAAAGAGACAGATTCCGAAAAATTATCTGAAGCTGCTATTGATGGAATGGTAAAAGAGTTAGATGATCCATATTCTGACTATATGACTAAAAAAGAAACGAAATCTTTTAATGAAGATGTTTCTGGAGATTTTGTAGGC…
Cardiolipin synthetase (EC 2.7.8.-)	0.49862	-0.0697091	0.118081	-0.395848	0.0701689		0.043099	0.813249	0.67534	0.112249	0.780789		ATGCAATTGATGTTTGATACAGGTATAAGCCCGATATATAGAATCGTGTTAGCTTTCTTTTTTCTAATTAATATTGTGTTAGCTTTCCTTATTGTATTTTTAGATAGGGATAGAAGAGATGCGACCTCAACTTGGGCATGGTTATTCTTATTATTCGTTATGCCGATTTTAGGTTTTATTGTGTATATATTCTTCGGACGTGCAGTTAGAAAAAAGCGTGAACGAGGGTTTGAGCATAATCAAATTGAAGATGGTCTGAAAAGATTACGGTCACAACTTCAAGATGATACTAACAAAATTAGTGATTCAAAAAATCCTATTGTAAGAAAACATGCTGATCTTGCTAACACGTTATTAACTAAAGAACAATCTTTTTTAAGTAATAACAATAATATCGAT…
Cardiolipin synthetase (EC 2.7.8.-)	0.548331	-0.417059	-0.443989	-0.536066	-0.457971		0.00171399	0.0330117	0.0144166	0.00321002	0.0123975		ATGATAGATATATTTTCTTTAACGTTTAACAATACAAACGTTATTCTTAACATCATTTTTCTTGGCGCATTTATATTAAACCTTATCTTTGCCTTCACAATTATTTTTATGGAACGACGTTCGGCAGGCGCCGTGTGGGCGTGGCTGTTAGTGTTAGTTTTCATACCTATATTAGGCTTTATCATCTATCTATTGTTTGGGCGACAAATTCAGCGCAACCGTATCTTCACTTTAGATGAAGAAGATAAAATAGGTATTGAAATGATTGTTAATGAACAATTAGAAGCCTTAAAAAACGATGAATTTTCAAAAGGTAATCATCAAATTGTTAAATTTAAAGATATGGTTCAAATGTTGTTATACAATAATGCTGCCTTTTTAACAACAGACAATGATATT…
Catabolite control protein A	0.483385	-0.146373	0.0245992	-0.460375	-0.269575		0.0277194	0.567516	0.931585	0.034127	0.224912		ATGACTGTAACTATATATGATGTAGCTAGAGAAGCAAGAGTATCTATGGCAACTGTCTCACGTGTTGTTAATGGTAATCAAAATGTTAAACCCGAAACACGTGATAAAGTAAACGATGTTATTAATAAATTGAACTACCGTCCAAACGCAGTAGCAAGAGGATTAGCTAGTAAACGAACAACAACAGTAGGAGTTATTATTCCAGATATTTCAAATGTCTATTATTCGCAACTTGCTCGAGGGTTAGAAGATATAGCAACAATGTATAAATACCATTCAATTATTTCAAATTCTGATAATGATCCAAGTAAAGAAAAAGAAATATTTAACAACCTATTAAGTAAACAAGTAGATGGTATTATTTTCTTAGGTGGAACAATTTCAGAAGAAATCAAAGAA…
Catalase (EC 1.11.1.6)	-0.84226	2.48782	1.91836	2.04704	2.53206		0.0061562	3.29489e-18	2.28368e-12	4.95411e-12	5.695e-22		ATGAGTAAAAAACTAACAGGATTATTTGGTGCACCAGTAGGAGATAGAGAAAATAGTATGACGGCAGGCCCTAGAGGTCCGCTTTTAATGCAAGATATATATTTCTTAGAACAAATGGCACACTTCGATAGAGAAGTTATTCCGGAACGTCGTATGCATGCAAAAGGATCTGGTGCGTTTGGTACATTTAAAGTAACAAATGATATTACACAGTACACTTGTGCAAGTATTTTTTCTGAAGTTGGCAAAGAAACAGAAATGTTCGCTCGCTTTTCAACAGTAGCAGGTGAACGTGGTGCAGCTGATGCAGAACGTGATATTCGTGGGTTTGCATTGAAATTTTATACAGACGAAGGTAACTGGGATCTAGTTGGTAACAATACACCAGTATTCTTCTTC…
Catalase (EC 1.11.1.6)	2.00569	1.82349	1.71622	1.37724	2.62792		5.42232e-13	1.01126e-11	1.49223e-10	3.78886e-05	1.11514e-23		ATGAGTAATGATAAAAAATTGACAAGCCTTTTTGGTGCGCCAGTCTCGGACAGAGAAAATAGTATGACGGCAGGACCTAGAGGACCACTATTAATGCAAGATTGGTACTTTTTAGAGCAAATGGCTCATTTTGATAGAGAAGTTATTCCAGAACGACGCATGCATGCGAAGGGTTCTGGAGCATTTGGTACATTCACAGTAACAAATGATATTACAAAATATACTTCTGCAAGTATTTTTTCAGAAGTTGGGAAACAAACAGAAATGTTTGCACGTTTTTCAACGGTAGCTGGAGAACGTGGGGCAGCAGACGCTGAACGTGATATCCGTGGGTTTGCTTTGAAATTTTATACGGATGAAGGTAACTGGGATTTAGTAGGTAATAACACACCAGTATTC…
Catalase (EC 1.11.1.6)	6.49919	2.1008	3.14534	3.01833	4.71348		7.0657e-132	2.4065e-14	6.54075e-36	2.2305e-29	2.00966e-79		ATGAGCAATAAAAAGAAAGATCAATTAAATGAAGTAGAAAAAAGCAATGACGATAAAGCAATGACGACTAATAATGGTGTCAAAGTAAGTGAAGATGAAAACACGCTAACTGTTGGTGAACGTGGTCCTAGCTTATTAGAAGATTTCCATTTCAGAGAAAAAATCATGCACTTCGATCATGAACGAATCCCAGAACGTGTTGTACATGCCCGTGGCTTTGGTGCACATGGAGAATTTCAAGTTTATGAAGATTTATCGAAATATACTTCAGCCGACTTTTTAACTCACCCCGAGAAAACAACGCCACTATTCGTTAGATTTTCCACAGTTCAAGGTTCTAAAGGCTCTCCTGATACAGTTAGAGACGTCCGTGGCTTTGCGACAAAATTTTATACAGAT…
Catalyzes the cleavage of p-aminobenzoyl-glutamate to p-aminobenzoate and glutamate, subunit A	-1.06863	-0.211761	-0.629409	-0.454599	0.0100627		1.96607e-09	0.237511	0.000510988	0.0118489	0.95605		ATGACTAAGGAAGAAGGGTTGAAGTTGTTTGATTGGTTTCAACTAGCGCAAGAAAAAGAAAGTAAAATGATACAAGTACGTCGGTACTTACATCAATATCCCGAATTATCGTTCGAAGAGTACCATACTCATGATTATATTCAAAATCAATTGAGTCAATTGTCATGTGAAATACGTACACCCGTAGGTCGCAATGGTATCGTTGCGACTTTTAAAGGTCGTGGCGATGGGCCTACAGTAGCATTACGTGCAGACTTTGATGCACTACCTATAGATGAGCTTACAGAAGTGGATTATAAATCTAAAAATCCAGGTGCTATGCACGCATGTGGTCATGATGGGCACACGGCGACTTTATTAGGTGTTGCAGAAATTATAGAGCAACATCTACAATTTTTA…
Catalyzes the cleavage of p-aminobenzoyl-glutamate to p-aminobenzoate and glutamate, subunit A	0.762911	0.541429	0.103442	0.399831	1.16174		0.00378033	0.00804999	0.705265	0.124588	1.12915e-10		ATGGTGAAACAATTAATAGATATATTGAAAGAGAAAGAAAACCGAATGATTGAGATACGCCGCTATCTTCATCAATATCCTGAGTTATCTTTCCATGAAGAAGAAACGCCTAAGTATATTGAAGATTTTTATAAAGATAAAGATTGTGAAGTAGAAACGAATGTAGGTCCGAATGGTTTGAAGGTGACAATCGATAGTGGGAAACCTGGTAAGACGATAGCAATACGTGCTGATTTTGATGCTCTACCAATTCAAGAGGACACGGGGTTAGCATTTGCTTCAAAAAATGAAGGTGTGATGCATGCTTGTGGTCATGATGCACATACAGCATACATGCTAATTCTTGCTGAAACACTTATCGAACTGAAGGATCAATTTAAGGGTAAAGTTGTTGTTATT…
cationic amino acid transporter	0.998391	0.627212	0.658925	0.8496	0.520626		1.64201e-07	0.00118319	0.00068112	0.000185422	0.00646878		ATGAGTCAAAATGATAAGGAAATAGATAGAGGAGATTTAAAACAAAACTTATCTGAAAAATTTGTATGGGCTATAGCCTATGGTTCATGTATAGGTTGGGGCGCATTTATCCTACCTGGCGACTGGATTGGTCAATCAGGCCCTATATCTGCAGCAATAGGTATTGTAATTGGTGCATTATTAATGATACTGATTGCAGTAAGTTATGGTGCTTTAGTTGAACGTTTTCCAGTTTCAGGTGGGGCATTTGCATTTAGTTTTTTAGGATTTGGAAGGTACGTCAGTTTCTTCTCATCCTGGTTTTTAACTTTTGGATATATATGTGTTGTAGCTTTAAACGCAACAGCATTTAGTTTATTAATTAAGTTCTTACTACCAGATATATTAGAAACTGGTAAG…
CBS domain protein, lmo1865 homolog	1.30469	-0.539169	-0.100644	-0.644154	-0.117919		1.5946e-13	0.00799081	0.683648	0.00104961	0.544098		TTGACACGTGCAACATTAAGACCTGACTTAGCCATTTTAACAATGTCCGGTATTTTAGAAGCTAGACCACGTGTAGGTTATTATTATTCTGGTAAGCCAAAGAATAAATTACTAGCTGATCAATTAAAACAATATATAGTGAAAGATTATGCATCACATCCTGTTGTGGTTAAAAATGAGATGTCAGTTTATGATGCAATATGTACAATATTTTTAGAAGATGTCAGTACGTTATTCGTAATCAATAGTAATGGAGATTTTATTGGTGTTTGTTCGCGTAAGGATTTACTACGAGCATCTATGATTGGTGAAGATATACACACAATGCCTGTAAATATTATTATGACACGCATGCCGAACTTAAGCTTTATTCTTGAAGATGAAAGAGTCGTTTTTGCA…
CDP-diacylglycerol--glycerol-3-phosphate 3-phosphatidyltransferase (EC 2.7.8.5)	-1.63961	-1.13025	-0.942092	-1.35029	-1.19643		7.98028e-18	8.98148e-09	3.4888e-06	3.25208e-09	7.96439e-11		ATGAATATACCGAATTGGATAACTGTTTTTAGAGTTATACTAATTCCAATATTTCTTCTATTTGCACTGATAGATTTTGGATTTGGTAACATTTCATTTATCGGTGGCAATGAAATTAGAATTGAATTATTAATTAGTGGTATTATTTTTATTATCGCGTCGTTAAGTGATTTTGTTGATGGCTATTTAGCAAGAAAATGGGAGCTTGTAACTAATATGGGGAAATTCTTAGACCCATTAGCTGACAAATTACTCGTTTCAAGCGCTTTAATCGCACTTGTACAAATTGATTTAACAAATTCAATCGTTGCGATTATTATCATTGCACGTGAGTTCGCTGTAACAGGATTACGTCTATTACAAATTGAGCAAGGTTTTGTAAGTGCTGCAGGTCAATTA…
CDP-glycerol glycerophosphotransferase( EC:2.7.8.12 )	2.3005	1.11605	1.39594	1.36087	1.44689		3.40141e-15	0.000555146	1.07999e-05	1.13026e-05	1.03803e-08		ATGCAAATCTTTAGTGATTCAGAAAATATTATGATTAAAGATTTGGAGGAAGAGTTATTGTTTCTTAAAAAAGATGATAACTATTTGCCACTAAATAAAGAAAACCAAATATTTATGATTTCTTTAAATGAACTAAAACATTTTTTTGAAATTGAAAACAGTCCTTGTCATATTGTAAATAAGGAAGGGAATCCGCTTAAAGTAAGTCATCTAACATCCAACATACTATTTAAGGATAATTCATATTTAGAAGATAAAGATGGAAATTATTATGTTTATATAGATAGTAATGAGGTTCTAACAATTGTTTTTAAAACAAAGCCTTCTATATTTAATTTTTATAATAAAGATTGTGAAATAATTGATATATCCAAGGATAATAGCGCATTTTCATTGCAG…
CDP-glycerol: N-acetyl-beta-D-mannosaminyl-1,4-N-acetyl-D- glucosaminyldiphosphoundecaprenyl glycerophosphotransferase	-0.0193388	-0.212464	-0.365407	-0.135529	-0.228659		0.941487	0.363363	0.128739	0.602063	0.297592		ATGTTTATCATTAACTTGTTAAATTTGATTTATAGTAAGAAAAAGCTGAAAAATAATCATATCGTGGTCATGATGACATTTGCAGAAGATGTATTGCCCATTGTTGAAGCGCTAAATAGAAAATTCTATAAAATTACAGTAATAGGTAAAGAAGAAAATAGAAAATATATGCAACAATTTGAAAATGTGACATTTCTAACTGCAGGTAATAAACAAGTATTACAACATATTAAAGCATTAAGCACAGCCAAGGTGATTATAATAGATACGTATTATTTAATGTTTGGTGGTTTCAAGAAAAAAAAGAATCAGACTATGATCCAAACATGGCACGCTGCTGGTGCACTGAAAAATTTTGGACTCCAAGACCACCATGTAGACTTATCGAATAAACCAATG…
CDP-ribitol:poly(ribitol phosphate) ribitol phosphotransferase	-0.0611101	0.746623	1.03251	1.47643	0.585469		0.855386	0.00694154	5.77633e-05	3.09194e-11	0.0105987		ATGAATGTCAATGATGTTAGTATTATAATACCTGTATTTAATGCTGGAAAGCATATTAAAGAAACTTTGAAATCCATTGAAAAACAGTTATTTAATGGAAAAATTGAAGTTATATTAATTAATGATGGTTCGGAGGATAATTCTGTTACTCAAATAAAGGAATTTATAGAGACATCTATAAAAGATAATATTACTTATAAAATGTTTGATGATGGAGTGAATAAGGGGCAAGGTGCTAGACGTAATTACGGAATCGATGTAGCAACTGGAGAAGCAATTATTTTCTTAGATTCTGATGACTTACTTACTAATGAAGCATTGAAAATAGCATATGAACGTTTAAAAGGTACTTCGGAGAATGACTTCGTGATATTTGAGTGGGCATACTACTATCCGGAA…
Cell division inhibitor	0.19961	0.250523	0.121086	0.485314	0.586527		0.379583	0.286385	0.628101	0.045582	0.000897898		ATGAAACACTATTTAATAACAGGCGGCACAGGTATGGTTGGTAGCCAACTCGTTGAAGCTATCAAGCAAAGTGACGCGCATATAACGATACTTACAAGACAAGACAAGTCAACTTCACATCCCAAAATAACATACGTTAATTGGTCTAAAGCAAATTGGGAATCTCAAATTCCTGATATTGACATTGTTATTAATCTTGCAGGTGCAAGCTTAATGAAACGGTGGACAAAAGAACATAAACAAGCAATTATGTTGAGTCGCTTACAGTCTACACAAGCATTATTCGACTTGTTTAAAAATCGCAAACAAAAACCTTCAGTATTCTTCAATGCGAGTGCAGTTGGTTATTACAAACCAGATTACGATCGAACTTATACAGAATTATATCAATCACTCCCA…
Cell division initiation protein DivIVA	-0.358199	-0.571696	-0.29233	-0.486166	-0.412645		0.0939878	0.00989707	0.210222	0.0150341	0.07576		ATGCCTTTTACACCAAATGAAATAAAAAACAAAGACTTTACACGCGTAAAAACTGGTTTTGAACCAACTGAGGTTGAAAGCTATTTAGAACAACTAAGTAACGAAATTGAACGTTTAAAAGAAGACAAAAAGCAATTAGAGAAAGTCATTGAAGATAAAGATACAAACATCCAGTCTTATAAAGATGTTCATCAATCTGTAAGTGATGCTTTAATTCATGCGAAACAAGCTGGGGAAGAAACAAAATTAGCTGCAACTAAAGATGCTGAAGCAACAGTTTCTAAAGCACAAAGTGAAGCTAATAAAATCGTTAATGATGCAGTTGAAAAAGCACGTCGTCTTTCATTCCAAACTGAAGACATGAAACGCCAATCAAAAATATTTAGATCACGTTTCCGT…
Cell division protein DivIC (FtsB), stabilizes FtsL against RasP cleavage	-0.836492	0.0880686	0.0845938	0.108047	0.040297		0.00036053	0.755107	0.772682	0.700697	0.884624		ATGAGTAAAAAAGTTGAGAACATAGGGAATACGTTCACTTCTGCTGAAAATAAAAAGAAACAACAGCAAAAAATGAGAAGACGAGTCGTACGTAAACGTATAACTTTATTTGGTGGCATATTACTTATCCTCATTATTATTTTAACTGTAATGCTTGTCACTCAAAAACAAAGTAATATAGATGACGCAGCTGAGCGTCAAGAAAAAGAACAACAATATCAAAAGCAACAAGATGAAGAACTCGCATTAAAAGAACAATTAAACAATCTCAATGATAAAAGTTATATAGAGAAAGTTGCGCGAGATGATTACTATTTGAGCAATGATGGAGAAGTGATTTTCAAGTTGCCTGGAGAGAAATCCGAGGAAGATTCTAAATCATCAAAAGAGGATAAATAG
Cell division protein FtsA	-0.351808	-0.797657	-0.814166	-0.941695	-1.02719		0.0567721	1.93788e-06	1.36787e-06	3.83885e-07	1.03464e-09		ATGGAAGAGCATTATTATGTAAGTATAGATATTGGTTCATCAAGCGTTAAAACGATAGTGGGCGAAAAATTTCACAATGGTATAAATGTGATAGGTACAGGACAGACCTACACAAGTGGGATTAAAAATGGTCTTATTGATGATTTCGATATCGCTAAACAAGCGATAAAAGATACAATCAAAAAAGCCTCTATTGCTTCAGGTGTTGATATTAAAGAAGTGTTTTTAAAACTTCCAATAGTCGGAACTGAAGTATTTGATGAAGCAAATGAAATAGAATTTCATGAAGATACAGAATTGAATGGTACACATATTGAAAGTGTGCTTGAAGGTATTCGCGAAAAAAATGATGTGCCAGAAACTGAAATTATAAATGCATTCCCAATTAAATTTATTGTT…
Cell division protein FtsH (EC 3.4.24.-)	-0.462505	0.773475	0.362138	0.758145	0.443159		0.0230817	3.39168e-05	0.0561932	0.000161108	0.0154802		ATGCAGAAAGCCTTTCGTAACGTGCTAGTTATCGCAATCATTGGCGTTATTATTTTTGGCTTGTTTTCGTGGCTTAACGGAAATGGGAATATGCCAAAACAGCTTACATATAATCAATTTGTTAAGCAGTTAGATAAAGGTGAGTTAAAATCACTTGAAATTCAACCTGAACAAAATGTATATATGGTAAGTGGTAAAACAGATAAAGATGAAGAGTATTCTTCAACTATTTTATATAACAACGATAAAGAGCTAGAAAAAATAACTGATAAAGCACAAAGTCAAGACGGATTGAAATTTACAGTTAAAGAAGAAGAAAAACAAAGTGTATTTGTAAGTATATTAACAACATTAATTCCTGTATTAATTATCGCACTCTTATTTATATTCTTCCTCAGC…
Cell division protein FtsI [Peptidoglycan synthetase] (EC 2.4.1.129)	-1.96726	-2.27958	-1.8035	-2.32464	-2.40387		1.99414e-24	2.20384e-33	1.49414e-21	1.02226e-33	6.10438e-38		ATGAAGGCAAACGAAAAATATTTAGTCCAAAGCCAAGAGCAACCTGAACGTGGAAAAATATATGATCGTAATGGAAAAGTACTAGCAGAAGACGTAGAAAGATATAAAGTCGTTGCTATTGTTGATAAAAAAGCAAGTGAAGGCAGCGAGAAGCCGAAACATGTTACAGACAAAAAAGAAACTGCGAAGAAATTAGCGACAGTGATAGATATGTCTGAGGAAGATATTGAAAAAAGGCTGGATAATAAGAAAGCATTTCAAGTTGAATTTGGACAAAAAGGTTCTGATTTAACCTATCAAGAAAAAGAAAAGATAGAGAAAATGAATCTACCTGGTGTCACGCTCTATCCAGAAACTGAACGTTTCTATCCTAATGGTAACTTTGCGTCACATCTTATT…
Cell division protein FtsI [Peptidoglycan synthetase] (EC 2.4.1.129) / Transpeptidase, Penicillin binding protein transpeptidase domain	-0.884725	-0.97388	-1.10013	-0.812342	-0.433576		1.9564e-08	2.27367e-10	4.6561e-12	7.17983e-06	0.00575466		TTGCTAAAAAGACTAAAAGAAAAATCAAATGATGAAAAGATTAGAAATACAATGAATAAAAGAATTAGTTTTATTTTTGGTGTTATTGTATTCATTTTCGCAGTAATTGTTTTAAGATTGGGTTATTTACAAATTGCTGAAGGATCTCATTATGAACAGCTTATTAAAAATAGTGAAAATTTAACTGTTAATGAAGCTGTGCCAAGAGGCCGAATTTTAGATAGAAACGGTAAAGTTCTCGTTGATAATGCATCTAAAAAGGCGATTACATATGCAAGAGGCAGAAAAACATCCCAATCAGAAGTTTTAAAAATTGCTAAAGACTTGTCTCGCTTAATAGAAATGGATACAGATAAAATTACAGACAGAGATAAGCAAGATTATTGGATTCAAATTCAC…
Cell division protein FtsK	-1.13928	-1.24637	-1.49125	-0.983786	-0.708855		2.51883e-12	5.63199e-14	4.01289e-18	4.55576e-09	1.30422e-05		GTGGCACAAACAAAAAAGAGAACTACAACTAAGAGAAAACCAACAAATACAAGAAAGAAAACAACAAATAAAAAGAAAAAACAAAGCGACAGTCCTATAAGATATGTTTTTGCTATTATCGCTTTTGTATTAATTATACTAGGCGCGTTCCAACTTGGTATTATTGGAACAATGATAGATAGTTTCTTGAACTATTTATTCGGTAATAGCCGTTTCTTAACATATATATTACTAATTATAGGCACAATATTTATCACTTATTATAAAGCATTACCGAAGACAAGACGTACAGTTGGTGCTTTTCTATTACAATTCGCACTATTGTTAGTGACACAAATCTTCTTTTACTTTACTAATAATGCACAAGCTGAACGAGAACCAGTATTGTCATTTGTCTAT…
Cell division protein FtsK	-0.836515	-0.476365	-0.610414	-0.200247	-0.543256		4.50554e-05	0.0275899	0.00512358	0.388752	0.00974345		ATGAGCTGGTTCGACAAGTTATTTGGAGAAGATAATGATTCTACAGAAGATTATCTTAGTAAAAGAAACCAACGACGTCAAAAAGCTACACAACAAGAAGAACAAGATTCATTACTTCCTCAGAACAATGATGTTTATGAAAGACCCAAAGGAAAATTCAGGTTTCCAATGCGTATTTTAGAAGAAGCGAATGAAGCCAAGCATCCAGAAGAAGATTCAATTTCAAAAGATAGTTCAGATTATGGTAATCAACAACATAGTGACCGTCATGCTTCAGACTCAATAAATGCTAATCATAAGCAGAGAAGACGTAGACATATGTATGATAAGACAGCTTCTAATGATGTTAATACACAAACAGAAAATCAGCCGTCACAAAAAGAAACATATTCAGAACCA…
Cell division protein FtsL	-1.60763	-2.45942	-2.24902	-3.08384	-1.78478		4.72591e-17	9.39595e-30	3.72676e-23	2.23021e-32	1.14245e-13		GTGGCAGTAGAGAAGATTTATCAACCTTATAATGGATCAGAACAACAGATTCCCGAATCACAACCGAGGAAACAACCTAAAACGCAACCTAAAACCAAAACCGTAAAACGCAAAGTAGTAGTTCAACTTACAAAGTTTGAGAAAATGTTATACATAGGACTTATAACAGTAATTGCTTTAATAAGTATTTATATGCTATCTTTAAAAATGGATGCGTATGATACTCGAGGGAAAATTGCAGATTTAGATACTAAAATCGAACAACAATCAAGTGAAAACAGCGCAATAGAATCTGAAATTAAAAAGAACTCTTCATATGAACGCATTTACGATAAGGCAAAAGACGAAGGAATGAGCCTTAAGAACGACAATGTAAAGGTAGTGCGTAATAATGGCGAA…
Cell division protein FtsQ	-2.50438	-2.14233	-1.78553	-2.02525	-2.01859		7.00316e-40	8.61739e-30	1.61454e-22	1.98033e-26	1.21221e-31		ATGACTAATAAAGTAAGTGAATTTGACTCTGAATACTTAAAAGAAAAACGAGCAAAACGTCGAAAACGACAAAAGCAAATTCAATATTCAGTATTTGGTGTATTGTTATTTATTATCATTTTGATTCTTATATATATGTTCACGCCTTTAAGTAAGATAAGCAGTGTGGAAATAAAAGGCAATGATAATGTTTCCAAAAGTGCAATCAATAAAGCGATTGACGTTAAAGACAACTCCAGAATGTACACATATAGCACTTCAAAAGCGACGGATAAATTAAAAGACAACAAATTGATAAAAAGCGCGAAAATCACGAAACAAATGCCTAACAAATTAACGGTTGAAGTCACTGAAAATCAAATTGTTGGAATGACGAAAAAGAAAGATAATTATGTGCCT…
Cell division protein FtsW	-3.42524	-1.90196	-2.74175	-2.00427	-0.844665		8.71918e-35	2.1812e-18	9.91292e-34	2.96433e-22	2.70055e-05		ATGAAGCGATTTTTAACACTGGCGTGCAGGCGTTTAGAAGGTTTGGATTTTAGTATGATTCTCTGTTTTATCATACTTGGTATTATAGGTGTAATGATGGTTTACAGTGCGAGTATGGTATCTGCATCTAAAGGCGCATTAACAGGCGGTGTGCCTATCGAAAGTAATTATTTTATGAAAAGACAATTGCTCTTTTTGGTATTGGGTGTAGTTATTATTATATTTATTGGTAGTTTCGTTAACATTAACGCTTTTAAAGAGAACAATGTACAGAAAATGATGGTGTTAGGTACATTGTTGCTATTGCTAATTACTGTGTTAATTGGTAAGGAAATCAACGGTTCCAAAAACTGGATTAATTTAGGTTTGTTTAGTATTCAATCTTCAGAATTTTTAAAG…
Cell division protein FtsW	-2.55748	-1.7664	-1.62916	-2.25338	-3.08168		4.16597e-19	1.52388e-10	7.4438e-09	6.53385e-14	1.83914e-37		ATGTTAAAGGCAATTAAAAAAATTAAAATGCGTATTAAACATTTAGATTTAAGTATTCTATTTATTTTTGTAATATTAAGCGCTATAGGTGTAATAATGATTTACAGTGCCAGCATGGTTTCAGCTTCAAAAGGAGCTTTAACTGGTGGCGTACCAATAGAAGCTAATTTCTTTATGAAAAGACAGTATCTTTTTTCCGTTCTGGGTTTTATCTTAATGCTATTTATTAGTATGTATTTTAATATTAATGCATTAAAAAGTATTAGCGTCCAAAAGTTTATGGTTATAGGCACGATAGCACTACTGTTACTAACACTTTTAATTGGTAAAGAAGTTAATGGTTCGAGGAATTGGATTAACCTAGGATTATTTAGTGTGCAGTCATCAGAATTCTTAAAA…
Cell division protein FtsW	-0.561523	-1.16702	-0.939471	-1.01468	-0.716428		0.0174988	2.78514e-07	2.51684e-05	7.70519e-06	0.00173824		ATGAGTACTTCACGTCAATTAAAAAACAACCATTGGATACGGCGGGTCGACTGGACTTTAGTAGGCTTCCTCGTATTGTTAGCAATTATTAGTGTAACAATAATCAATTCAGCTATGGGTGGCGGCCAATATAGCGCCAACTTTAGCATTAGACAAATTCTGTATTATGTCTTTGGTGGATTCATAGCATTTTTAATCATGTTAATTTCACCTAAGAAACTAATGAAATATACATATTTATTGTACTTTCTTCTTTGTGCAGCCTTATTTATATTAATCATTATTCCAGAAACACCGTTCACACCTATTATAAATGGTGCGAAAAGTTGGTATAAACTAGGTCCAATCAGTGTACAGCCTTCAGAATTTATGAAAATAGTGTTGATATTGGCGCTTGCT…
Cell division protein FtsW	-0.44459	-0.626768	-0.328059	-0.631382	-1.48631		0.0548466	0.00290776	0.123839	0.00208999	5.68788e-14		ATGAATAACATAAAACAATTTTTTCGATATATTGGTAGAAATGCCAAATTTATTGATTATCCGTTAGTAATTACATATATTTTATTATGTCTAATAGGCTTAGTAATGGTATATAGCGCAAGTATGGTTGCAGCTACAAAAGGTTCATTGACAGGTGGCGTTCCAGTGACTGGGACTTACTTTTATACAAGACAATTAATGTATGTAATCATGAGTTTAATTCTTGTCTTTTTCATGGCATTCTTTATGAATGTCAAATTCCTTGAATCCATCAGATTTCAGAAATGGATGATGATGATAATGGTTGGTTTACTCTTAGCCACGTTACTTGTAGGAAGTAATATTAATGGTTCGAAAAGTTGGCTCAATTTAGGTTTTATGAACCTACAAGCTTCGGAA…
Cell division protein FtsZ (EC 3.4.24.-)	-0.0960881	-0.67154	-0.850385	-0.893268	-0.516337		0.618271	0.000126049	6.753e-06	1.90038e-05	0.0014566		ATGTTAGAATTTGAACAAGGATTTAATCATTTAGCGACGTTGAAAGTCATCGGTGTAGGGGGCGGCGGTAACAACGCTGTAAACCGTATGATTGACCATGGTATGAATAATGTTGAATTTATTTCAATCAATACGGATGGACAAGCTTTAAACCTGTCTAAAGCTGAAGCTAAAATCCAAATTGGTGAAAAATTAACACGTGGTCTAGGCGCTGGAGCGAACCCAGACATTGGTAAAAAAGCTGCAGAAGAATCTCGTGAACAGATCGAAGATGCTATCCAAGGCGCAGATATGGTATTCGTAACTGCTGGTATGGGTGGCGGTACTGGTACTGGTGCTGCACCAGTCGTAGCAAAAATTGCTAAAGAAATGGGAGCATTAACAGTAGGTGTCGTTACA…
Cell division protein GpsB, coordinates the switch between cylindrical and septal cell wall synthesis by re-localization of PBP1	0.177418	-0.149255	-0.217603	-0.355719	0.0791585		0.409161	0.57155	0.364616	0.128756	0.728643		ATGGCAGATATTTCATTGAAATTATCAGCAAAGGATATTTATGAAAAAGATTTTGAAAAAACTATGACACGTGGTTATAGAAGGGAAGAAGTCGATGCCTTCTTAGACGACATCATAGCGGATTATCAAAAAATGTCAGACTTAGATAGTGAAGTTGTTAAGCTTTCCGAAGAAAACAATAAACTAAAAAAAGAACTTGAAGAACTTAGATTACGTGTAGCAACGTCAAGACCACAAGAAAATAAGAATTTCTCTTCCAATAGTAATGCTGCAACTAAGAGTAATAACAACAATAACAATAATAATAATAATGTTGATATTCTAAAAAGAATTTCTAACTTAGAAAAAGCGGTATTTGGAAAATAA
Cell division protein MraZ	0.105827	-2.1019	-1.77258	-2.81707	-1.10442		0.678157	3.757e-18	1.59733e-15	6.06965e-39	2.11504e-07		ATGTTCATGGGAGAATACGAGCATCAGTTGGATACAAAAGGACGTATGATAGTGCCTTCCAAGTTTCGCTATGACTTAAATGAACGTTTTATAATCACTCGAGGCCTCGACAAATGTTTGTTTGGCTATACTTTGGAAGAATGGCAAATTATCGAAGAGAAGATGAAGACATTACCAATGACTAAAAAGGACGCACGTAAATTTATGCGTATGTTCTTCTCGGGAGCCGTAGAAGTAGAGCTGGATAAACAAGGGCGTATTAACATTCCGCAAAACTTGCGACAATACGCTAACTTAAGCAAAGAATGTACAGTAATAGGTGTCTCAAATCGTATTGAAATTTGGGATAGAGGAACTTGGAACAGTTTCTATGAAGAATCTGAAGATAGTTTCGAAGAT…
Cell division protein YlmG/Ycf19 (putative), YggT family	-1.58287	-2.00751	-1.21047	-1.89436	-2.08365		1.79978e-09	5.54655e-10	6.82244e-05	5.99189e-11	1.54554e-16		ATGGATATAGGTTTATTAGGAAGTATATTTAGTTTTATTTTATTCTTGGTTCAAATTTATTATTACGGAATGATTGTTTATTTCTTTATGTCATGGATACCTAATGCACGAGAAAATAAATTCGGTCAATTTTTGGCTAAAATCTATGAACCATTTTTAGAACAGTTCCGTAAAATTATTCCTCCAATTGGTATGATTGATATATCATCAATTGTAGCAATAATTGTACTTGTCTTATTCAGATCAGGTTTAGCAAGTATTTTTAATCTAATTTTGAGTAATTTAGCTTAA
Cell division trigger factor (EC 5.2.1.8)	-0.32401	-0.00198156	0.184808	-0.0390627	-0.6058		0.0757949	0.995436	0.324579	0.861155	0.000989816		ATGACAGCAACTTGGGAAAAAAAGGAAGGTAACGAAGGCGTTTTAACCGTTACAGTTCCAGCAGAAAAAGTAGACAAAGCAATTGATCAAGCTTTCAAAAAAGTAGTTAAACAAATAAACGTGCCAGGTTTCCGTAAAGGGAAAGTACCTCGCCAAATTTTTGAACAACGCTTTGGCGTAGAAGCACTATATCAAGATGCCGTTGATATCTTATTACCAGAAGCTTATGGTGAAGCTATTGACGAAACTGGAATTAAACCAGTTGATCAACCAGAAATCAATGTAACTACAATGGAAAAAGGTAGCGATATGACATTCGAAGCGAGTGTAGTAGTTGAACCTGAAATTGAGTTAGGAGACTATAAAGGTCTTGAAATTGAAAAACAAAATGTTGAATTA…
Cell envelope-associated transcriptional attenuator LytR-CpsA-Psr, subfamily F2 (as in PMID19099556)	-3.14415	-1.28163	-1.82179	-1.66441	-2.82617		3.09996e-45	4.02135e-14	4.85775e-22	2.92947e-18	1.92079e-56		ATGAAACTAACGAAAAAAGGTAAAATCGTAATTACTATACTTATTCTTTTAATTATTGTCATCGGTTTTTTCACGTATAAATTAATCCATTTAAATCAATCTATACATGATTCACAGAAGTCAGGTGAAGAATCGAAAGCAGCCCATGCGAAAATAAAATCTAAAAAACCAATTTCTATTGCGATTTTCGGGGTGGATTCAGATATTGAACGTGCAGAAGAAAATATGGGTCAACGAACAGATACTTTATTAATTGCATCTATTAACCCTGAAAAGAAAAAAACAAAACTTATTTCAATCCCTAGAGATATGAGTAGTGAGATTCCGGGCGTTGCCGGCAATGAGAAAATTGCTCATGCATATGCATATGGTGGCCCGAAAACAGCAATGAACACACTT…
Cell envelope-associated transcriptional attenuator LytR-CpsA-Psr, subfamily F2 (as in PMID19099556)	-1.47667	-0.989987	-1.10666	-1.18149	-0.705965		7.40597e-12	8.6405e-07	1.31065e-07	7.46502e-07	0.00378995		GTGAATCGTTCTAAAAAAAATAAAAAAATGGGATTACCAACAAAATTAATATTGTGGTTCTTTGGTATATTAGTTTTATTAGCTTTATTAGCAGTTATTTATCTAGGATTTAAAATATTTTCTGTTGGTGGATCAATTCATAATCCTTTAGACAGAGATAAATCTTCATTAAGAGATAAAGACGTAAACTTAGATGATGGTGATCCATTTACGATTGCGCTGTTTGGTGTAGATTCTGACGCTAAAAGGGATGCAGATGGTGGTGGACAACGTAGTGATACAGTAATGGTATTATCAATTAATCCGCAGAAAAAAACGACAGAAATTGTCAGCATTCCAAGAGATACACAAGCAGAAATTGTCGGTAAAGGTACTACTGAAAAAATCAATCATGCATAT…
Cell envelope-associated transcriptional attenuator LytR-CpsA-Psr, subfamily F2 (as in PMID19099556)	-0.390669	-0.150065	-0.321581	-0.45812	-0.461799		0.0859971	0.410471	0.0606173	0.00754469	0.00369562		ATGAATAAATTTTTTAAATATTTTTTAATATTTCTATCTTTAGTTCTTGTCGTTGTTCCGGTTATATTTGCTATCATTCTACTCAAATCATCTCAAGGTGCTTTTGAGAATTCTTTTAACGATGGTGATTCCTCGAGGAAATCAAACATTCGTGAATCTAAAGTCGATCCTTCAAAAGATCCTATTTCTATCTTATTTCTAGGTATTGATGGAAATAGCGGGCGAGAAAAAAATGGGCAAAGTACTGAACAATCAAGAACCGATGCAATGATTCTTTCAACATTTAGTTCTGATAAAGAACAAATAAGAATGCTAAGCATTCCACGTGATACAATCAGCTATATTCCAAAAGTAGGTTATTATGATAAAATCACGCATGCACATGCTTATGGTGGACCT…
cell wall surface anchor family protein	1.05668	0.129242	0.0137764	-0.261793	0.154764		4.21608e-06	0.716729	0.973805	0.384645	0.542987		ATGATGATTAATGCAAAGCAATTTGGATTAAAAGGTGAAAGTAAAAGCGCAGATACACGAGCAATGCAACGTGCATTGAATTATGCAAAAAAACATCCTTCGACAACGATATATGTACCTAAAGGTGAATTTCATATACGCAAGTCATTGGTTATTTATGAGTCTACAACATTATTGCTAGATGAAGGCGCAGTCCTTAAAAGATGTGGGAAAGATGCATTACTCAAAAATGGTAGAAGGTTTAAACCTTATTATGGTTATAACGGCAATAGCCATATTTATATTGCAGGAGGAACATTTGATATGAATGGCTATGCATTCCCATATAATAATACAGCAATGTGTATGGGACATGCCCAAGATATTCAAATCGTCGATGTGACCTTTAAAGACATTATA…
Central glycolytic genes regulator	0.0486233	1.62239	1.43364	1.50705	1.64244		0.8745	1.95917e-14	7.94308e-11	4.19361e-08	2.70869e-14		GTGAAGGACTTGATAAAAATTCAACAAAAGTTAGTTCCAGAAATTGTTGAAAAGATGTATCGTCGTTTTTCAATACTCACTACTATCTCCAAGCATCAACCCGTAGGTAGACGAAGTTTAAGTGAATACATGGATTTGACTGAACGCGTATTGCGTTCTGAAACAGATATATTGAAGAAACAAGAACTTATCAAAGTTAAACCGACAGGTATGGAAATAACTGAAAAAGGTGAAACAACGATTCGTCAATTGAATAGCTATTTCAATATTTATTCAGATGATCATCATCTTGCGCAAGTTATTAAAGAGCAGTACAACATCAAAGAAGTTTACGTCATACCTGGCGATTCAGATGCTGATAAAACAGTTAAGGTTGAGTTGTCACGTCAGGCGGGACAA…
Chaperone protein DnaJ	-0.755248	1.87679	1.57076	2.21706	2.07295		0.011322	1.32335e-09	1.26443e-08	5.91154e-13	1.18389e-13		GTGGCCAAAAAAGATTATTATGAAGTCTTAGGTGTCAGCAAAGGCGCTTCTAAAGATGAAATTAAAAAGGCTTATCGTAAATTATCAAAGAAGTATCACCCGGATATTAATCAAGAAGAAGGTTCTGATGAGAAGTTTAAAGAAATCTCTGAAGCCTATGAAACATTAAGCGATGAAAATAAACGCGCAAATTATGACCAATTTGGACATGATGGTCCTCAAGGTGGCTTTGGCGGCCAAGGATTCGGTGGCCAAGACTTTAGTGGATTTGGTGGCGGCGGTTTCGAAGATATATTCAGTTCATTCTTTGGTGGCGGCCGTCAACAACGTGATCCTAACGCCCCAAGAAAAGGCGATGACTTACAATATACAATGACAGTTACGTTTGATGAAGCTGTT…
Chaperone protein DnaK	-0.238918	1.9224	1.60619	2.27102	2.38859		0.486297	7.00112e-10	7.33336e-08	3.17264e-12	2.09038e-15		ATGAGTAAAGTAATAGGTATTGACTTAGGTACAACAAATTCATGTGTTTCAATTTTAGAAGGCGATGAGCCAAAAGTAATCCAAAACCCTGAAGGTGCAAGAACTACACCATCAGTAGTTGCATTTAAAAATGATGAAACTCAAGTAGGTGAAGTTGCTAAACGTCAAGCAATCACAAACCCTAATACAATTCAATCAATTAAACGTCATATGGGTACGAATTACAAAGTTGATGTTGAAGGTAAATCATACACACCTCAAGAAATCTCAGCAATGGTATTACAAAACCTTAAAGGTACAGCTGAAGATTACCTTGGTGAAAAAGTAGAAAAAGCAGTTATTACTGTTCCTGCATATTTCAACGACAGTGAACGTCAAGCAACTAAAGATGCTGGTAAA…
Chaperonin (heat shock protein 33)	-0.711698	1.29179	0.467776	1.38439	0.588764		0.00204131	2.66285e-09	0.0449736	2.27713e-08	0.0208294		ATGACGAACGATTATATAGTTAAAGCATTAGCTTTTGGAGGACAAATTCGCGCTTATAGTGCGTTAACAACTGAAAGTGTTCAAGAAGCACAAACAAGACATTATACGTGGCCGACTGCTTCAGCAGCCCTTGGACGTACGATGACAGCAACAGTGATGATGGGTGCAATGCTCAAAGGCGATCAAAAATTAACAGTTACTGTTGATGGTAAGGGCCCAATTGGTAAAATAATTGCTGACGCTGATGCTAAAGGGAATATAAGAGGCTATGTTTCAAATCCTCAGACACATTTCCCTTTAAATGATGCTGGTAAATTAGATGTTAGCCGTGCGGTTGGTTCAGAAGGCGCATTGACAGTTGTAAAAGATGTTGGAATGAAGGATTATTTTTCTGGTTCT…
Chitinase B	-4.30361	-4.34507	-3.90716	-3.18714	-1.99272		6.07692e-69	1.50558e-59	2.52063e-60	6.94407e-25	3.0004e-20		ATGAACAAACTAATACAGTCATTATCAGCCTTAGGCGTATCTGCTACACTTGTGTCACCTAACTTAAGTGCAGAAGCTACTGATAATTCAACACCAGAACTAAAAGGTACTAATGATACAATCATCGAAAAAGGTGACGATTACAATTTACTTAATGGTGTAAGTGCCTTTGATAAAGAAGATGGCGATTTAACTCATAAAATTACCGTTGATGGAGATATAAATACAAATAAAACTGGAAAGTACAAAGTTGAATATAAAGTTGAAGATTCAAATGGCGCTATAAAAAAATCAATACGTTATGTTGAAGTTAAGTAA
Chloramphenicol resistance protein	-1.15176	0.0905555	-0.057682	-0.266102	-1.61565		3.26973e-08	0.729091	0.83552	0.291323	1.02293e-13		ATGTCAGCTATGCGAATTACAACCTTTATTTTAAGTATATTTATCGTAGGTATGGTTGAAATGATGGTTGCTGGGATTATGAATTTAATGAGTAATGATTTAGGTGTTTCTGAAGCAATTATTGGTCAGTTAGTAACTTTATATGCAATTACCTTTGCTATTGCAGGACCAATCTTGGTTAAAGTCACAAATCGTTTTTCACCAAGGCCAGTTTTATTGTGGGCATTAGTAATGTTTATGTTAGGGAACGTAATTATTGCAGTTGCACCTGATTTTACTATTTTAGTATTTGGACGTATTTTATCTTCAGCAGCTGCAGCTTTAATTGTAGTGAAGATACTAGCATTAACTGCTTTATTAACGGCACCTCAACATCGTGGGAAAATGATAGGTATTGTT…
Choline dehydrogenase (EC 1.1.99.1)	1.30276	0.099811	-0.223791	-0.266834	-0.795849		4.9011e-05	0.773406	0.495012	0.431448	0.00217102		ATGAAAAAATCATATGATTATATCATTATTGGTGGTGGGAGTGCCGGTTCGGTACTTGGTGGCCGTTTAAGTGAAGATGCTTCTAATGAAGTACTTGTATTAGAAGCTGGACGTAGTGACTATTCATGGGATTTATTAATCCAAATGCCAGCAGCATTAATGTATCCAGCAGGAAATAAACTATATGACTGGATTTATGAAACAAATGCAGAACCACATATGGATGGCCGTAAAGTTGGACATGCGCGTGGTAAAGTATTAGGTGGTTCAAGTTCAATTAACGGTATGATTTATCAACGTGGTAACCCATTAGACTATGAAAAATGGGCGCAACCAGAAGGCATGGAATCATGGGACTATGCCCATTGTTTACCATACTTTAAACGTTTGGAAACAACA…
Choloylglycine hydrolase (EC 3.5.1.24)	-0.620809	0.715518	1.34526	2.33014	2.43209		0.00194498	0.000421725	4.35188e-13	1.26584e-36	9.77136e-45		ATGTGTACAGGATTTTCATTCTTATCAAAAAGTAACCAGGCGATTTTAGGACGAACAATGGATTTTGTCTATCATTTGGACGGACAACCCGCAGTACAACCACGTCATTTTTATTGGGAATCGCGTGTTGGATATAAAGGTGAGACGTTGTATGGTTTTATCGGAGCAGGCAGTGATATGGCAGGCTTTGTGTTTGGAGACGGCGTGAATGAACACGGCGTGGGCGCTTCCGTACAGTACTTTAGAGGTTATGCATCGTATGCTTCTGAAGTACGAGAAGGCTTTATAAATATTAGCCAAAACGAAATTATTACGTGGATACTTGGCTATAATAAAGATATTGAGGATTTAATCGAAAATGCTAAATCAGTCAATGTGGTAGCGCATGTAGTAAACGAG…
Choloylglycine hydrolase (EC 3.5.1.24)	0.694009	0.60324	0.312701	0.713711	0.62254		0.00272784	0.0183568	0.297048	0.00158401	0.00264588		ATGCAATCAGTAAAATCAGACATCTTAACACATCGAGGTTCACACTTTGATTTAGGTGTACAAACAGCACAGTGGATGCAACAAACCCCCTTACTCAAAAACAGAGAGAAAGAATGGAAAAAACGTATGCCCCGCTTTGATATCCATATCAAAGAAACATATGACATTTTCCAAACGTACGCTCCGCAAATTTGGGAAGAAATTAGAGGCATGCAAGAAGTACTTAATCTGCCTACCCGACAAATGATTCTTAACTTTGCACACTATCGATTTACACCATTGAAGAACAGTGGCTGTACGGTCTTTTTAGGCCAGGACTATATGGTGCGAAATTATGATTATCACCCTGCAACTTATGATGGTCGTTACTTATTGTTCCAACCTACTGATGGCGGATTA…
Chorismate mutase I (EC 5.4.99.5) / 2-keto-3-deoxy-D-arabino-heptulosonate-7-phosphate synthase I beta (EC 2.5.1.54)	-0.825527	-1.3445	-1.62854	-2.0297	-0.892627		0.00349054	1.12229e-09	6.00826e-13	9.25949e-20	1.95827e-05		ATGACAGATAAATTACAAGAATTCAGAAGCGAGATTGTTGATATTAATGAAGAAATTTTAAATCTTTTATCTAAAAGAGGAAAAATAGCACAAAACATTGGTGAGGAAAAACGTAAGCAGGGTACAGCAGTGTACGATCCTCAACGTGAAAAAGAAATGATTAACAAACTATTAGATAAAAATGAAGGTCCATTTAACGATAATGTGATTAAACAATTATTCAAGGAAATTTTTAAAGCCTCTACTGATTTACAAAAATCTGAAAATGAAAAACATTTATATGTATCAAGAAAATTAAAACCAGAAGATACAATAGTACAATTCGATAATGGGGGCATTATTGGAAGTGGTAATAAATCATTCGTATTTGGACCATGTTCAGTTGAATCTCAAGAACAA…
Chorismate synthase (EC 4.2.3.5)	1.18076	0.141303	-0.40317	-0.221918	0.537923		4.30405e-05	0.689605	0.183973	0.556454	0.0416895		ATGAGATATTTAACTTCTGGTGAATCACATGGACCACAGTTAACTGTAATTATTGAAGGTGTACCAGCAAATCTAGAAATCAACGTAGCAGATATTAATGAAGAAATGTTTAAACGACAAGGTGGATACGGTAGAGGTCGTCGCATGCAAATTGAAAAGGATGCAGTTGAAATTGTTTCAGGAGTGCGTAATGGATATACTTTAGGTAGTCCAATTACATTGATTGTTACAAATGATGACTTCACACATTGGAAGAAAATTATGGGTGCTGATCCAATTAGTGAAGAAGATCAAGACAATATGAAACGTGTAATTACCAAACCACGTCCTGGCCACGCTGATTTAATTGGTGGTATGAAATACAATCATAGAGACTTAAGAAACGTGTTAGAACGTTCT…
Chromate transport protein ChrA	1.18938	0.642204	0.643419	0.958601	0.391078		1.00337e-05	0.0722894	0.0646451	0.0011897	0.18317		ATGAAATATCTTGACGTCTTTTTGGTCGCACTGAGATTAGGTTGTACATCTTTTGGTGGCCCAACAGCACATCTCGGTTACTTCTATGATGAATACGTTAAACGTAGGAGATGGCTTACAGAACAGCAATATACAAATTTAGTCGCGTTGTGCCAGTTTTTACCTGGTCCTGCAAGTAGCCAAGTCGGTTTTGGTATCGGCATAACAAAGGCAGGTTTACTTGGTGGTGTTATTTCATTTATTGGTTTTACATTGCCTTCAGTTATTGTATTAATGCTTTGTGCGACGCTGCTCCTTGCTTACAGCAATGATTTAGGTTGGACGCATGGCTTAAAATTAGTTGCAGTGGCCATCGTACTTAATGCCATTATTGGCATGGGAAAGAAACTTTTACCTGAT…
Chromosomal replication initiator protein DnaA	-0.162386	-0.476696	-0.463244	-0.161468	0.16465		0.416219	0.00895244	0.00603707	0.425138	0.328713		ATGTCAGAAAAAGAAATTTGGGAAAAAGTCCTAACCTTGGCTCAAGAGAAAGTAAGTTATCCTAGCTATCAAACTTTCCTTAAAGATACTAAGCTTTACTCATTGCAAAATGATGAAGCCATTGTTGTTATCGATGATCCATTTGTTGCCAATTGGTTAAAAACGCATTATGTTGAAATTATTCAAACTGCATTATATGAGGCAATCGGTCATGAAATTATGCCAGTTTTCTATTCTGAAGATCAATTAGAGAGTTTAAAATCAGGTGAGAATCAACACACGAATCCAGACGTTCCACAAAAGAAAAAGTATACACCGGGTGTAGATGAAGCTGTCATTGGCGGCGAACAATTCAATACACACAATACTTTTGATACATTTGTGATCGGACCTGGCAAT…
Chromosome (plasmid) partitioning protein ParB	-0.372246	0.425563	0.298934	0.579869	0.62534		0.152164	0.102363	0.251136	0.0223837	0.00914156		ATGAAGAAACCTTTTTCTAAATTATTTGGTTTAAAGAACAAAGATGACATTGTTGGTTATATTGAAGAAGATCATAATAATAGCGTTGAATCTATTCATATCGAACGTATTGTGCCAAACCGTTATCAACCAAGACAAGTATTTGAGCCAAATAAGATAAAAGAACTCGCAGAATCAATAGAAGAACATGGTTTGTTACAGCCTATCGTCGTACGTCCAATTGAAGAAGATATGTTTGAAATCATTGCAGGTGAACGTAGATTTAGAGCGTTTCAATCACTTGGTAAAACACACGCAGAAGTCATTATTAGATATTTAGATGATGAAGAGACTGCTGTGGTTGCACTTATTGAAAACATTCAACGTGAAAACCTATCCGTCGTTGAAGAAGCGGAAGCA…
Chromosome (plasmid) partitioning protein ParB	0.194055	0.389442	-0.318178	0.271606	1.06339		0.350632	0.0746853	0.181921	0.189501	2.43378e-10		ATGATAATCGAAAATTCAAAAGATCATAGATTACAATTAGAAGAAGATGCTCAAATTCAACAAGTTAAAGTAACGACTATTAAAGCGAACCCTTATCAACCACGTAAAACATTTGATGAGGAACGTTTAAATGACTTAGCAAAATCGATTAAACTTCACGGTATTTTACAACCTATCGTATTAAGAAAGACTATTACGGGTTATCACATTGTAGTAGGTGAACGACGTTACCGAGCGGCAAAAATAGCAGGGTTAACAGAAGTGCCCGCAATTGTTAAAGCACTAACTGATGAAGATATGATGGAACTTGCCATTATTGAGAATTTACAACGCGAAGATCTCAATGTCATTGAAGAAGCAGAAAGCTATCGTCAATTAATGGATGATTTAAAGCTAACC…
Chromosome partition protein smc	-1.05932	-0.678013	-0.344117	-0.379307	-1.04408		4.70609e-06	0.0046749	0.180637	0.131202	2.63068e-06		ATGGTATATTTGAAATCTATAGATGCCTTTGGGTTTAAATCGTTTGCGGAGCACACAAATGTACAATTTGATGAAGGTGTAACAGCAATTGTAGGACCTAATGGTAGTGGGAAAAGTAACATAACAGATGCAATAAAATGGGTGTTAGGTGAACAATCAGCTAAATCACTGCGTGGTGCTAAAATGGAAGATATTATTTTTTCAGGCGCAGAACATCGAAAAGCTCAAAATTATGCAGAAGTTAAATTGAAATTAGATAATAGCTCCGGCAAGTTACAATTAGACGCGACAGAAATCGTTGTAACACGTCGATTATACAGAAGTGGTGAAAGTGAGTATTATCTTAATAATGACCGTGCAAGATTAAAAGATATTATTGATTTATTTCTAGACTCAGGT…
Chromosome replication initiation protein dnaD	-0.811813	0.22789	0.47724	0.562487	-0.025371		0.0126479	0.474295	0.128739	0.0421214	0.934618		TTGGATAGAGAACAATTAAAAACGAGACCAGTCGTAATTCGAAAAGAACTACTTGATCATTACAATGAATTAGGTTTAAATGAAACAGAGTTAGTTATTTTAATCAAATTATTACATGCATCAGAAACCTCTAATAAACAACCTTCAATTGAATCTTTACAGCAAGGCTCTGCATTAGATTCAAGAGAAATCACTTCAATCATTCAAACTCTAATACAACATGATTTACTAGAGCTTAATGTCAATAAAGACGAAGAAGGCAAGTTTACTGAATATATGAACCTTAATCAGTTCTATGATCGATTAAGTGAAATTATGCAACAAATGAATGTAAAACAAGATGAACACGAATCTGAACTAGAGTTCAATACACTATTTCAAAAAATTGAACAAGCGTTT…
CidA-associated membrane protein CidB	-4.04574	-0.543237	-2.72427	-0.804158	-0.432221		1.69273e-115	0.0104655	2.10659e-52	8.73978e-05	0.0368532		ATGACACTTTTAAATGGTTTGATAATGATTGTCTTAACAATTGTTATGTATGTTGGAGCTAAAAAATTACAGCAAAAATTTAAAAACCCTTTTTTAAATCCAGCACTCATATCTTCTATTGGTATTATTGCTATCTTGCTTCTATTTAATGTAGATTATCAAGGTTATATGGTTGGCGGTCAATGGATTAACTATCTATTAAACTGTACAGTGGTTTGTTTAGCTTTTCCGTTATATCAGAACCGTCATAAAATATTAAAACATGCCAATATCATATTCAGTAGTGTCTTCTCAGCAGTGATATTAAACTTTGTATTTATATTCTGCTTGTTGAAAATATTAGGTTATTCAAGAGAAGTTATTATGACGATGTTACCACGCTCCATGACTGCCGCAGTT…
Circadian phase modifier @ NCAIR mutase (PurE)-related protein	2.38071	-1.34602	-1.28588	-0.518977	1.03544		3.32898e-16	1.24181e-06	9.33498e-06	0.0680714	8.55726e-06		ATGACTGAAAACCAAGACCCAATAGAGTCATTACTTCTAGCGGTAAAAGAGAATGCGCTTTCCATTACAGAAGCAAAAGATAAATTGAGTCATTATGATGAATTAGGTTTTGCAAAAATTGATTTACACAGAACAAAACGACAAGGCTTTCCAGAAGTTATATTTGGGGAAGGAAAAACTGTAACGCAATTAGACGAAATCGTACACACATTAATAAAGCATGATGAAGTCATTTTAATTACTAGAATTGATCAAATTAAAGCAGATGATATCATCGCTAAATATCCACAACTTGAATACCATGAGACAGCACGTATCGTTTGTACACCTGTTAATAAAATTAATAAAACGGAACATTTTGCAGCGATTATTTGCGCCGGTACGTCTGATCTGCCAGTA…
Citrate synthase (si) (EC 2.3.3.1)	1.14589	0.454503	0.273917	0.372916	1.19062		4.3082e-09	0.00413114	0.121995	0.148675	2.00048e-15		ATGGCAGAGTTACAAAAAGGTTTAGAAGGGGTAATTGCATCTCAAACTAAAGTAAGTTCTATCATTGATAGTCAATTAACATATGCAGGTTATGATATTGATGATTTAGCTCAAAATGCTGAGTTTGAAGAAGTTGTCTTCTTATTATGGCACTACCGATTACCTAATGAAGAAGAATTAAAAGAATTAAAAGAAAAGCTTTTTGAACACATGACACTAAATCCTAGAGTGTATAATCACTTTAAAGAATACGCTACTAGTAATGTGCATCCAATGACAGCGTTAAGAACTTCTGTGTCTTATATTGCCCATTTTGATGAACATGCTGAAACTGAAAGCGATGAACAAACAATGGAACGTGCAATACGTATTCAAGCTAAAATAGCTTCTCTTGTTACA…
ClpB protein	-0.666309	1.98064	2.09722	2.38312	2.41441		0.529074	0.0181716	0.0154608	0.00907667	0.00940964		TTGGATATTAATCAAATGACCTATGCAGTTCAAGGTGCTTTACAAAAAGCAGTTGAATTGGCAAAAGAAAATGAGAATCAAAATATAGAAATTGAAGCTGTGCTTAAAGCAGCACTTGAAGAAAATGAAAGCTTATTTAAAAGTGTTCTAGAAAGAGCAAATATTGATACAGAACAACTTGTTAAAGCATATAATGAAAAATTAAAAAGTTATCCATCGGTTCAAGGAGAAAACATTCAATATGGGCAATACATCAGTCCTAAAGCAAATGAACTTATAAATAAAGCAGAATCTTATATGAAGTCCTATGAAGATGAATATATATCTATGGAACATCTTATACTTTCTGCCATGGAAATTGATGAAACAACAAAACAGTTTATCGGTAACAAAAAAGAG…
CMP-binding-factor 1	-0.803532	-0.54534	-0.502791	-0.471122	-0.708937		5.02936e-06	0.00214737	0.0038255	0.0158001	4.52809e-05		ATGAGAAACGTAGAAAATTTAAAGCCTGGAGATTCTGTAGATCACTTTTTTCTAATTCATAAAGCAATACAAGGTGTGACAGCTCAAGGCAAAGATTATATGACACTACATTTACAAGATAAAAGTGGGGATATAGAATCTAAATTATGGACGGTTTCAAAAGAAGATATGAAAATATTAGAGCCTGAACAAATTGTCCATGTTACTGGTGATGTTATCAATTATCGTGGTAGAAAACAGATGAAAATCAATAAAATACAGTTAGCTAAACCAGAAGATAATATGAAAACACAAGATTTTGTTGATGGTGCGCCATTAACACCAGATGAAATTCAAGAAGAAGTTTCACATTATATGCTAGATATTGAAAATGCTACGCTACAACGTATTACACGTCAT…
CoA-disulfide reductase (EC 1.8.1.14)	0.325627	0.927896	0.559059	0.958203	1.15719		0.095572	2.05274e-06	0.00159549	8.65509e-07	5.97912e-13		ATGAATAAGATCATAGTCGTTGGTGCTGTTGCTGGTGGTGCGACTGTCGCCAGCCAAATAAGAAGATTGGATCAAGAAAGTGAAATCGTGATCTTTGAAAAAGATCGTGATATGAGTTTTGCGAACTGTGCATTGCCCTATTATTTAGGAAATGTCGTAGCATCAAGAGATCAAATATTAGAAGCAACACCAGAATCATTTTATGATGCTAAACAGATTGTAGTGAAACCTTATCATGAAGTAACCTCAATCAATGATACTTCACAAACCATAACTGTTTACGATTACACACAAGATAAAACCTTTGAAGAACGATATGACACATTAATTCTAAGCCCTGGTTGTAGCGCTAATACGTTAAACTTAAACAGCGATATGTCATTTACTTTAAGAAATATG…
Cobalt-zinc-cadmium resistance protein	-2.18702	-0.474293	-0.258176	-0.567798	-1.02506		2.1724e-18	0.0387949	0.299156	0.0122926	3.02165e-07		ATGACACAAAATGAAAATTTGAAAACAGCGCAAAAAGGCGCTTATTTAAGTTTAATTGTATATATCGTTCTTTCAATTGCCAAATTTATTGTTGGCTCTATGTATGATTCAGCAGCAGTTAGAGCAGATAGTTTAAACAATATGACTGATATTGTAGTCTCGTTAGCGGTTATTATAGGACTGAAAATTTCTATTAAACCTGCAGATAAAAACCATCCTTATGGACACTTAAAATCAGAGAATATTTCAACGTTACTCGTTTCGTTTATTATAATGTTTGTAGGTATACAAGTTGTGATAGAAAGTGTTCCTGAGATTTTTTCTAAGGATCACCATGCACCTAATGTAATTACAATATATGTCAGTGTGATAAGTGGCATCATAATGCTGATAGTATTT…
Cobalt-zinc-cadmium resistance protein CzcD	-2.75309	0.911521	1.46413	1.00903	-0.309004		2.5747e-40	0.000145094	1.65491e-12	0.000119393	0.22291		ATGGGACACGATCATGGACATGACCATACGCATGGTGCAAATAAAAAGGTTTTATTGATTAGCTTTATTATTATTACGTCATATATGATTGCTGAGGCCATAGGTGGATATCTTACTAATAGTCTTGCCTTGTTAGCAGATGCAGGTCATATGTTAAGTGACGCCATATCACTTGGAATTGCGCTACTCGCCTTTACACTTGGAGCAAAAGTTGCTAACCATAGTAAAACATATGGTTATAAGCGGTTTGAAATACTGGCGGCTGTTCTTAATGGATTGACACTCATCATCGTTGCACTTTTTATTTTTTATGAAGCAATCGGACGTTTTCAAAACCCACCTGAGGTTGCTTCAACCGGAATGTTAGTCATTGCTACAATTGGTTTGCTAGTCAACATC…
Cobalt-zinc-cadmium resistance protein CzcD	-2.62912	0.945923	1.48948	1.02318	-0.256227		2.61925e-37	4.46342e-05	1.20696e-13	5.7869e-05	0.295672		ATGGGACACGATCATGGACATGACCATACGCATGGTGCAAATAAAAAGGTTTTATTGATTAGCTTTATTATTATTACGTCATATATGATTGCTGAGGCCATAGGTGGATATCTTACTAATAGTCTTGCCTTGTTAGCAGATGCAGGTCATATGTTAAGTGACGCCATATCACTTGGAATTGCGCTACTCGCCTTTACACTTGGAGCAAAAGTTGCTAACCATAGTAAAACATATGGTTATAAGCGGTTTGAAATACTGGCGGCTGTTCTTAATGGATTGACACTCATCATCGTTGCACTTTTTATTTTTTATGAAGCAATCGGACGTTTTCAAAACCCACCTGAGGTTGCTTCAACCGGAATGTTAGTCATTGCTACAATTGGTTTGCTAGTCAACATC…
Coenzyme F420-dependent N5,N10-methylene tetrahydromethanopterin reductase and related flavin-dependent oxidoreductases	0.255051	0.0864664	-0.786827	-0.825301	-0.234804		0.808224	0.936493	0.391136	0.389505	0.806843		ATGCCGAAAAAGCAGTTACATTTTAATGGATTTGTTCAAAATTCACCATCCCCACATTCATCTGGTTTATGGAAACATGACAAAGATCAAGGTGCACATCACAATCAATTAGATTACTGGATCAATATCGCGCAGACATTAGAGAAAGGTAAGTTTGATTCTATATTTATTGCAGACGTTTTAGGAACATATAGCGTTTATAATCAATCGAGTGATGCTGCAATTAAGCATGCAGTCCAACTACCTGCGCACGATCCTATACCGATTATTTCTGCTATGGCTGCAGTCACAAAACATATTGGTTTTGCCCCAACAATCTCTACTACATATGCACAACCGTATAGTTTAGCTAGACAATTATCTACATTAGATCATTTAACTAATGGTCGTTTAGGTTGG…
Coenzyme F420-dependent N5,N10-methylene tetrahydromethanopterin reductase and related flavin-dependent oxidoreductases	0.547193	1.00376	2.61431	4.06285	5.13476		0.078137	0.000194114	1.38407e-33	6.26361e-86	3.29552e-149		ATGTCTGATAAAAATCAAAAACAACTTAATATTGGCGTTTTACTATATGCTTGTGGTCATCACCAAGCTGCGTGGCTAATGCCGAATTCTAGTGTGAATCGTATTGGTGAAATTACTTATTATCAGGAATTAGCTCAACTTGCTGAAAAAGGACTATTCGACGCAGTATTTTTCGCTGATAATCAATCTTTTCCTGCAAAATCTTCTACTGATATGCCAGCATTTTGGTTCGATCCTATCGTCAGTTTATCTGCTATTGCTCATGTGACAACACACATTGGACTTGTCGCAACAATTTCAAGTACGTTCTCAAACCCTTTTACTGCATCTAGACAATTGCTCAGTCTAGATCATGTATCACATGGACGTATAGGTTGGAATCTTGTCACCTCTATGACA…
Coenzyme F420-dependent N5,N10-methylene tetrahydromethanopterin reductase and related flavin-dependent oxidoreductases	0.906505	2.64314	1.85567	1.7875	1.8971		0.0419666	1.25282e-10	6.33356e-06	0.0140597	2.51031e-06		ATGGGAAAAAAACAAATACATTTTAATGGCTTTATTCAGAACTCACCAGCACCACATGCAATTGGTCTTTGGAAACATGACAAACATGAAGGCGCACAACATGGCACCATCGATTATTGGGTGAAGCTTGCAAAGCTTTTTGAAAAAGGGAAGTTCGATTCACTATTTATCGCTGATGTATTAGGAACGTATAGTGAATATGGCAATGATTATAAAACAGCTGTACAACATGCCGTACAAGTTCCAGATCATGATCCATTATTAGTGATATCTGCTATGGCGCAAGCAACAGAACACGTAGGATTTGCACCAACTGTATCTACGACTTATTTTCAACCATATGATATTGCGAGAAAATTTTCTACATTAGATCATTTAACACATGGCCGAATTGGTTGG…
Cof-like hydrolase	0.53157	-0.10184	-0.125988	0.0304135	0.0706825		0.00281992	0.662315	0.545167	0.898239	0.716787		ATGATAAAAGCAATTGCAGTAGACAAAGATGGAACGTTATTTAAATCCAATCATACGTTTGATGAAATATATTTTGAAAAAATATTTGAAGAAGTAACGAAACGTAATATAAAATTTATTGTAGCAAGTGGAAACCAATATGCCCAATTACGATCATATTTCCCAGGCAAGGAATCACAAATTACGTATGTAGCAGAAAATGGTGCTGTTACATATGTTAATGATACGTTAATATCTTCTTCGCATTTTGACCAACAACTTACTTTTGACATTTTGCAGACAATTATGGTGGATTATAATATCTCTGACGTTATAGTAAGTGGGATTAAATCAGCATATGTTAAAAGTAATTGTAGCGATGAGTTTATGAATTTTATTACCAACTATTACTATGATATT…
COG0488: ATPase components of ABC transporters with duplicated ATPase domains	-0.437003	-0.387475	-0.501416	-0.301105	-0.395518		0.0172557	0.0165587	0.0020653	0.10624	0.0177053		ATGGAAGCATACAAAATTGAACATTTAAATAAGTCATATGCTGATAAGACTATTTTCGATGATTTACATCTCTCTATTTCTGAAGGAGAAAAAATAGGACTCGTTGGTATAAATGGGACTGGCAAGAGTACTTTATTAAAAGTAATGGCAGGACTAGACGAAGATTATGATGCGGAAATATCGCATCCCAATGCATATCGCGTCCGTTATTCTTCTCAAAAACAAGATTTTGATCGAAACATGTCTGTTTTTGAAGCAGTATTGACCTCAGAAACTAAAACACTTCAAGTTATACGTGCATATGAGTCTGCACTGAATCAATATAGTACGACCCAGAGTGAGTCAGATTTACAAAAAATGATGCAAGCACAAGATGCGATGGATGCGAATCAAGCATGG…
COG0536: GTP-binding protein Obg	0.658536	0.043151	0.0037526	-0.0645203	-0.182025		0.00016175	0.866457	0.98873	0.765803	0.329764		ATGTTTGTCGATCAAGTTAAAATATCACTTAAAGCAGGTGATGGCGGTAATGGTATAACAGCCTACCGTAGAGAGAAATATATTCCATTTGGTGGTCCAGCTGGTGGCGACGGTGGTAATGGTGCGTCAATTATATTTGAAGTTGATGAAGGATTAAGAACTTTATTAGACTTTAGATATCAAACACATTTCAAGGCTAATAGAGGTGGCGCTGGTCAAACGAGTAATATGCATGGTAAAAATGCAGACCACTTAGTTCTAAAAGTACCGCCAGGCACAATTGTGAAAAATGTTGAGACAGAAGAAGTTGTTGCAGATTTAGTTGAAGATGGTCAACGTGCAACTGTAGCTAAGGGTGGTCGTGGTGGCCGAGGTAATTCTCGTTTCGCTTCTCCAAGA…
COG0779: clustered with transcription termination protein NusA	-0.0578704	0.77049	0.794461	0.272215	-0.319136		0.789602	5.5234e-06	4.83132e-06	0.142672	0.0570664		ATGAGTAAAATAACTGAGCAAGTTGAAGCAATAATTCAACCTGTCCTTGACGACTTAAATTTTGAATTAGTAGAAGTTGAGTTTACAAAAGAAGGAAACGATCATTTTTTAAGAGTATCTATCGATAAAGAAGGTGGCGTAGATTTAAATGATTGTGCGCTTGCTTCTGAAAAAATCAGTGAAGTAATGGACTCAGAAGATCCTATCGAACAGATGTATTATTTAGATGTTGCCTCACCTGGTGCTGAAAGACCAATTAAAAAAGAAAAAGATTATCACAACGCTGTGACTAAACCCGTATTTGTTTCTTTATATGCTCCAATCGAAGGCGCAAAAGAATGGTTAGGTATATTGCAATCAGTTGATGATGAAACAATAGTTATGGAAGTCAAAGATAAG…
COG1242: Predicted Fe-S oxidoreductase	1.53307	1.25749	0.385081	1.62274	1.00754		2.46515e-18	2.72446e-09	0.0497475	1.47443e-19	1.92208e-08		ATGGGACAATTTTTCCCTTACGCATTCGAGAATAAAAGATATCACACTTGGAATTATCACTTAAAAAATAAATTCGGACAAAAGATTTTCAAAGTAGCAATTGACGGTGGCTTTGATTGTCCTAATAGAGACGGTACTGTAGCACATGGAGGATGTACTTTCTGTTCAGCTGCAGGTAGCGGAGATTTTGCAGGTAATCGTGTGGATCCAATCGATGTACAATTTCAACAAATTAAAGATAGAATGCACGAAAAATGGAGTGACGGTCAATACATTGCTTACTTCCAAGCATTTACAAATACGCATGCACCTGTCGAAGAATTACGTGAAAAATATGAAACTGCTTTGAAGGAACCTGGTGTTGTTGGCCTTTCAATAGGTACAAGACCTGATTGTTTG…
COG1399 protein in cluster with ribosomal protein L32p, Firmicutes subfamily	-2.11125	-0.877432	-0.623824	-1.00246	-1.49651		4.23591e-25	1.75529e-05	0.0026729	6.74335e-06	1.8599e-12		ATGAAATGGTCAATAACACAATTAAGAAAATTCCAAGATAAACCATTTGAATTTCATCAAACGGTTAATTTTGATCATTTAGTAAAATCATTAGATTTAATAGATCTATCTGATATTGATGTTGAAGGTGAATTAACCGTCAGATCAAATGAAGTCATTGCAGATATGCATATAACCGGAACGTATACGATGCCATGTGCACGTACGTTAGTTCCTGTAGAAACTCCTATAGATATTAAATCTCAAGAGATTTTTGATTTAGAAGGATATGATGAGTATAGTAATGGCGAAGATAAAGATGAACATTACCATGATGCAACAAACGGTATGATAAATCTAAAAGATATTACTGAAGAACTAGTTATCATTGGAAAGCCAATGCGTGTTTTTTCAAGCGAA…
COG1496: Uncharacterized conserved protein	0.853786	-0.200827	-0.000677921	-0.0951542	0.363345		8.21763e-05	0.461549	0.998452	0.739874	0.0951961		ATGCATGATAAATTTATTAAAGATAATCATATATTGAAATATGAGGATAGCCATTTAAATAATGTAAAATTGGGTATAACAACAAGAGAAGAAGGTTTGAGTCCCTATCCCAAATCAGCTTTTAATATGGCTAGATATATTAACGATGATCCACAGCACGTTACACAACACCAAGAAGAGCTTGCAGCTGTAATTCAATACCCGAGAGAACAGTGGGTATTTCCTATACAAACGCATGAAAATAAAGTTGTAGAGGTGACAGCTAAAGATAGAGGTACGAATATTGATATTTTAACGGATGCTTTACATGGTGTAGATGCATTATATACGTATGAATCTGATCTTCTGCTTACAATGTGTTATGCGGACTGTGTACCTATATATTTTTATAGCGAAAAA…
COG1801: Uncharacterized conserved protein	-0.425332	-0.789047	-0.673516	-0.544545	-0.669606		0.0631869	0.000521417	0.00239043	0.00404734	0.000164509		ATGATAAATATTGGATTAACAGGTTGGGGCGATCATGATTCATTATATGAAGACTTGCAACGAAAGACAGATAAACTAGTGACCTATGCAAGTCATTTCCCGATAGTAGAATTAGATGCTACTTATTATGCAATTCAACCTGAAAGAATTATACGAAAATGGATAAGAGAAACACCTGAACGTTTTGAATTTGTCGTAAAGATACATCAAGCATTAACTTTACATGCTGATTATCATGATTATGCAGAAACCAGACAAACATTATTTGATCAATTTAAAGCGATGTTACAACCATTAAAAGACGAAAATAAACTTGCTATGGTATTAGTGCAATTTCCACCATGGTTTGATTGTACAGTTCAAAATATTACATATATACGTTATATTCGTGAGCAACTC…
COG1887: Putative glycosyl/glycerophosphate transferases involved in teichoic acid biosynthesis TagF/TagB/EpsJ/RodC	-0.873071	-0.0188853	0.0849015	0.177298	0.0352546		5.34529e-05	0.933943	0.66276	0.430515	0.847594		ATGAAGTCTATATCTGTCATAGTGACTTATTACAACTCAGAAGACTATATAGAAAGATGTTTAAATAGTCTTAAAAAACAAAGATTTCAAGATTTTGAGTTAATTTTAGTTAATGATGGTTCAACTGATAATTCAAAAACAATCGCAACACAAAGTATTGCAAATTGGGATATACCAATAAAAGAAATTGATTTACAACAAAATACAGGTCATGCACATGCAAGAAATATTGCGATGCAAGAAGTAGATGCACCATATTTTATATTCATTGATTCAGATGATTATTTAGCTTCTTATGCACTTGCATTTTATATGAAAAAAATAAATCAATTTGACGCACTTATTTCACCAATACATTCATTTACACTTGATATACCACAATATATAGACCAAGACTTA…
COG1939: Ribonuclease III family protein	1.4006	1.79376	1.15756	1.86113	1.47733		1.643e-10	3.91607e-17	5.91904e-09	1.38459e-11	9.08641e-17		ATGGATAATAAATTATTGAATCCTTTGACGTTGGCATATATGGGCGATGCTGTTTTAGATCAACACGTAAGAGCATATATCGTGTTGAAATTGAAAGCTAAACCTAACCGGTTACACCAAGAAGCAAAACGCTATGTATCTGCTAAGAGTCAGGCAGAAACACTTGAGTTTTTAATGGAAAACAATTGGTTTACTGAAAGTGAACAAGATATTGTTCGTCGCGGTAGAAATGCTAAAAGTTATACAAAAGCGAAGAATACAGATATACAAACGTATCGTAAAAGTTCAGGATTAGAAGCCATCATTGGCTTTTTATACCTGGAAAAAGAACATGAACGTTTAACATCATTGTTAGAATGTATCGTAAAAAATGTAGATGAAAGGTAG
COG2110, Macro domain, possibly ADP-ribose binding module	0.0861082	-0.00400073	-0.301055	-0.122511	0.699269		0.733315	0.992588	0.242359	0.662292	0.000769334		ATGCAACAAACAGAACGTTTAGCGTATTTGATTGAGTATTTGTGGCAAGAGACACATGACGGTGCCATTGCAGACTTACCTGATACGGAAGCAGAACGTTTCGAAATGTTTCGAGGGTTAGTAAATGTAAGGCCAGCAACACCGATTGCAGCAGATTTTATTGAGATGCAAGATGCATTTTTAAAAAATTACAATGCGCAACAAGTTACGTCGCTAACATCATTAACCCCATATCTCAATAACGATATATATTTATGGCAAGGTGATATCACGCAGCTTGAGGTAGACGCCATTGTAAATGCGGCTAACAGTAAGCTGTTAGGCTGTTTTGAGCCGAATCATAACTGTATCGATAATATCATCCATACTAAAGCAGGCGTCCAGTTACGTTTAGCTTGT…
COG2363	0.720476	0.148991	0.273203	0.108233	0.125006		0.00257257	0.531925	0.281991	0.725294	0.548681		ATGATGAAAGTATTTATTATATTAGGTGCATTGAACACAATGATGGCAGTAGGAACTGGCGCATTTGGTGCACATGGCTTAGAAAATAAACTATCGGCAAAATATTTATCAGTATGGGAAAAAGCAACGACTTACCAAATGTATCATGGTTTAGGCCTACTCGCGCTTGGTATTATTAGTGGTACAACTTCAATTAATGTGAATTGGGCAGGTTGGCTCATGTTCTTCGGTATCGTCTTTTTCAGTGGCTCATTATACATTTTAGCACTAACTCAAATTCGTATCCTTGGCGCAATTACGCCAATCGGTGGGGTTTTATTCCTAGTAGGTTGGTTAATGCTAATTATCGGAACATTTAAATTATAA
COG2740: Predicted nucleic-acid-binding protein implicated in transcription termination	-0.470034	0.02692	0.263898	0.0480516	-0.0990884		0.161752	0.94781	0.413753	0.899787	0.75407		ATGAAAAAGAAAAAAATTCCAATGCGTAAATGTATACTTTCAAATGAAATGTACCCTAAGAATGACATGATTAGAGTTGTAATTAATAAAGACGGACAAATTTTTGCTGATGCAACTGGCAAACAACAAGGCCGTGGCGCTTATGTATCTAAAAATGTTAAATTAGTAGAAGAAGCACAACAAAAGGAAACATTAGAAAGATATTTCAAATCTAATGCTGAAACGTTAGAGCCTGTTTATAAAGAGATTATACGTCTTATCTATCGTGAAGAGATACCTAAATGA
COG2827: putative endonuclease containing a URI domain	-2.96411	-1.96944	-2.3476	-2.06859	-0.407124		0.00538343	0.0427552	0.0205739	0.0145878	0.533137		ATGGATAAACATTATATATATATTGTTAAGTGTAAAGATGGAAGTTTATATACTGGTTATGCAAAAGATATAGAAAAAAGGGTAGAAAAGCATAATAAGGGACAAGGCGCCAAATATACTAAAATAAGACGTCCAGTAGAGTTAGTTTATCAAGAAATGTTTGATACGAAATCAGAAGCTTTAAAACGAGAATATGAAATAAAAACGTATTCTAGGCAACAAAAATTAGTATTAATAAGTGAGGGATAA
COGs COG3558	3.0619	1.69042	0.992254	1.70465	2.02888		1.89938e-36	2.91285e-10	0.000559348	1.03301e-07	4.96135e-14		ATGACTGAAGAAATGAAAACGCCTGTGCCACCTTTCAATGCGCAGACCGCCTTACAAAAAGTGAAAATGGCAGAAACTGCATGGAATACTAGAAATCCAGAACAAGTGTGCTTAGCATATACAGAAGACTCAGTTTGGAGAAACCGTAGTGAATTTTTCGAAGGTCGTGAGCAAATTAAAGCATTTCTTTATAGAAAATGGGATAAAGAACTAGATTATAAATTAATGAAAGCATTGTGGTGCTATACTGACAATCGTATATCTGTTAGATTTGAATACGAATGGCGAGATGCAAGTACAAATCAGTGGATGCGTACACATGGTAATGAACATTGGGAATTTAATGCCAATGGACTCATGACAAGACGTGATATGAGTGCGAATGACTACCCTATTCAT…
cold shock protein	-0.580146	-1.18451	-1.22389	-1.64575	-1.01235		0.0252689	2.91664e-05	4.72779e-06	7.67227e-09	8.90884e-06		ATGAATAAAGGTACAGTAAAATGGTTCAATGCAGATAAAGGTTTCGGTTTCATCGAAGTAGAAAATAACGACGACGTATTCGTACATTTCTCAGCTATCAATTCTGAAGGTTACAAATCATTAGAAGAAGGCGAAACAGTTGAATTCGACATCGTTGATGGCGACCGTGGTAAACAAGCTGCTAACGTTAACAAAGCATAA
Cold shock protein CspA	-2.12631	-1.94781	-1.90458	-1.59211	-2.03454		8.10194e-22	8.94165e-16	1.08865e-16	6.99144e-15	4.64073e-25		ATGAATAACGGTACAGTTAAATGGTTTAATGCAGAAAAAGGTTTTGGTTTCATCGAGGTTGAAGGTGGAAACGACGTATTCGTACACTTCTCAGCAATCACTCAAGAAGGCTACAAATCATTAGAAGAAGGCCAAGCTGTTGAATTCGAAATCGTTGAAGGCGACCGCGGTCCTCAAGCAGCTAACGTTGTTAAATTATAA
Cold shock protein CspA	-1.2292	-0.854222	-0.658619	-1.75137	-0.714855		0.000936636	0.0154543	0.0750357	5.46241e-06	0.0612019		ATGAAACAAGGTACAGTAAAATGGTTTAACGCCGAAAAAGGTTTTGGTTTTATCGAAGTTGAAGGAGAAAACGACGTGTTCGTACACTTCTCAGCAATTAACCAAGAAGGATACAAATCATTAGAAGAAGGTCAATCAGTTGAATTTGAAGTAGTTGAAGGCGACCGCGGTCCTCAAGCTGCAAACGTTGCTAAACTATAA
Cold-shock DEAD-box protein A	-1.6817	-0.379037	-0.541807	-0.64108	-1.32565		9.78864e-14	0.0737178	0.00111068	0.000676297	5.53916e-15		TTGCAAAAATTTAAAGAATTAGGGCTCTCAGATAAGATGGCAGAAACCCTAGCATCAATGGGGTTCGATGACGCCACTCCTATACAAAAAGAGAGTATCCCTCTTGCCTTAGAAGGCAAAGACGTTCTTGGTCAAGCGCAAACAGGTACAGGTAAAACTGGCGCGTTTGGTATTCCACTAGTTGAAAAAGTGACAGGCCAAGAAGGCGTACAATCATTAATCCTTGCACCAACAAGAGAATTAGCTATGCAAGTAGCTGAATCAATCAGAGAATTTGCTAAAGGTCTAAACGTACAAGTTGTTACTGTATTTGGCGGTATGCCGATCGACCGTCAAATCAAATCGCTTAAAAAAGGACCGCAAATCGTTGTAGGTACGCCAGGTCGTGTGATTGATCAC…
Colicin V production protein	-1.13532	-1.67678	-1.75772	-1.19918	-0.826016		1.3439e-07	1.03283e-14	5.89662e-19	6.36703e-08	2.77108e-05		ATGATTTTTGATATACTAATAGTAATTGTTTTTATATACATAGGAATGATTGGGTTTAGAAGAGGTGTATGGTTAAGTGCATTGCATCTAGGTGCTACGCTGTTTTCATTATGGGTAGCACAACGATTTTATTTGCAAATATCTCAACGATTGGAATTATTTATACCTTTTCCTAAAACACAGGCTTACGATTTGAATTATGCTTTTCAATTTGATAATCTACAACAGCGATTCGACCACATTATTGCATTTTTAATCGTAGCGACAATTACCAAAATGCTTTGCTATGGGGTTATTGTAGTCTTTGATAAAGTGATTCAATACCAAGGGCTCAATTTAATAAGTCGATTTATTGGTATGCTAATGGGAATAATATCTTCAATTATTATTTGCGCAACA…
ComF operon protein A, DNA transporter ATPase	1.41675	-0.153899	0.638867	0.643195	0.0141373		6.6621e-09	0.712048	0.0426349	0.0250862	0.96323		ATGTTAACTGATGAGAAAATCAGACACATTTCTACTGGTGTGATAAACAAACAAGGGCACTGGTATTGTATACAATGTCATACACAAGAAAAACGTCATTTTTACAAATACTTTTCAACATTATTAGATAAAGAAGTTGTGTATTGCAGAAATTGTATCAATTTGAGCAGAATGGATAATATTAATGAAGTTTATATTACTGAAACAAATACGGCGATTTCCCAAGGGATATATCACTTACCATTTGAATTATCAGAACAACAACGCTTTGCTTCAATTCAAATTTTAGAAGCGGTTAAAAATTTAACATCTATTTTATTATATGCTGTGACAGGCGCTGGTAAGACAGAAATGATTTTTGAAGGTATTAGCTTTGCGAGAAGTGCAGGCTATAATGTT…
ComF operon protein C	0.462355	-0.941746	0.0637352	-0.0629318	-0.281621		0.178224	0.0486248	0.89876	0.878126	0.407766		ATGGCTAGATGTATTCAATGTCATCACACGTTTTCTGAAGCGTTTAACGCCTTCACATTTTATAAAAAAGCATCTAAATTATGTGAATCATGCATAGAACATTGGAATGAGCTCAATATTAAACCCCTCAATCGGTGTGTCAGATGTTTAAAGAACTTAGAAGAAAATGAAGCGGATTGCTTAGATTGTCTATTTTTAGCTACAAAATATAATTTAATGAATCAGTTATATTGCCAATACCAATATAAAGGTATGTTGAAGACCCTGATTCATCAATATAAATTTAAGAAAGATGTCGCAATCTGTGAAATATTAGCAACACAGCTTCATTTTCCTAAAATGTCATATGATTATATTGTGCCCATACCATCTCCTTTAGTTAGAGATAAAGAGCGAACA…
ComK regulator	-1.16574	-0.39481	-0.553738	-0.805714	-1.05802		1.7727e-06	0.249056	0.0386704	0.000590336	1.52143e-06		ATGATTACTGAAGAAACATTAACAGTGCTTGATGAAATTGAAGCACTTAGTGATAAAATACTTGAATCAAGATTATATAAAGAATATAAAGAGGCTGAACAACAGTTAGTGGATAATGATGAAGCACATTTACTATACCAAGCATTTTTGAAATCAAAAGATAAGTATGATGAAATTATGCGTTTTGGTAAATACCACCCTGATTACCAAACGGTGATGCTAGATACACGTAAACGTAAACGTGCTTATGAAATGCTACCAGTTGTAATGGATTTTAAACAAAAAGAAGTCTTATTACAGGATTTAATAGATGAGGTGATTGTTAAAATTGCATACGCTGTTTCTGAAAATGTAAAAATTGAAACAGGCAATCCATTTTTCCAAAAAGATGCAAGTGGC…
Competence protein CoiA	-1.4074	-0.444302	0.394111	0.0159066	-0.94752		0.000146317	0.294876	0.281532	0.967609	0.00338495		ATGTTATGTGCAAGAAATGAAAGTAACCAAATCATATCAGCAATGATTGCTCAAAAAGGGCATCAATATACGTGTCCGCATTGTAATAATAAAGTTATATTTAAAAAAGGCCAATTCATTGCACCTCATTTTGCCCATGTAAGTAAAAGGGAGCTTACATGCAATAAAGGAGAAACTTATGAACACTATCGTCTTAAATACTATCTTGCTCAATGGTTTGAAAAATATAATTATGATGTTGCCATAGAACCTTATATTACAGGATGTTATCAATACCCTGATTTAATCATAAATCACAGTATAGCAATTGAAATACAATTTTCACGAATTACGATATCAAATATAAAAAAACGCAGTATATCCTTACAAAAATGTGGACTAGATGTTGTATGGATTATT…
Competence transcription factor	-1.0933	-1.07313	-1.75976	-0.77932	-0.469256		0.052786	0.110825	0.0168444	0.122539	0.333982		ATGATTCAACAATACATTATTAAAAAAGGTGATATGGTTCTTCAACCATGTAATTTATCTATAGGACTAAATGAAGGTACTTGTGTATTAAAGTACAAAGAGGAGCGTGATATCGTAAAGGAACGGACACATAAAATTATAGATCGTTCATGTAGATTTTATGGTAGTAGTTATGTATTTAAAAAAGAAGACACAATGAGAATTACTGGCATTAATAGTAAACCCCCAATTTTATTCACTCCATTATTTCCTACTTACTTTTTTCCTACACATTCAGACCGAAAAGAAGAAAACACTTGGATCAATATTCATTATGTACAAACGATAAGAGCTTTAAAAGATAAAAAATGTAAAGTCACATTTGTCGATAACCAAACTATAGTTGTTAATATTTCAGCG…
Competence/damage-inducible protein CinA	0.742888	1.78418	1.25373	1.64144	1.77273		3.47821e-05	6.92999e-28	7.44793e-13	1.54732e-14	1.30715e-21		GTGAAAATATCTATCATTGCAGTAGGCTCAGAATTATTATTAGGACAAATAGCTAATACCAATGGACAATATTTATCGAAATTGCTGAATGGTGTAGGTCACAGTGTGGTAGAACATACAGTAATTGGTGATAATCCAGAACGCTTAGAAAGAGTGATAAAAGCATCATTTAATCATTATGATACTGTTATACTAACTGGTGGCTTAGGCCCAACTAAAGATGACTTAACGAAACATACGGTTGCTAAGGTATTAGGTCGAGAATTAATCATTGATAAACATGCTTTGAATTACATTGAACAATTCTTCGAAGAGCAGAATATTGAAATGACTCCAAATAATCGTCAACAAGCGTTAGTTATAGAAGGTTCACATGTATTAGAAAATAAAGTCGGCATG…
Conserved domain protein	2.61321	1.1898	1.8583	1.02896	0.98322		8.63199e-30	5.43586e-05	7.42029e-13	0.000113643	0.000174256		ATGACTGAACTTATGGAGGACACTGAAGAAGGTAGCGACTGGGAGCTCAACTATAACAACAACCAAAGCAACGCACTTATTGCAGCAATACATGGCGGTAATATCGAACCTGGAACTACTGAAGTAGCAAAACTAACTGCTACTAAAGGGGCTTATAATTACTATAGCTTCCAAGGCATTCGTTCAACAAACAACGCAAATTTACATGTAACTTCAGTTAACTTTGATGAACCTATAATAGAAGATATGCAACAACAAGTATCAAATTCCGTCATGATTCATGGTGCAAATGGCGAAGCGCCTATCGTTTATATTGGTGGCAAAGATGATGCTTTAAAAGCGTCTATTGAAGAACAATTAGAGCTTAAAGAATTTGATGTACAAACATCACCTAGTCAT…
conserved hypothetical HI0912	-1.49277	-1.48451	-1.3827	-1.479	-1.64559		3.16158e-12	3.34516e-06	4.9678e-10	5.37756e-11	1.2898e-17		ATGAATAATATTTATGATGACTCAGCATTTTTTGAAGGATATAAGAATAAGAGGAATAGCCATTTAAGTTATAATGAGGTAGTGGAAATGCCTGAAATTAAACGCTTAATGCCTGACTTATTTGGAACGAAAATACTTGATGTTGGGTGTGGAATGGGAAATCTTATAACCTACATGTTAACGTATAATCCAAACCATATAACAGGTATCGAACAATCAAAAAACATGATAGATGAAAGTCGTAAGAAATTTAAATATAAACCTGTGACATTATACCATGAGGATTTTATGACACTTAATATAGATGAAACCTTTGATGTCATAGTGTCTTCACTAGTATTTCATTACATAGAAGACTTTGAAAAATGTTGTCAAAAATTATACCAATTACTAAAAAGT…
conserved hypothetical protein	-1.60484	-1.9121	-1.62581	-1.91623	-1.48844		8.66832e-07	3.65993e-07	1.13834e-05	3.08574e-09	2.80176e-07		ATGAATTTAAACGAATTTCAAGCACATATAGAAGATAAATTACCAGCGTTAGATAGCTTTTACGACAGAGCTATCAACTTTCAACTAGAAAAGGATAAAAGACGTCCGCCGAAAAAACGTTGGTCAGAGGCAAAAATAGAAAGAGCAGCAAATGCGATGTATAAAGATTTGATGAAAGGTATTTATGAAAAAATTAAATCTTTAGTTGAAGAAAGAGAAAAAAAACCGAATGATGTATGGATTGATTATTTAGAAAAATATGAGCTGTACGAACAAATAAACGAATCATTATACGAAATAGAATTTGATTAA
conserved hypothetical protein	0.112455	1.07188	0.342	1.02674	0.882306		0.658078	6.10523e-07	0.150588	1.02543e-06	1.34122e-05		ATGAATCGTTTTAAAAAGATATTTACGAGTAGCACGAAAACGGCAAATAAAAAAGTAATCACTATATATGTCATTTTACGCTTAATTGTTATTTTAAATCTTATGAATGAAATGATATTTATCCATAGATGGGATGTCATTTTCACTCTTGTCTTGACGCTTGTGCTATTTACCATTCCACAACTTACTGAACGCTTATTAAAAATTGAAATTCCTAACTTGCTTGAATTTATTATTATACTGTTTATTTTTAGTTCCACGATTTTAGGTGAACTTGGAGATTTTTACAGTTATTTCAGGTTATGGGACACAATGCTTCATTCGATTAATGGATTTTTAGCTGCAGGTATTGGATTTTCACTAGTATTTTTACTTAATAAAAATGTGAAAGGAATCAAT…
conserved hypothetical protein	3.54017	3.32207	2.20392	2.5203	2.21679		5.61321e-05	1.31444e-05	0.0198959	0.00290645	0.012719		ATGTCGAAAATAGAAACGTATATCGAATCAATTCAACATACTTTAGATAATATTTTAGAAGTAGTAGATGGTTTACCAGAAGAAACAATACGTTGGAACCCAACAGAAGATGAATGGTCTATTTTACAAATTTTAAATCATGTTAAAGAAGCGACTTCATATTGGTTAAGCGAAACTGAAACAGTATTATCAGAACCGGGTTCAAAATGGGGAAGAGGTTTGAAAGATGAAGCTAGATTAGAAGCAGTGTCTAACCCAGAAGCATTAAATGTTAAAAATGTTATACAATCAATTTCGAATTTGAAAGACGAAGTAAATGAAAGACTTTCAAAAATTGACGAAAGTCGTTTAGCGGAAGAAAATCCACATCGAAATTTCGAAAAATTTGGTAATAAACCA…
Conserved hypothetical protein YlaN	-0.0971021	-1.22921	-1.47409	-1.09152	-0.862881		0.76058	2.3697e-05	1.48261e-08	6.39336e-05	0.000823836		ATGGTAAAGAATCAAAAAATGAACAGTGCGGCATATGACCAGTTGAATAAAGATGCTGATAGGATTCTCCAACTTATAAAAGTACAAATGGATAATCTCACGTTACCTCAATGCCCGTTATATGAAGAAGTACTCGATACTCAAATGTTTGGATTGCAAAAAGAAGTAGATTTTGCTGTTCAACTCGGTTTAGTCGATGTAGAAGTGGGCAAAGATTTAATGCTACGATTAGAAAAAGAACTTTCTAAATTGCATGACGCATTTACTAATGTTTAA
conserved hypothetical protein YvmC	1.16882	0.886814	1.03381	1.23334	0.619111		0.178338	0.343802	0.266276	0.113762	0.467577		TTGGACTCTGTTATTAAAGAATTTGAAGTAAAGTTTTTAACAAGTAATTGCGAAGCAATTTATACGAGCGGGGAACATATAACTATAGGTATCAGTCCTTTTACAAGTAAGTATAATCGAGACTACATAAATAAAGTTATAAAGTGGGCAAATGATAATTTTAGTAATATGACTATACTGTTAGCGGGAAAAGAATCTACTAATATTTTAGAGTGTTTAGGAACACCAGAGGTAAAAGCTAAACGTAAAGTTCGTAAAGAGCTTAATAGACAGAAAAGATTTTGCGAAGAAGCTTTGATGTCAGTTGGAAATTATGCATGTGAAATATATACATTTTCAGATTTTCAGAATGATGAAAATTATCAAGAGGTTTTTGAACAGGTTTGTAATAACTATTTA…
conserved hypothetical protein, C-terminus	-2.07419	-1.08888	-0.299636	0.250962	-1.15518		6.34994e-11	0.00198808	0.39338	0.424881	5.28509e-05		ATGAAAATACAACAACCCAAAATCAGCGCAAATTTAGAACTCAAAGAATTAGAAGAAATTTTTCAAGATGAAGATGATATAGTCGAAGTTGCGGAAATACAAAATGCTAATTTAAGTAATAAAGTTTTACAAAGATTTGTAGTTTATGGTTCATATATCAAGGATTGTGATTTTTCTAACTCTGATTTAGGTCGCGCTGATTTTACAGATGTTATTTTTGAAAATTGCGATTTCTCGAATACGAAAATGGATCATGGTTCCATACATAGAGTGACATTTAAAAATTGTCGTATGACCGGAACTTTATTTAACTATATGAGGTTTGGAAATACAGTGTTTGATGAAGTGAAAGCTGATTTTATAAGTGTTGTGGACTCTAAGATAGAAGCACTGATGACA…
conserved phage protein	3.63327	0.842055	-0.0445056	1.3563	0.45632		4.07126e-18	0.176153	0.960047	0.00654334	0.382584		ATGTTTAAACAAGTGTTTTTATATAACGGTACACCTTATTTAGCTTACATGAATGAAGATGGTGAATATGATTATCCGAAAGACGAATGGACAGATGTGGCTCCACCTGAAGGTATTTACTCTCCATATTACTTTGATGGTAATGAATGGATAGGCGCTACAAAAGAAGAATGGGAATCTCATAGACCTGAAAAGGAACCTCATATTCCAAAGGTAAACGAAATAATGTTAGCACAAGCACAAATGCAAGTAACCAAGACAGCTAACCAATTAGTTAAAACTCAAAAGGAACAAGCAGAAACATTAACAGAGTTGACTAAGAAAGAACAACGACTAAAAGAAATTGAAGAACAACAAGCACAAACAATGCTTGAGATTGCCAAATTGAAAGGGGAAAAT…
Copper ion binding protein	0.0209644	1.10827	0.220382	0.638766	0.565538		0.941487	2.75272e-07	0.322394	0.00214447	0.0242854		ATGACTGCAGAAACAATTAAAGTAGAAGGCATGAGTTGTGATCACTGTAAACAAGCAGTAGAGTCAGCGCTTACTAACCTTGATGGTGTTAACACAGCAGATGTTAGCCTTGAAGAAAATAATGTTAAAGTAGATTATGATGACAGCAAAGTCGAAATGTCTCATATGAAAGAAGCAATCGAAGACCAAGGTTATGATGTAAAATAA
Copper resistance protein D	-2.15149	-1.13488	-0.365271	-0.849494	-1.3989		2.10191e-25	1.52019e-07	0.0874537	9.16836e-05	6.64235e-14		GTGCAACTGTCTATAAGATTTCCTAAAGCGACGATGTCTATATTTTTCATCACTATAATCATAGTGTTTATGGCATTAACGCAACAAGTGTCAGCACATGCCACACTTGAAAAAGCAACGCCAAACGCAAACAGCGTTGTAGATGAACAACCAAGAGAAATTGAGCTACAATTTAATGAACCAGTACACGCACAATATTCAAGTGTGCAAATTTTTGATGATACTGGAAGTGAAATTGCTGAAGTGAAACCAAGTACAACGGGTTCTTCGCAGACATTATCATTTCCTGTGGATGAGTTAGAAAAAGGAACGCATAATATCAAATGGCAAACAATGTCAGCAGACGGTCACGAGATAAGTGATACGTTTGAATTTTCAATTGGAAAAGAAACTGCTAAT…
Copper-translocating P-type ATPase (EC 3.6.3.4)	-1.74149	0.728066	-0.233121	-0.0285256	0.467948		3.00444e-09	0.0210638	0.478134	0.940336	0.113119		ATGACCGAAAAGAAAAAAACGACTTTAGGTATCACCGGTATGACTTGTGCCGCATGTGCAAATCGTATAGAGAAAAACTTAAATAAAATAAATGATGTAGATGCCACTGTGAACGTTACAACTGAAAAAGCAACGGTTGCTTATAATCCTGAATCAACAACCATAGAAGATCTTACGCATTCCATTGAAAAAACAGGTTATGGTATCTTAACCGAAAAAGCGGAACTCGATGTTATCGGCATGACTTGTGCCGCATGTTCGAATAGAATTGAAAAAGTATTAAACCGTGACACTGGCGTTGCACATGCTAATGTCAATTTAACTACTGAAAATGCAACGATTGCTTATAATCCAGAAATGACTTCTATTGATGATTTGATTAAAAAAATTCAAAAAATA…
CrcB protein	0.153052	-0.195133	0.339752	0.246712	-0.792769		0.570318	0.542782	0.241617	0.346841	0.000578435		ATGACACAATTACTGTTAGTTATGTTAGGTGGCGGTCTCGGAGCTGTAATCAGAGGATTTATTACTAACGTTTGTACAAGTAGATTTAATAGTAAGTTACCTATTGCAACGCCAATTGTTAATATATTAGGCAGTTTAATAATTGGTTTATTGATGGGTATGACATTAAATATAGATTGGGTCCATCCCTTTATAGTTGTCGGCGTTCTCGGAGGATTAACGACATTTTCTACTTTATCTTCAGAGTTAGTCAAATTACTAACATCCGAAAAGAATATTTTTAACTTTTTAATTTATTCTTTACTACAATACGGCGTTTCATTTTTATCCTGTTTATTAGGATACATCATGATTTAG
CsbB stress response protein	-3.27061	-1.50039	-2.5403	-2.40678	-2.61547		1.55619e-26	4.6848e-08	4.46046e-16	6.70919e-21	2.63045e-24		ATGATTAGAATATTGATTCCATGCTTTAATGAAGCGTTTGTAATTAAACAAACCTATAATAAATTAACAGAAATTATGCAACATGATAGTTATATTAACGGTTATACATATGAATTACTTTTCGTGGATGATGGTAGTAGGGACCAAACATTAACAATAATTCAACAATTATCTGAATTAGATAGTAGGGTGAAATACATTTCGTTTTCACGTAATTTTGGTAAAGAGTCTGCGATGTATGCAGGATTGAAAGCGAGTACGGAAGCTGAGGCGTTGATAATCATAGACGGAGATTTACAGCACCCGCCGTCACTGATTCCACAAATGATTGTAGATTTTAGAAATGGTGAAGATCAAGTGGTGGCTAAAAGAGATCGAACTGGAGAACGTTGGTTACGT…
CsbB stress response protein	1.22748	0.0834054	0.504797	-0.137282	0.140988		2.93482e-08	0.76843	0.0171525	0.601462	0.531995		ATGCAAATAAGAGTTATAGTACCCTGTTATAATGAAGGTGAAGTAGTATTAAAGACTTATCAACGTTTGACTGAAATATTATCAAAAGATAGTCAATATCATCAATATGACTATGATTTACTATTTGTAGATGATGGTAGTAAAGATCAAACAATAAAATTTATTCAAGATGTAGCGACTAAAGATGATCATGTGAAATTTATTTCGTTTAGTCGTAATTTTGGAAAAGAGTCTGCAATGATTGCAGGTTTCCAAAATAGTAAAGATTGTGACGCAGCAATTATGATAGATGCTGATCTACAACACCCGCCTGAATTAATACCCCAAATGATTGCTGGCTATATGGACGGTTATGATCAAGTTGTTGCGAAGCGTGACAGAAAGAACGAAAAACCAGCT…
CTP synthase (EC 6.3.4.2)	-0.391314	-0.75987	-0.574226	-0.555222	-1.6519		0.122334	0.00145068	0.0179437	0.0499814	2.79693e-11		ATGACAAAATTTATTTTTGTAACTGGTGGAGTTGTTTCTTCATTAGGAAAAGGTATCACAGCAGCATCTTTAGGAAGACTATTAAAAGATAGAGGGTTAAAAGTAACAATTCAAAAATTCGACCCATATTTAAACGTAGATCCTGGGACGATGAGTCCATATCAACATGGTGAAGTTTTTGTTACTGATGATGGTGCAGAGACAGACTTAGACTTAGGACACTATGAACGATTTATCGATATTAACTTAAATAAATATTCTAATGTTACAGCTGGTAAAGTGTATTCTCACGTATTGAAGAAAGAACGTCGTGGTGATTATTTAGGAGGAACAGTACAAGTTATCCCTCATATCACAAATGAAATTAAAGAACGTTTACTTTTAGCAGGAGAAAGCACA…
Cystathionine beta-lyase (EC 4.4.1.8)	3.53759	1.89927	1.64509	1.66018	1.40399		2.8829e-15	8.8601e-05	0.00105484	0.00168701	0.00216439		ATGAGTTTATCAAAAGAGACAGAAGTAATATTCGATGCACATAGAGGTACTGATTATGATTCGGCGAACCCTCCTTTATATGATTCTTCTACGTTTCATCAAAAAGTGTTAGGTGGTAATGCAAAATACGACTACGCACGAAGTGGTAATCCTAATAGAGCATTATTAGAAGAAAAATTAGCCAAACTAGAAGGTGGTAGTCATGCATTTGCTTATGCTTCAGGTATCGCCGCAATTTCAGCAGTATTGCTTACGTTAAATGCTGGTGATCACGTTGTCCTACCTGATGATGTTTATGGTGGCACATTCAGACTAACTGAACAGATATTAACACGTTTTAACATTCAATTTTCAACAGTAGATACGACAAACTTAAATGAGATAGAAGATGCGATACAA…
Cystathionine beta-synthase (EC 4.2.1.22)	-1.64281	1.65365	0.827957	1.85811	2.06279		2.07647e-07	1.02625e-07	0.00616545	4.47776e-09	2.10381e-13		ATGATTGCATATGATTTAATCGGCAATACACCTATGGTATTATTAAAATCTTTTAGTAATGAGGATGTTCAAATTTATGCTAAATTAGAACAATTCAATCCTGGCGGCAGTATTAAAGATAGACTTGGAAAGTATTTAATTGAAAAAGCTTTAGAGAACAACTTAATACAAAAAGGTGGAACTGTAGTAGAGGCATCAGCAGGCAATACGGGTATTGGCGTAGCTATTGCAGCTAACCATCATAATATAAATGCAGTGATTTTTGCACCTGAAGGTTTTGCAGAAGAAAAAATATCCATTATTAAAGCTTTAGGTGCTGAGGTTAGAAGAACTGAGAAAGTATTAGGCATGCAAGGTGCTCAAGAAGCAGCAAAGCAATTTGAATTGCAAACGGACGCA…
Cystathionine gamma-lyase (EC 4.4.1.1)	-1.98541	1.23857	0.573521	1.51796	1.76587		1.26823e-11	1.6695e-05	0.0492829	2.31682e-07	1.75583e-11		ATGAATAAAAAAACACAATTAATTCACGGCGGATCTACTACTGATCCATATACAGGTGCAGTAACTACACCAATTTATCAAACAAGTACATTTATGCAAGACGACATCGGTGATATGAGACAGGGATATGAATATTCTCGTTCAGCTAATCCAACACGTAGTTCATTAGAAGGCCTTATTGCTGATTTAGAACATGGTCAATATGGTTATGCATTTGGTTCTGGTATGGCAGCCATATCTGCAGTAATCATGTTATTAGACGAAGGTGATCATTTATTAATAAATTCCGACGTTTATGGCGGCACATACAGAGCACTAACAAAAGTATTTTCACGTTTTGGAATAAAAGCAGATTTCATAGATACAACACATATAGATGAAGTGGAACAATATATTAAA…
Cystathionine gamma-synthase (EC 2.5.1.48)	2.74035	1.3675	0.9867	1.38465	1.04657		1.40901e-07	0.027053	0.136405	0.030655	0.0642152		ATGAAAAATACTGAACTGGCACAAATTGCTTTGTCACAAGATCATACAGGCGCAGTTGCAAATCCAATATATTTATCAACAGCATACCAACACCCTCACTTAGGCGAATCAACTGGTTACGACTATACAAGAACGAAAAATCCAACTCGTTCAGCATTTGAGGAAGCTTTTGCAAAACTAGAACGAGGTACTGCTTCATTTGCAACTTCAAGTGGTATGTCAGCCATTCAACTTATTTGTAACTTATTCAAAACTGGTGACGAAATATTAGTATCTTTCGATTTATATGGTGGCACATTTAGACTTTTTGATTTTTACGAGCAACAGTATGGTATTCATTTCAAATATGTAGACTTCCTTAATTATGAAGAAGTAGAACAAAGTATTACTGAAAATACA…
Cysteine desulfurase (EC 2.8.1.7)	-0.264159	1.04802	0.184511	0.794196	0.748481		0.389246	1.71417e-05	0.508305	0.00180132	0.00179783		ATGGAAGTATATGCAGATTATGCTGCAACAACACCAGTCAAACAAGCAGTTATAGATAAGATGATGGATGTTTATAGCGTTCATTATGGTAATCCCTCTTCTATTCATAGTATGGGAAGAGATGCAAGAAAATATCTCGATGAGTCGCGTAGAACTGTAGCGAAGATATTTAATGCTAAGCCAAGTGAAGTTATATTTACAAGTGGCGCTACTGAATCTAATAATACTGCAATAAAGGGTATTGCGTACGAACATCAACATAAAGGTAAACACATCATCACATCTAAAATTGAACATCACTCTGTACTCCATGTATTTGAACAACTTGAAAAAGAAGGCTTTGAAGTCACTTATTTAGATGTAGATCACGAAGGCTTAATACAACTAGACCAATTAAAA…
Cysteine desulfurase (EC 2.8.1.7)	-0.127046	0.502663	0.22592	0.294048	-0.673339		0.650368	0.0427485	0.410735	0.277382	0.00568444		TTGATATATCTTGATAATGCCGCAACGACAAAGCCAAACCAAGACGTGTTGGATACTTATGTAAAAGTAAATCAATCATTGTATTTTAACCCTAATAGTCCACACCAAGCCGGCTTACAAGCAGACCAATTGTTACAACAAACTAAAAAACAAATAAAAGATTTGTTTAATTTAGATGAAAAATTTGATATTGTTTTTACAAGTGGTGCGACTGAATCTAATAATATGGCGCTTAAAGGCGTAGCATATAAGAAAAAAGCATTTGCTAATGAAATAATCACTTCAGTACTTGAGCATCCATCTGTATTAGAAGTTGTACGTTCATTAGAAGCAGAAGGATTTATTATTAAATATGTTGATGTTACTGACGAGGGTCAAATCGACTTGGACCATTTAAAA…
Cysteine desulfurase (EC 2.8.1.7), SufS subfamily	1.34876	2.10488	2.10293	2.22245	2.9998		3.92042e-10	1.36155e-18	2.6054e-24	3.18812e-21	3.0099e-54		GTGGATAATTTGACCGAATCATTAAATGTTAGTGAAATTGTAAAAGATTTTCCAATTCTTGAGCAGCAAGTACATGGTAATAGACTAGCTTATCTAGACTCTACAGCAACAAGTCAAACGCCTATCCAAGTGATTGATGCGATTGATGATTACTACAAACGATATAACTCTAATGTGCATCGTGGTGTTCATACACTGGGTTCATTAGCAACAGATGGCTATGAAAATGCACGTGAAACGGTAAGACGTTTTATAAATGCGAAATATTTTGAAGAAATTATCTTCACACGTGGCACGACAGCAGCGATTAATATTGTTGCACATAGCTATGGCGATGCGAATGTTTCTGAAGGTGATGAAATTGTTGTTACTGAAATGGAACATCATGCCAACATTGTA…
Cysteine synthase (EC 2.5.1.47)	-0.665126	1.50124	0.899831	1.47898	1.85537		0.000488436	2.8066e-17	1.35386e-07	4.45097e-13	8.24024e-25		ATGACAAATAAACCAGTAGACAATATCGTAAAAGCAATTGGCAATACACCTGTTGTTAAGTTAAACAACGTTGTGGGGGAAGATGCCGCAGACGTATATGTGAAACTTGAATATCAAAATCCAGGTGGCTCTGTAAAAGACCGTATTGCATTAGCAATGATTGAAGAAGCTGAGCAAGCAGGTAAAATTAAACCAGGCGATACAATTGTTGAACCGACAAGTGGTAACACAGGAATCGGCTTAGCTTTTGTTTGTGCAGCTAAAGGTTATAAAGCAGTATTTACGATGCCTGAAACAATGAGTCAAGAACGTCGTAACTTATTAAAAGCATACGGCGCAGAATTAGTATTAACACCTGGATCAGAAGCAATGAAAGGTGCAATCAAAAAAGCTAAAGAG…
Cysteinyl-tRNA synthetase (EC 6.1.1.16)	1.21108	1.31449	0.536847	1.37146	1.51502		4.42513e-07	4.13132e-11	0.012913	3.5913e-06	3.43772e-16		ATGATTACATTATATAATACGTTAACACGTCAGAAAGAGACGTTTGAGCCTATTGAACCAGGCAAGGTTAAAATGTACGTTTGTGGACCAACAGTATATAATTATATTCATATTGGTAATGCAAGACCTGCAATTAATTACGATGTGGTAAGAAGATATTTCGAATATCAAGGATACGAAGTCGTATATGTGTCGAACTTTACTGACGTTGACGATAAATTAATCAAGCGTTCTAAAGAATTAGGCGAATCTGTAGAAACGATAGCGGATCGTTATATCGATGCCTTTTACGAAGATGTAGGTGCGCTAAACGTTAAAAAAGCAACATCTAATCCACGTGTTATGAACCATATGGACGATATTATTAAGTTTATTAAAGAACTTGTAAATCAAGGCAAT…
Cysteinyl-tRNA synthetase related protein	0.14892	-0.267452	0.0181019	-0.764665	-1.26289		0.626044	0.345009	0.955328	0.0119178	3.62735e-06		ATGGTAAAAGAATCCATACCTAAAGAAGGTCAGACAATTAAGATTCAAAGTTATAAACATGATGGTAATATTCATCGTGTTTGGTCTGAAACTACTATATTAAAAGGTACGGAAGATGTTGTTATTGGTGGGAATGATCATACGCTCGTCACAGAAAGTGATAGTCGTACATGGATTACGAGAGAGCCTGCAATTGTATATTTTCATTCTGAATATTGGTTTAACGTGATATGTATGTTTAGAGAAGATGGCGTTTATTATTATTGTAATTTATCTTCACCATTTGTTTGTGATGAAGAAGCTTTAAAATATATCGATTATGATTTAGATATTAAAGTATATCCAAACGGTAAATATCATTTACTAGACGAAGATGAATACGAGCAGCATATGAGACAA…
cytidine deaminase	-0.304071	-0.779924	-0.959256	-0.888478	-1.1146		0.393523	0.0484208	0.0120789	0.00853158	0.000584796		ATGAATATTGAACAGAAACTTTTTGAAGATGCTAAAACCTTGATAAAAGAAAGATATCCAAATGGATGGGGTGGTGCAGCTGCAATGTATTCAAAAAATGGAAACACTTATACATCTGTTGCGCCAGAGATCATAAATGCCTCTAGTGCTTTGTGTATTGAAACAGGGTCAATATTAGAAGCGCATAAATATCAAGACATTATTACGCATTCAATTTGCGTTGTAAGAGATGATGAATATAGTGATTTTAAAATACTTACACCTTGTGGTACATGTCAAGAAAGACTATTATATTGGGGAAATAAAATTAAAGTCGGTGTAACAACTGATAATAAGCAACCACAATACAAACTTTTAAATGATTTACAGCCCTACCATTGGACCAAAGCCTACGATGAC…
Cytidine deaminase (EC 3.5.4.5)	-0.856559	-0.514982	-0.355053	-0.488525	0.106467		1.24976e-05	0.0211637	0.100885	0.0158313	0.614781		ATGGCTTATCAATCACACTATTTTACAGAAGTAAGAAATGCTCAAGCCAATTCATATTCACCATATAGTAATTTTAAAGTTGGTGCATATTTAAGAACGAAAGACGGTAAAGTTTATCATGGAGCAAATGTTGAAAACGCAGCATACTCAATGGCAATTTGTGCAGAGAGATCAAGTTTGGTTGCTGCAATATCAGATGGTTATAGACCAGGTGATTTTGAATCAATTACAGTTACTGTTGATGCAGATGCGCCATCTTCACCATGTGGTGAATGTCGTCAGGTGTTAAAAGAACTATGCGATGACGATATGCCAGTATATATGACTAATCATAAAGGCGATATGATAGAATCAACCGTAAATGACTTATTACCATTAGGATTTTCTGGAAAGGATTTA…
Cytidine/deoxycytidylate deaminase, zinc-binding region	0.485006	1.50975	0.711269	1.47808	1.33605		0.0205324	3.65776e-14	0.000502226	7.12721e-08	5.83088e-08		ATGGTTAGTGAATCTGATATTACTTATTTAGAGAGATGTGTCGAATTAGCAGAACAGGCACTGAATAAAGGAGACGAACCGTTTGGATCTATATTAGTGAGCTCTAATGGCAACGTTTTATTTGAAGATCACAACCATGTTAGTGGTGGTGATCACACTAGACACCCTGAGTTTGAAATAGCGAAATGGGCTGCTAATCATTTAACACCAGAAGAGCGCAAGACAGCAACGGTTTATACTTCTGGCGAACACTGCCCGATGTGTGCCGCTGCGCATGGTTGGGTAGGTCTTGGAAGAATTGTTTACGCCAGTTCTTCTGAACAATTAAATATGTGGCTAAGTGAGATAGGCGCACCACCATCACCAGTAAAAAGTTTACCTATCCATCAAGTTATTGAA…
Cytidylate kinase (EC 2.7.4.14)	-0.534196	-0.338508	-0.40695	-0.149602	-0.361572		0.00517437	0.104586	0.047727	0.545528	0.0701332		ATGAAATTAATTAATATCGCACTTGATGGACCTGCTGCTGCAGGGAAAAGTACAATAGCTAAACGCGTTGCTGCACAATTATCAATGATTTATGTAGATACTGGCGCAATGTATCGCGCTATAACTTATAAATATTTACAACAAAATAAGACTGAAGACTTCTCGCAATTGATAGATTCATCTGAATTATCATTGACGTATGATGAAGAAAAGGGTCAGAGAGTCATTTTAGATAACCATGATGTTACTGATTTTTTAAGAGAAAATGATGTGACAAACAATGTTTCCTTTGTAGCATCTAAAGAAGCTGTGCGCACTTTTGCAGTTAAAAAGCAACAAGAATTAGCAGCTCAAAAGGGTATTGTTATGGATGGTAGAGACATTGGAACAGTTGTATTG…
Cytochrome d ubiquinol oxidase subunit I (EC 1.10.3.-)	-2.56017	-0.606648	0.518154	0.105657	-0.620794		8.81108e-30	0.00467279	0.014215	0.738137	0.00450735		ATGGATTCAGTTGAATTAGCCCGTTTTTTAACTGCGATGACACTCGCGGTTCATATCATATTCGCAACGATTGGTGTGGGCGTGCCATTAATGTTTGCTGTTGCTGAATTTTTAGGTATAAAAAGAAATGATCCAAAATATATAACATTAGCCAAAAGATGGTCTAAAGGATATACCATTACGGTAGCTGTTGGTGTTGTGACAGGTACAATTATTGGACTGCAATTATCACTATTATGGCCAACATTTATGCAAATGGGTGGTCACGTTATTGCATTACCATTATTTATGGAAACATTTGCTTTCTTCTTTGAAGCAATTTTCTTAAGTATCTATTTATATACATGGGATAGATTTAAGAGTAAATGGACCCATTTCCTTATTAGTATTCCCGTCATT…
Cytochrome d ubiquinol oxidase subunit II (EC 1.10.3.-)	-2.41511	-0.478324	0.603075	0.131235	-0.480132		1.27139e-29	0.0210561	0.00234684	0.653443	0.0323901		ATGATATTTGCTTATATAGGTATTACAGTACTTGGAATATTTTTATTCTCTTATATTATTATCGCCTCTATTGATTTTGGTGCTGGGTTCTTTACACTTCACGCAAAAGTAACTAAACAAGATAAACAAATTAACCATTTAATAGGTCGTTATTTAAATCCTGTGTGGGAAGTAACAAACGTTTTCTTTGTATTCTTTTTCGTTGGCATCGTAGGATTTTTCCCTGATGCGGCAAAATATTTTGGTACGGTACTACTCGTACCGGCTTCAATAGCATTAATATTACTAACAATTAGAGGTAGCTTTTACGCATTTGAAAATTATGGACCTGATTCAAAACTTATTTGGTTAGCAATGTACGGCCTGTCAGGATTGTTTATTCCAGCAGCGCTTGCTACA…
Cytochrome p450	0.192421	0.237734	0.519043	0.165171	0.3422		0.638315	0.580488	0.161826	0.684697	0.323186		ATGGAAATAAAAAATAATAGTGTATTTAGTAGTGAGTATGAAACTAATCCAATACCAACTTTTGAGGCATTGAGGGAACAATCACCAATTCATTATGATGAAGAAGTAGATGCTTATCTAATTAGTAGATATGAAGATGTAAAATATATATTAAAGAATAACGAATTATTTACAACACAGACATTAGCTACAAGAGCAGAACCAGTTATGAAAGATAGAGTACTCGCTCAAATGAAAGGACATGAGCACAGAGGAAAAAAATCAGCAATATTAAAGGGAATGACAGGGAAGTATTTAGAAAAGCTCATACCAATTATTAAGAAAAGAACAAATAATATAATCGATCAAAACATAAACAATCAAAAAGAATTAGATATAGTAAATGATTTTGGTAAAGTA…
Cytoplasmic copper homeostasis protein cutC	0.70688	0.143997	0.0688516	0.0805522	0.415612		0.000206435	0.502489	0.772682	0.759866	0.0262392		ATGATAAAAGAAGCGGTTGTTGAAACGATTCAACAAGTTGAACAAGCAATAAGCAATGGTGCTGATCGTATAGAATTATGTGATAATTTGAGTGTCGGCGGGACGACACCTAGCATCGGGATGATTGAAATCGCGACAGAAATTTGTCATACCAACGATGTTGAAATCGCAGTAATGATTCGCCCTCGCGGCGGTGATTTCGTATATAATTTATATGACTTTGAGATCATGCAACGAGACATGAAAGCAATCAAGCAACTCAACGTAGATTACTTTGTATTTGGATGTTTAACAGAGGATAATGTCTTAAATGAATGGCAAATGAAGACTTTGAAAAACCTAGCGGCACCTGTACCGGCCGTATGCCATATGGCATTTGATGAAATTCATATACATGGT…
Cytosol aminopeptidase PepA (EC 3.4.11.1)	0.176261	0.0355556	-0.492874	-0.246868	0.391727		0.381858	0.885012	0.00659193	0.233417	0.0272825		ATGGAAGTAACAATGCAAAGCAATACTAATATTAACAATAAAACTTTAGTAGTTGGTGTGCCGGAACACTTGAATCAAATTAGCGAGTTAACTGTAGAAGATGAAAATATAATTGAAAAATTAGAAGAACTAAAACGTAATCAAATTATTAATACAAATGTTGGGACAATTTCTAGTACACTGTTTTCATTAAATGGTAAAAAATTAAAACTCATCACAGTTGGTTTAGGCAATTTAAAAACAACGAACTATAGTGATTTTTTAAAAGTATTTGGTAACTTATTCCAATATTTAAAAAAAGACAGAATTACTCAGGCTTCGCTCTTATTTGATACGTTTGGCTCTCAGGTAATCACGATAGATACGGTTGCAGAAATTTTAGGACAGCAAAGTGAACAA…
D-3-phosphoglycerate dehydrogenase (EC 1.1.1.95)	0.552098	0.19798	-0.0358153	-0.270108	-0.138879		0.0411259	0.596865	0.93487	0.377397	0.63374		TTGAATATACAAAATATTTTGATTGCTGGTCAATATGAATCTGCTTTTCAGCAATATTTGTTGCATTTAGAAAAGTATCATTTGCGTTTTCAATCGATTGATATGATTTCAGAAGGTGATATGGAATGGGCGGATGCTTATGTAGGTTTTGCTCCTAGTAAAGCATTTCATCCTTCTAAGGTAAATTGGGTCCATGCATTTAATGCAGGCGTAAATAATTTTTTAGCAATAGATGGTTGGAAGAAATCAAATACGGTATTAACTCGAACTGTGAGTGACTTTGGAGAAAAAATGAGTGAATATTGTTTGAGTTATATATTAAAAGACTTGCAACATCATATATTATTTCAATCACAACAAAAAGATAAGCTCTGGTCATGCGAAACACCCGCTGCCTTG…
D-3-phosphoglycerate dehydrogenase (EC 1.1.1.95)	1.28111	0.712605	-0.427101	-0.790538	-0.203067		0.00360617	0.0653921	0.286251	0.0735554	0.605		ATGTATAAAATTTTAGTATCTGATCCAATCTCACCAGAAGGTTTAAAAAGTTTAATTGACCATAAAGACTTCGAAGTCGAAATCAATACAGAATTAAATGAAAGCGAACTCGTTGAAAAAATTGGTGATTACCAAGGCTTAATCGTTAGAAGCCAGACACAAGTCACTGCAGAGATGATTGAAGCAGCGCCAAATTTAAAAGTTATTGCTAGAGCTGGGGTCGGCGTTGACAACATTGATGTCGATGCAGCTACCAAAAATGGTGTTATTGTAATTAATGCACCAGATGGTAATACTATTTCTGCAACTGAACACTCTATGGCCATGATTTTATCAATGGCGCGTAATATCCCGCAAGCACATCAGTCATTAAAAAATGGAAAATGGGACCGTAAAACA…
D-3-phosphoglycerate dehydrogenase (EC 1.1.1.95)	1.35237	1.23341	0.674457	1.52028	1.35877		3.72063e-08	3.6685e-09	0.00202198	3.07158e-13	2.07701e-10		ATGAAAGCTGTCAGTTTAAAAAGAATGGGAGATTTAGAATCTAAATTAATAGAAGCTTATCCTACTATCGATTTTGTATTTACAAAGGGTGTCTCTGAAATAGAAGAACAAGATAAAAAAGATTTAGATATAATATTCGGTTATGATGGTAAACTTAATCAATCGTTTTTAGAAAATTGTCCTAAACTTAAATGGATGGCATGGTATTCAACAGGTGTGAATAGTTTACCTTTAGATTATATTGATAAACAAAATATATTACTTACAAATGGTAAAGGTATACATGCAAAGCAAATGTCAGAATTTATTATAGCTTATATACTAGATGACTATAAAAAAATGAGAACTTCCTATATTAATCAACAAAATAGATATTATGATTCAAAACTTACGGGCTCA…
D-alanine aminotransferase (EC 2.6.1.21)	-0.21237	-0.630928	-0.869197	-0.88896	-0.839385		0.292927	0.000767285	5.01429e-06	2.86225e-06	1.25554e-05		ATGACGAAAGTATTAATAAATGAAAGATTACTAGAGGAAAAAGATGCAAATGTAGCTTATAACGATAGAGGATATGTATTTGGTGATGGTATTTATGAATATATAAGAGTTTATGACAATCATCCTTTTACTGCCAATGCGCATTTTGAAAGATTATTAAGAAGCGCTAAAGAAATTGGCTTAGAATTAAACTATACAGTTGATGGGCTTATAGAACTTGTACGAGAACTGATAGCTGCTAATGGTATCGTTAATGGCGGCGTATATATTCAAGTGACGCGTGGTACTGCGCCGCGTGATCATGCCTTTCCTACGCCATCAGTAAAAGCGAATATCACAGCTTTTACAAAATCTTATGACCGTCCATACAAATTATTAGAAGAAGGCATAAATGCCGTA…
D-alanine--D-alanine ligase (EC 6.3.2.4)	0.179775	-0.449419	-0.878289	-0.517776	-0.497332		0.320835	0.00627895	5.01874e-08	0.00271588	0.002726		ATGGCTAAAGAAAATGTATGTATCGTATACGGAGGAAAAAGTGCGGAACACGATGTTTCAATATTAACAGCACAAAATGTCTTGAACGCGATTGATAAAGATCAATATCAAATAGACATCATTTACATAACAAATGAAGGTGACTGGAAAAAGAAAGAAAATATCGTAGACACTATAAATGAAATAGACACTTTACGTTTAACAGATGTTGCTGCAGGTGAAATCTCTCAACTACTTAGTATTGGTAGCACAGGGAACGCCTATAGTGCAGTTTTCCCAGTATTACATGGACCGAATGGTGAAGATGGTACAATTCAAGGTTTATTTGAAGTATTAGATATACCATATGTAGGAAACGGTGTTTTAGCTGCCTCAAGCTCGATGGATAAACTTGTTATG…
D-alanine--poly(phosphoribitol) ligase subunit 1 (EC 6.1.1.13)	-4.05482	-1.65054	-2.31007	-3.08397	-4.26345		1.62883e-52	7.50117e-21	2.2307e-38	8.75528e-61	9.19719e-114		ATGAAAGATATTATACATTCACTAATTGAAAATGCCCAAAATCACCCAGATCATAAAGCAATTCAACATAATAATGAAAGTTTGACGTATCGTGAATTAAACCAATATTCAAATATACTCGCTGACATTATTAAAGATTCGAAGCGACCGCTCATTTTATATGGCCACATGTCTCCATTTATGATTGTCGGCATGATAGCAAGTATTAAAGCAGGTTGTGGTTATGTACCGCTTGATACATCTATCCCTAAAGATCGTATTCAGTCCATTATTGAAAAAATAGAAGGTCAATTTATATTCAATACAACTGACAATGATATAAATATAAAGAAAATTGATGTGATAGATCACAGTATGATAATAAGTACATTAAACATGAAACAATTTGATTCTAAAATG…
D-alanine--poly(phosphoribitol) ligase subunit 2 (EC 6.1.1.13)	-4.57955	-2.32218	-2.66808	-3.24936	-4.52498		2.30285e-39	2.33985e-15	1.45574e-18	1.92802e-29	1.52747e-52		ATGGAATTTAGAGAGCAAGTTTTAGATTTATTAGAAGAAGTAGCTGAAAATAGTATTGTTAAAGAGAATCCAGATGTTGAGTTATTTGAAGAAGGTATAATAGACTCATTTCAAACAGTGGGGCTTTTACTAGAAATACAAAACAAATTAGATATTGAGGTTTCAATCATGGATTTTGATAGAGACGAATGGGAAACACCAAATAAAATTGTAGCGGTTTTAGAAGAATTAAGATGA
D-alanyl transfer protein DltB	-4.598	-2.0285	-2.22708	-3.27503	-4.60611		6.63347e-88	9.28213e-28	1.83622e-35	3.61256e-65	3.6528e-108		ATGATTCCATATGGCACATTTATGTTTTTTCTCATAGCAATTATAGTATTAATACCGGTCATTATTCTTGGTCTTATGGGTAAAAGAAGTCGTATATATAATGGTGTGAGTACTGCGATAATGATTGTACTTATTTTCTCATCTGAAAAGCACAATTTATTTGGACAGGATTATTTAAGTGTTCAGGTTATAAATTTTGTGCTTTATACGATTTGGCAAGTCGTAATTATTATGTATTATTGGAAATCTAGAGCTAAAAATAATACATTCAACAAATTTTTTATGGTAATCACATTATCTATATTACCGTTAATTATTGTGAAAGTGATGCAAAGTTCTTGGTTTGGAACTGCACAGATGAAACTTCATGAAAATAAAGTTATAGAGTTCATAGGATTT…
D-alanyl-D-alanine carboxypeptidase (EC 3.4.16.4)	-0.1169	-0.0889682	0.307331	0.105071	-0.483345		0.634483	0.758995	0.198119	0.669291	0.0429176		GTGTTTAAGAAGTGGATAATTGTAATTGCGACTTTATTGTTTATCAGTATTGTCATACGAATGTCTTTTATAATAATTTCTAATCATCAACAACCTGTGCATTCAGATATCGTCGAACCTAAAAATGCATTACCTATTATTGTTGAAAGTCAAGGCGTGACGAAAGTGAATGGGCATGTCATTGTCAACAAAACATACCAATTACCGAAACATTATAAACCTGGCGAAAATAAAAAAGCCAGACGTAAATTAAATGAAATGCTAGATAAAGCTGAACAAAAAGAACTAGATTTAAACTATATTAGTGGCTATAGAAGTTATGAAGATCAACAAAAAGTAGTGAAATCATATATTGAAAATGATGGGGAAAAAGTTGCGAAACAATACACTGCTAAACCG…
D-alanyl-D-alanine carboxypeptidase (EC 3.4.16.4) / Penicillin binding protein PBP4	-1.61856	0.165674	-0.348984	-0.119767	-0.142766		1.14898e-12	0.351587	0.0402959	0.592956	0.413306		ATGAGAAAGTTAATTCTGACAATCGTAACTGTACTCTTCGTTGGTACAATTATAACACCTTTTGCCGATGCAGAAACAGTAACACCTACTCAAGCGGCAAACCAATACGGTCAAAGTGTTTCCGAAGACTACCAGCCAGAAGGTGCAGTTAATGTTGCTCAAACAGGTCAAATTCTTTATCAGTATCAGATGAATAAAGATTGGTATCCTGCTTCAATGACCAAGCTGATGACAATGTACCTCACACTTGATGCAGTCAATAAGGGAAAGTTATCTTTAGATGATACTGTAAAAATTACAGAAGATCATTATCGAATGTCCACTTTACCAAAAATTAGCAACACGAAACTATACCCAGGTGAGACTTACACTATCAAAGAATTACTTCAAATAACAGTC…
D-arabino-3-hexulose 6-phosphate formaldehyde lyase	1.03552	1.23487	1.10985	1.53486	2.0115		2.78978e-07	6.98978e-11	1.15147e-08	1.02925e-15	1.32009e-28		TTGGAATTACAACTAGCAATTGATTTATTGAATAAAGAGGAAGCGGCAAAACTTGCGAATAAAGTTAAAGATTATGTAGATATCGTAGAAATTGGTACACCAATCGTTATTAATGAAGGTTTACCAGCGGTTCAACATTTAAACGATAATATAGAAGGCGTAAAAGTACTTGCAGATTTAAAAATTATGGATGCTGCAGACTACGAAGTAAGCCAAGCAGTTAAATTTGGTGCAGACGTAGTAACAATTTTAGGTGTTGCAGAAGATGCATCAATTAAAGCAGCAGTTGAAGAAGCACATAAAAGTGGTAAAGAATTATTAGTTGATATGATTGCAGTACAAGATTTAGAAAAACGTGCTAAAGAGTTAGATGATTTAGGCGCAGACTATATCGCTGTG…
D-arabino-3-hexulose 6-phosphate formaldehyde lyase	1.18426	0.749347	1.23037	0.686002	0.442058		5.39186e-08	0.00100013	1.33659e-08	0.00213108	0.060607		ATGGAATTACAACTCGCAATTGATTTATTAAATAAAGAGGAAGCTACAGAACTTGCGAATAAAGTTAAAGATTATGTAGATATCGTAGAAATTGGTACACCAATCGTTATTAATGAAGGTTTACCAGCGGTTCAACATTTAAATGATAATATAGAAGGCGTAAAAGTACTTGCAGACTTAAAAATTATGGATGCTGCAGACTATGAAGTAAGCCAAGCAGTTAAATTTGGTGCAGACGTAATAACAATTTTAGGTGTTGCTGAAGATGCATCAATTAAAGCAGCAGTTGAAGAAGCACATAAAAGTGGTAAAGAACTGTTAGTAGATATGATTGCAGTACAAGATTTAGAAAAACGTGCTAAAGAATTAGACGATTTAGGCGCAGACTATATCGCTGTG…
D-beta-hydroxybutyrate dehydrogenase (EC 1.1.1.30)	1.90486	0.682555	0.963551	1.2937	2.25891		1.27888e-12	0.0138343	0.00044099	6.79297e-08	1.72664e-27		ATGGTCAAAGATAAAGTAGTCATTATTACAGGTGCGGCAAGTGGTATCGGTTTAGGGATTGCAAGAGTGTTTTTAGAAAATGGTGCTAAAGTCGTGTTAGCTGATTTAAATAATGAAAAGTTAGCTCAAGAAACGCATGATTTGAAAGACCAAGGTTACGATTGCATGCCAGTTCAAGTAGATGTCACTGACGAAGTAGCAGTTAAGAATATGGTAGATGTAACTGTAGCAAAGTATGGTCGTTTAGACATTTTATTTAATAACGCAGGTTTACAACATGTTGAAAGTATCGAATCATTCCCAACTGACAAGTTCAGACAAATGATTGATATCATGTTAACTGGCAGTTTTATTGGTACAAAATATGCATTGCCGATTATGAAAGAACAACAATTTGGT…
D-beta-hydroxybutyrate permease	1.14112	-0.991163	-0.776179	-0.690407	-0.265782		4.55422e-06	0.000685752	0.00870517	0.00616101	0.272317		ATGTTAGGTGTTATAGGATTAGTTGGTGGGTTAGTTATTTTAACTATTCTAGTAATGAGAGGCGTGAATCTATTAATCGCAGCGCCTTTATCTGCGTTGTTTGTTGGTGTTTTAAATGGTTTACCTTTATTTTCTCAACTGGCTACAGGTAAGGAAATGGATTTTGTTACAAGTTATATGGATGGATTTTCTGGTTTTGTGACATCTTGGTATTTAATGTTTTTAACTGGAGCAATTTTTGGAAAAGTCATGGAAGATAGTGGTGCTGCAGAAAGTGTATCACATTGGATTATTAAAAAAGTAGGTATGAAAAGAGCCGTTTTGGCAATTGTACTAGCCTGTGGTGTCTTGACCTATGGTGGCGTTAGTCTATTTGTAGTCGCATTCGCTGTTTATCCA…
D-mannonate oxidoreductase (EC 1.1.1.57)	1.493	-0.352747	-0.459245	-0.155934	0.402712		9.42481e-06	0.195595	0.0908778	0.558106	0.0545148		ATGATGACAAGACAATTTGAAGGAGTCAATGTAGTAATCACTGGCGCAACAGGTGTGATTGGATCAACGTTCGTCAAAGGACTTGTAGAAAAAGGTGCCAACGTAGGTATTTTAGGACGTTCTGAAGATAAAATTGTTGAATTACAAGATGAAATTGATAAAGAAAGAAAACAAACAGTCGCATTAGTGGCGAACGTGTTAGATAAAGATGCTTTAACGCAAGCGAAACTAAGATTTAACGATACATTTGGTGCAGTTACAATTCTGATTAATGGCGCAGGTGGAAATAACCCGAATGCCACAACAAATGATGAAATGTATGATGAAAATGGTGATAAAACGTTCTTTGATTTAACAGAAGATGGTATTGATAAAGTATTTAAATTAAATTACACAGGT…
D-octopine dehydrogenase	3.7849	1.86432	1.3813	1.55544	3.322		9.16789e-72	2.52452e-14	1.21557e-07	1.44128e-09	9.44419e-60		ATGAAGATAGCAATCGTAGGATCAGGAAATGGTGCTGTTACAGCAGCATTAGATATGAAGCATAAAGGACATGAGGTGAAGTTATATTGTCGAAATCAATCTATTGATAAGTTTGACAAGGCAATAGCACAAGGCGGATTTACGTTTAATAATGAAGGAGAAGAAACGTTTATCGAATTTACTGATATCAGTGATGATATGGAATATGTTGTTAGTGATGCAGAAATCATTCAAGTCATTATACCATCTACATTTATTGAACACTATGCGCGTACGATGGCGCCATTTATTAATGATAAGCAATTAATATTCTTTAATATGGCAGCGGCAATGGCTTCGATTCGATTTATGAACGTCTTAGAAGATATGCGTATAGAAGTTATGCCGATATTTGCTGAA…
D-serine dehydratase (EC 4.3.1.18)	1.18323	0.52241	0.378644	0.526676	0.943759		6.3627e-12	0.0131125	0.0963853	0.0164402	8.51878e-09		ATGCTAGAATTAGAAAAATTAAAACAAAATTTCCCTTTAATTAATGATATGCAACAATATAAACCTATCTTTTGGGAAAACCCCAAATTTCGTCAAGTTGAAACACTGCCATTTTCAATAGAAGATATGGAGGACGCAGCATTACGTCTCGAACGATTTAGTAATTATATACGCAAAGTATTTCCTGAAACAGAGAAAGATCATGGGTTAATTGAATCACCATTAAAGCCCATACCTTTTATGCACAATCACCTTTCTCAAACGGAACAATATGGAGCTAACGGGAAGTTATGGCTTAAATGCGATAGCCATCTTGCTATCTCAGGTTCTATCAAAGCTCGAGGTGGTATTTATGAAGTCCTTAAGCTGGCTGAAACGATAGCAATGGAACATGGTGGT…
D-serine/D-alanine/glycine transporter	-3.43497	-1.27004	-2.03275	-1.14621	-1.14518		1.36583e-60	1.98651e-13	1.73571e-27	3.19201e-11	6.09412e-12		ATGTCAAACAATGAATTACAGAGAGAACTAAGTAATCGGCACATCCAGTTGATTGCAATTGGTGGCGCAATTGGTACAGGTCTATTTTTAGGAGCTGGCCAAACCATCGCGTTAACTGGCCCTTCTATTTTACTTACATATATTATCATTGGTTTTATGCTATTTATGTTTATGCGTGGCTTAGGAGAAATGCTTGTGACAAATACTAATTTCAAGTCTTTCGCCGATGTCACGAATCAATACATTGGTTCATTTGCAGGTTTTGTAACTGGTTGGACTTATTGGTTATGTTGGATTATTACTGGTATGGCTGAGGTTACTGCAGTAGCTAAATATGTAAGTTTTTGGTTTCCTCACATTCCAAATTGGATCAGTGCTTTGTTCTGTGTACTTGTACTT…
D-specific D-2-hydroxyacid dehydrogenase ddh homolog (EC 1.1.1.28)	-0.249634	-0.270181	-1.28274	-1.44482	-1.94976		0.590391	0.58453	0.0024226	0.000409566	4.25702e-07		ATGACAAGAATCAAACTTTTTGGCGTGCGTGAAGAAGATATTCCTTACATAGAAGCATGGGCAACAACAAACAAAGTAGAGGTGGATTTAGATAAAGATTTACTTACTTTAGATACAGTAGATCGTGTAGAAGGATTTGATGGTTTATCTTTATCACAGCAAATTTCATTAGATGAAGCAGTATACAAAAAATTACATGATTTTGGTATTAAACAAATTGCGCAACGAAGTGCAGGTTTTGATAGCTATGATTTAGATTTAGCTCAAAAATATAATTTGATTATTTCAAATGTACCCTCATATTCACCACATTCAATTGCAGAATATACAGTGTCTCAAGCACTTAACTTAATTCGTAATTATAATGATATTCAACAAAAAACAGCATCTTATGATTTT…
D-tyrosyl-tRNA(Tyr) deacylase	-0.478054	-0.303331	-0.453441	-0.455516	-0.0757441		0.0827106	0.328265	0.120746	0.110167	0.802318		ATGAAAATAGTCGTACAAAGAGTAAAGGAAGCTTCGGTTTCTAATGAAAATATAGAAAATAAAATAAAAAGAGGATATTGCCTATTTGTTGGTGTTGGTAAAACATCTACAGAGGCCGATATTTTAGCATTAGCAAAAAAAATTGTGAATGCACGGTTATTTGAAGATAATGATGGCAAGCTTAACTTAAATATTCAACAAGTAGAAGGTGAAATCTTATCTATATCACAATTTACATTGTATGCAGATGTTAGAAAAGGGAACAGACCAGGATTTTCTCATTCTATGCCTCCAGAACAGGCAAATGAATATTATGAAATATTTAACGATGCATTACGTTCTTATGGAATAAACGTGTTAACAGGCGAATTTGGTACTGATATGTTAGTGAATATTGCT…
D-xylose proton-symporter XylE	1.79704	0.508256	0.163843	0.806727	0.710932		1.80802e-09	0.244924	0.736529	0.017929	0.023324		ATGTCAACTTATAATAATAAGAAGTTTATCTTTAAAATAGCTTTAATCGCAACGCTTGGCGGGTTGTTATTCGGCTATGACACTGCAGTTATTTCTGGGGCCGAACAATCCCTCCAGAAATATTTAACTAAAGATTACGGTAGCTTTGTCCATGGTATTACAGTTTCTAGTGCCTTAATCGGCTGTATTATTGGTGGCTTGTTATCTTCAATTTTCTCAAGTCGGCTCGGTCGTAAAAAATCATTACAAGTAGCAGCTATTTTATTTATAGTTTCTGCGCTTTTATCAGGCTATCCTGAGTTTTTATTTTTTGAACCGGGTGAATCTAGTCTTGGTTTACTGATAACATTTAATCTATATCGTGTCATCGGTGGTATTGGTGTAGGATTAGCCTCTGCA…
dCMP deaminase (EC 3.5.4.12); Late competence protein ComEB	-0.17898	0.128283	-0.210071	-0.0263418	-0.236887		0.500828	0.697563	0.48232	0.927223	0.341441		ATGGATCGCATTAAATGGGAAGAATACTTTATGGCACAAAGTCATTTATTGGCGTTACGTTCCACTTGTCAACGATTATCTGTTGGCGCAACAATTGTTAAAGATAATAGAATCATCGCTGGTGGGTACAATGGCTCAGTTTCAGGAGAAGTTCATTGTATAGATGAGGATTGTTTATTAGAGGATGGCCATTGTATACGTACAATTCATGCTGAAATGAATGCATTACTACAATGTGCCAAACAAGGGGTGTCAACAGACGGAGCAACGATATATGTCACACATTTCCCTTGCTTAAATTGTACGAAATCAATTATCCAAGCTGGTATTCAAACAATTTATTACGCTGAAGACTATCACAACCATTCATATGCGTTAAAGCTTTTACACCAATCAGGT…
Deblocking aminopeptidase (EC 3.4.11.-)	0.926616	-0.135519	-0.270282	-0.394439	-0.0195451		0.000102583	0.677758	0.376533	0.13151	0.93806		ATGACAGAATCCATTTTTACGACAATTCAAGCATTAACGAATATTAATAGTCCTTCAGGGCATGCAGAAAAGGCAGTTAAATACGTTAAAGATGAAGTTGAAAAGTTAGGTTATACGACTCATATTACTAATAAAGGCGCGTTGATTATTACTGTAGAAGGCGAGAATGATCAAGACCATAAATGTATTACAGCCCATGTGGATACATTAGGTGCGATGGTAAAAGAAATTAAGGAAGATGGCCGTTTAGCATTAGATTTAATTGGTGGCTTTAGTTATAACGCAATAGAAGGGGAATATTGCGAAATTGAAACTTCTGCAGGACAAACTTACACAGGGACAATATGTCTACATGAAACAAGCGTACATGTATATCGTAATAATGATAATGAGCCTAGA…
Delta-1-pyrroline-5-carboxylate dehydrogenase (EC 1.5.1.12)	2.7258	-0.324063	0.456326	0.563329	2.40706		1.46701e-22	0.181014	0.0432751	0.0426104	4.42518e-31		ATGGTAGTTAATTATCAGAATGAACCAGGTATCGATTTTACAGACAGTAAAAATGTAGAATCATTTAAAGAGGCTTTAAAGAAAGTTAAAGGTGAATTAAATCAAAAAATCCCTTTAGTAATTAATGGGGAAGAAATATTCACAAAAGATACGTATCAATCTATCAACCCTGCCAATACTACTGAAGTTATTGCAGAAGTTTCAAGAGCAACTCAATCAGATGTAGATAAAGCATTTGAGTCTGCAAATGAAGCTTATAAATCATGGAAGAAATGGTCACACAAAGATCGTGCTGAATTTTTACTTAGAGTATCGGCAATTATTAGACGTCGTAAAGAAGAAATCTCAGCAGTGATGGTTTACGAAGCAGGTAAACCATGGGATGAAGCTGTAGGTGAC…
Deoxyadenosine kinase (EC 2.7.1.76) / Deoxyguanosine kinase (EC 2.7.1.113)	-1.04227	-0.17043	0.068689	-0.0963206	-0.26686		1.70048e-05	0.589154	0.818448	0.790299	0.322332		ATGAAAAAACAATTTATTGCTGTTGAAGGCCCGATTGGTGTCGGAAAGTCTTCTTTAGCACACAAACTTAGTCAAACTTACAATTACTATGAAGAAAAAGAAATCGTAAATGAAAATCCTTTTTTATCAGATTTCTATGAAGATATTTCTAAATGGAGTTTCCAAACAGAAATGTTCTTTTTATGTAATCGTTACAAACAATTCCAAGATCTTGTTTCAAATGAAAGTGGTATCGTGAGCGATTATCACATTTATAAAAATAAAATTTTCGCACATAATACCTTAACGAGTGCCGAATACAGTAAATTCTCAAGAATTTATGATATTTTAACCGAAGATCTAGAAATGCCTAATATCATCATTTTCTTAGATGCAGAATTAGAAACTTTAAAAGCACGT…
Deoxyadenosine kinase (EC 2.7.1.76) / Deoxyguanosine kinase (EC 2.7.1.113)	-0.91661	-0.0685229	-0.121934	-0.167545	-0.270977		2.11479e-06	0.76258	0.550888	0.452491	0.164277		ATGAATAAATACGGTATCCCTCAAGATGCTGTGATTACTATCGCTGGTACTGTAGGCGTAGGAAAATCAACATTAACAAAAGCTTTAGCCGAACGCCTGAATTTTAGAACTTCATTTGAAAACGTGGACCATAACCCTTACCTCGATAAGTTTTACAACGACTTTGAGCGTTGGAGTTTCCACTTACAAATTTATTTCTTAGCTGAACGTTTTAAAGAACAAAAGCGCATGTTTGAATATGGCGGTGGTTTCATCCAAGACCGTTCGATTTACGAAGATGTCGACATTTTCGCTAAAATGCATGAAGAACAAGGTACAATGAGCCCAGAAGACTTTGAAACATATTCTGAATTATTTAACGCCATGGTCATGACGCCTTATTTCCCTAAACCAGATGTA…
Deoxyguanosinetriphosphate triphosphohydrolase (EC 3.1.5.1)	0.333098	0.0176727	0.320113	0.571146	0.935985		0.146046	0.951345	0.165364	0.0137066	6.15198e-06		TTGACATTTACAACTTATGCTACACAAAAGTTACCTGAAGAAAAAGTTTTTAAAGACCCGATTCATAGGTACATTCATGTCAGAGATCAAGTGGTTTGGGATTTAATCAAGACGAAAGAATTTCAACGCTTACGTCGTATTAAACAATTAGGCACTTTATATTTATCATTCCATACGGCAGAACATAGTAGATTTGGGCATTCGCTCGGTGTTTATGAAATTGTACGGAGATTGATTGATGATTCATTTGATGGCCGAGAAGCGTGGAATAATGATGACAGACCGTTAGCATTATGTGCTGCATTGTTACATGATTTAGGGCATGGGCCATTTTCACATAGTTTTGAAAAAATATTTAACACGGATCATGAAGCATTTACACAAGCGATTATTACAGGA…
Deoxyribose-phosphate aldolase (EC 4.1.2.4)	0.796274	0.618959	0.595282	0.639789	0.958584		0.000839881	0.0045817	0.00562834	0.00313271	6.21458e-06		ATGAATTATGCAAAATATATAGATCATACATTACTTAAACCGGAGTCGACTAGAACTCAAATCGACAAAATTATCGAGGAAGCTAGAGAATTCAATTTTAAATCAGTGTGTCTTAATCCTACACATGTAAAATATGCAGCTGAAAAACTTAAAGATACAGAAGTATTAGTTTGTACAGTAATTGGATTCCCTTTAGGCGCGTCTACTACAGAAACGAAAATGTTTGAAGTTGAAGACGCTGTGAAAAACGGTGCTTCAGAACTTGATATGGTTATCAATGTTGGTGCCCTAAAAGATGGACGTTATGAAGACGTACAAAAAGACATTGAAGGCGTTGTTGGCGCTGCGAATGGTAAAACAGTTAAAGTAATTATTGAAACATGTCTATTAACAGACGAA…
Deoxyuridine 5'-triphosphate nucleotidohydrolase (EC 3.6.1.23) [SA bacteriophages 11, Mu50B]	1.9388	1.44102	0.653967	1.93765	1.69819		0.0164307	0.103189	0.551315	0.00993884	0.0292116		ATGAAAGATGAAACAATTTTTAACGTAGATAGTAATAATTTAATGAATAACGAAGATTTAGAGGTAGAAGGAGGCGCACCACGTCCAATTGGTTTCGTGTATGTTGAAAATGAATACATTGAAGAGGTAGAGAAGAAAGCAAAAGCATTTGATGAAATAAACAAAAATGAATGTGAGGGCGAACCAATGAACAATACATTAGAAATCAAATTATTAAGTGATAAGGCAACAATGCCAGAAAGACACCATGATACAGACGCCGGTTACGATATATACGCATCAGAAACAAAGATATTAGAACCACAAGACAAAACAAAGATTAAAACAGACGTAGCCGTTAACATTCCTAAAGGCTATGTAGGATTACTTACAAGTCGCAGTGGGGTAAGCAGTGATTCA…
Dephospho-CoA kinase (EC 2.7.1.24)	0.601196	0.125437	0.350765	0.00883033	0.242176		0.00325954	0.58238	0.111635	0.971725	0.251546		ATGCCAAAAGTTATAGGACTAACAGGTGGTATCGCATCAGGTAAATCTAGTGTTTCGGAATTATTAACCGTACATGGTTTTAAAGTTGTAGATGCAGATGTTGCATCACGCCAAGCAGTAGAAAAAGGTACCAAAGGACTAGAACAAGTTAAAGAAGCATTTGGAGAAGAAGCAATAGATGAAGATGGCAATATGAATAGATCATATGTAGGAGATGTCATATTTAATCATCCAGAGAAAAGATTGGAATTAAATGAAATTGTTCATCCTATTGTTAGAGATATCATGGAACAAGAAAAAGAAGCTTATCTTGAGCAAGGCTATAACGTAATTATGGATATTCCGTTATTATTTGAAAATGACTTACAAGATACTGTGGATGAAGTTTGGTTAGTATAC…
Di-/tripeptide transporter	-5.1403	-1.83121	-2.32254	-2.71876	-2.20767		7.84366e-78	2.01367e-11	3.15274e-20	9.14839e-19	1.42134e-18		ATGCAAAATCAGGACAAAACCCAAGGCCAAGCCATCCAATCCATTCCACAAAAAGGATTTTTTGGACATCCTAAAGGTCTAGGGGTTTTATTTTTCGTTGAATTTTGGGAGAGGTTTAGTTATTACGGAATGCGCGCGTTACTTATCTTTTATATGTATTTCGCGATCAAAGATGGCGGCCTCGGTATGGACAAGGGTACTGCACAGTCAGTCATGGCTGTTTATGGTGCTTTAATCTATATGACTTCAGTACTTGGAGGTTGGATATCTGATAGAATCACTGGTACGCGTTCAGCCACATTTTACGGTGGCGTACTAATCATCATTGGTCATGTATTCTTAAGTTTACCATTAGATATTGTCGGTTTATTCATATCCATGTTCTTTATTATCGTGGGT…
Di/tripeptide permease YjdL	1.82713	0.130739	-0.553644	-0.27483	0.616541		6.75454e-12	0.671269	0.0357632	0.348315	0.0111589		ATGAAAAAAGTAAATCATAGTCACGAAGAAATCATGAAAAGTATTCCAAACAAAGGTTTCTTCGGACATCCAAAAGGACTAAGCACACTATTCTTGACTGAGTTTTGGGAGAGATTCAGTTATTATGGTATGAAAGCCATATTAATTTACTACTTATATTATAGTGTTGCTGATGGTGGGTTCGGCCTTAGCCAAGCAGTTGCTATGCAAATTGTTGCTATTTACGGAACTTTAATTTATATGTCTGGTCTTATCGGAGGGTGGATTGCAGACCGGATTACTGGAACGCAAGATGCCGTCTTCTATGGTGGGTTCCTCATCATGTTTGGACATATCCTATTATCCATTCCAGGTAATTTAACAGCAGCAATGATAGCTTTACTTCTAATTATCGCAGGT…
Diacylglycerol kinase (EC 2.7.1.107)	-0.361272	-0.39233	-0.0384231	0.0525771	0.00233015		0.122791	0.0824301	0.891408	0.869562	0.99307		ATGAAACGTTTTAAATACGCTTTTCAAGGTATGTTAGTACTATTAAATAAAGACAGCAAATTTTTAATGCATCTTTTATTAGGGCTTGCCACTGTTATTTGTGGTATTGCTTTTGGTATTAGTCAATTAGAATGGCTTTTTATTATTATAGCGATAGGTGTTGTACTTGCTTTCGAAGCTATCAATACAGCAGTAGAATATGTGGTTGATTTAGTTACAGGTGATTATCATATATTAGCAAAAAAGGCTAAAGATATTGCTGCTTTTAGTGTTGTGCTAGCTTCTATTACTGCACTTGCTATTGGTCTCGTTGTTTTTTTACCATATGTGTTCTAA
Diaminohydroxyphosphoribosylaminopyrimidine deaminase (EC 3.5.4.26) / 5-amino-6-(5-phosphoribosylamino)uracil reductase (EC 1.1.1.193)	-0.713301	0.8539	1.35691	0.726326	0.228677		0.0523061	0.00554848	2.62922e-06	0.0455086	0.464318		GTGAGTCAATATTTAAATTATGCAATCCAATTAGCAAAAATGGTGAATGGTCAAACGGGTGTAAACCCACCTGTAGGCGCGGTAGTTGTTAAAGACGGCCGAATCGTAGGGATGGGCGCACACTTAAAAAAGGGCGATAAACATGCTGAAGTACAAGCGTTAGATATGGCACAAGATGAAGCTAAAGATGGTACCATTTTTATCTCATTAGAGCCATGTACACATTTTGGTTCAACGCCACCTTGTGTAAATAAAATTATTGATTTTGGCATAAAGAAAGTCATATATGCTGTAAAAGATACGACTTTACCGTCTAACGGTGACGAAATATTACAACATGCAGGAGTAGAAGTTGAATTTCGTCATAATGCAGAAGCAGAACACTTGTACAAAGACTTC…
Diaminopimelate decarboxylase (EC 4.1.1.20)	-0.244558	0.31394	0.107964	0.188301	0.300166		0.178962	0.0603899	0.570981	0.348443	0.0822532		ATGGTAGTAGAATACAATGATAAAGGAGAGCTTACAATTGGAGGTACAAGTCTTAAAACGATAGCACAAAGTTTTGGGACGCCTACGATTGTTTATGATGAAACGCAAATCAGAACACAAATGAGACGTTTTCATGAAGCTTTTCAAAAGAGCGGATTAAACTATAATATTTCATATGCTTCTAAAGCATTTACTTGTTTACAAATGGTTAAATTAGTAGAAGAAGAAGGACTCGAATTAGATGTAGTATCTGAAGGTGAATTATACACAGCATTAGCTGCTGGTTTTGATGCACAGCACATACATTTTCATGGTAATAATAAGACAAAACGTGAAATACAATATGCCTTAGAAAGTAAAGTGGGTTATATTGTGATTGACTCTTTAGAAGAAATTGAT…
Diaminopimelate epimerase alternative form predicted for S.aureus (EC 5.1.1.7)	-0.0713227	0.782172	-0.132426	0.291502	0.303699		0.814232	0.00225198	0.670314	0.395235	0.242047		ATGACAGCCATTTGGTCAGTAGATACAGAGAAATTTTATGAAAATGCAGTAAATGTAGCGCAAGATAACCAACTCATGGCTGTAGTTAAAAATAATGCTTACCATTACGGTTTGGAATTTGCTGTTCAACAATTTAAAAAAGCTGGTATCCAAACTTTTAGTACAACTTCTTTGAGAGAAGCAATCCGAATTCGTAAACTTGCACCCGACGCTACGATATTTTTAATGAATGCAGTTTATGAATTCGATAAACTACGTGCCTATCATATTCAGATGACTTTACCTTCTCTAGACTTCTATTATGAACATGTAGAAGATTTATATGATATTCAAGTTCATTTAGAATATGAAAATTTATTACATCGTTCAGGATTGAAATCAATTGCAGAAATGAGAGAA…
diglucosyldiacylglycerol synthase (LTA membrane anchor synthesis)	1.17292	-0.276513	-0.13839	-0.275981	0.304905		4.10437e-10	0.173915	0.498346	0.221646	0.116931		ATGGTTACTCAAAACAAAAAAATACTAATCCTTACTGGATCCTTTGGTAATGGTCATTTACAGGTTACTCAAAGTGTAGTGAACCAGTTTAACGAAATGAATCTAGACAATTTAACAGTTATTGAACATGATTTGTTTTTAGAAGCTCACCCAATACTGACTTCTATATGTAAAAAGTGGTACATTAACAGTTTTAAATATTTCAGAAATATGTACAAAGCATTTTACTATAGTCGTCCCGACCAATTAGACAAATGTTTCTATAAATACTATGGACTTAATAAATTAATAAATTTACTGTTAAAGGAAAAGCCTGATTTAATCTTGCTTACTTTCCCGACACCAGTAATGTCTGTTCTGACAGAACAATTTGACATGAACATTCCAATTGCAACTGTA…
Dihydrodipicolinate reductase (EC 1.3.1.26)	1.06888	1.26335	0.587872	0.85624	1.54536		1.94154e-05	2.73701e-08	0.0152518	0.00911994	1.00336e-14		ATGAAGATAGTATTAATAGGCTATGGTGCAATGAACCAACGTGTCGCAAGATTAGCTGAAGCAAAAGGACATGAAATAATTGGTGTTATTGTACGAGATGCTACCAAGGATTACCCGTACCCTACTTTTGAACGTATAGCAGATGCTAAAGAAGCAGATGTTGCAATTGATTTCTCCAACCCAGAACTGTTATTACCATTATTGGATGAAGACTTTAATTTACCATTAGTAATAGCAACGACTGGTGAAAAAGAAGAAATAATCAATAAACTTAAAGCATTAAGTGATCAAATGCCAGTCTTTTTCAGTGCGAATATGAGTTATGGTGTACATGCTTTAACAAAAATTTTAGAAGCAGCAGTGCCTCTATTACAAGATTTCGACATTGAACTTACGGAA…
Dihydrodipicolinate synthase (EC 4.2.1.52)	1.43953	1.24919	0.574712	1.17362	1.49368		1.2006e-09	2.36961e-07	0.0262413	0.00027329	2.43648e-12		ATGGGACATATTTTTGAAGGCGTAGGTGTCGCTCTAACAACACCTTTTACACACAATGAAGTAGATTATGATGCACTTAGAAGACATTTGAAATACTTAATTGAAAATGATGTGAAATCGATTGTTGTAAATGGTACTACAGCTGAGAATCCGGCATTAACTGATGACGAAAAAGATCAAATATTAGAAGTAGTCGTAAATTATGTAAATGGACGCATTCCTGTAATTGCTGGCACAGGTACGAATAACACCCAAAAATCAATTCAAGCTTCAGTTCGTGCTAAAGAAATTGGTGCAGATGCAATTATGCTAATCACGCCCTACTATAATAAGACGAATCAACGTGGTTTAATTGCTCATTTTACGAAAATAGCAGATGCGATTAAATTACCAGTCATA…
Dihydrodipicolinate synthase (EC 4.2.1.52)	3.02906	0.661059	1.19971	1.48138	1.79889		2.49281e-29	0.0960194	0.000419614	3.59624e-06	5.19268e-12		ATGGTTAAGAGATTATTAAGTGCTAATGCCTCAGAAATAGTGAAAATGACGGCTGAAGAATTAAAACAAAGTATTAAAGCAAGTGATGGTCGCGTTGTTTTAGCAGAGAATGTTGTTACGCGTACACCAGTGATACCCGACATAACAAATGCAGAACTATCACGTGCATTCGGAGCAGATTTGATTTTATTAAATGGATTAGACGTGTTCAATCCTAAAGTAGAAAACATAGACGAGAAAAAACATGTCATTAAAGAATTAAGACGTCTTGTTGCAAGACCTATAGGTGTCAATTTAGAACCAGTAGATGAGCAAGCGAGCATGGCAGAAGAAAAATTAAATATTGCTAAAGGACGACAAGCAAGTCCGAAAACAGTAAAAGCTTTAGAAAAATTAGGC…
Dihydrofolate reductase (EC 1.5.1.3)	-0.321436	-0.779049	-0.30395	-0.735484	-0.398582		0.26354	0.0214552	0.374768	0.0100231	0.117443		ATGAACGATAATAGCAAAATCATATTAGATTTAGCTGTATCTTTAGATGGTTTTATAGAAGGATCGAATGGTGAAATTGATTGGTGTATCATGGATCCAGAAATGAATTTCACTGCATTTTTAAACCAAATAGACGCTATTATTTATGGTAGGAAAAGCTATGATTTATGGGGAACTTTCCAACCGCAAGCAGACGATAGCAATGGAGAGCAGTTCATGTGGGACAATATTCATAGCAAAAGTAAATATGTATTTACACGCCAGCATATTTCAAATCAAACAACTACTGAATTTATTTATAATCCTGACATTACCAAAGCAGTCGAACAAATCAAATTAGCTCATACAAATGACATATGGTTATATGGCGGGTCTAGTATTATCACCTCATTTATAGAT…
Dihydrofolate reductase (EC 1.5.1.3)	0.46648	-0.0458731	-0.0421241	-0.167228	0.609258		0.0334475	0.877454	0.885324	0.554233	0.00182152		ATGACACTATCAATACTCGTGGCGCATGACCAACAACGTGTTATCGGCGTAGATAACACATTACCTTGGCATTTACCGAATGACCTTAAACACGTTAAAAAATTAAGTACTAACAATACCCTCGTTATGGGACGCGCAACATTCGACTCTATAGGAAAACCACTTCCTAACAGGCGAAACGTTGTATTAACTAGAAATAAAGCGTTTCAACATGAAGGCGTTGATGTAATTCATTCTATGGATGATATATTTGATTTACCTGGCCATGTTTTCGTATTTGGTGGTCAATCATTATTTGAAGCAATGATTGATAAAGTTGACGATATGTATATCACAGTAATTGAAGATAAATTTGATGGGGATACATTTTTCCCACCTTATACATTCGAAGATTGGGAA…
Dihydrofolate synthase (EC 6.3.2.12) / Folylpolyglutamate synthase (EC 6.3.2.17)	-1.44904	-0.903345	-0.858282	-0.757381	-0.880965		9.61236e-11	6.72009e-05	9.21614e-05	0.00107806	5.20547e-05		ATGAATTACCTAGATAGCTTATATTGGATACATGAAAGAACTAAATTTGGCATTAAACCAGGCATTAAGCGTATGGAATGGATGTTGGAACGATTAAACAATCCTCAATTTAATATAAATGGTATTCATGTAGGTGGCACGAATGGAAAAGGATCCACAGTTGCATATTTAAGATCAGCGCTTGTTGATAATGGATATGAAGTGGGTACTTTCACTTCGCCATTTATTGAAACCTTTAATGAGCGTATAAGTTTAAATGGGATACCGATTAGTGATGACAATATTGTTGAATTAGTTCAAAAAGTAAAGCCAGTAAGCGAAGCATTAGAAGTTGAAACAGAGCTTGGAACAGCCACTGAATTTGAAATTATTACTACGATGATGTTTTTATACTTTGGT…
Dihydrolipoamide acetyltransferase component of pyruvate dehydrogenase complex (EC 2.3.1.12)	-0.0019347	0.259362	0.0863669	0.411789	0.880359		0.993507	0.208879	0.708916	0.0337925	9.48654e-08		GTGGCATTTGAATTTAAATTACCCGACATTGGTGAAGGTATCCACGAAGGTGAAATTGTAAAATGGTTTATTAAATCTGGAGATACAATTGAAGAGGACGATATTTTAGCTGAGGTACAAAACGATAAATCAGTTGTTGAAATCCCATCACCTGTTTCAGGTACTATTGAAGAAGTACTAGTAGATGAAGGTACTGTAGCAGTTGTTGGTGACACAATCGTAAAAATCGATTCACCAGATGCAGAAGAAATGCAATTCAAAGGTAGTGAAAGTGACGATTCAGCAAGTGAAGAAACAGAAGCACCTGCAGAAGAAAGCACTAAAGAAGAAGCACCTGCACAAGCTTCTAAAGACGAAGAAATAGATGAAAGCAAACGCGTTAAAGCAATGCCTTCAGTT…
Dihydrolipoamide acyltransferase component of branched-chain alpha-keto acid dehydrogenase complex (EC 2.3.1.168)	-1.80251	-0.982076	-0.658211	-1.16161	-1.12478		2.35158e-19	1.86715e-07	0.00113545	2.9713e-09	1.03111e-09		ATGGAAATCAAAATGCCTAAACTCGGTGAAAGTGTGCATGAAGGTACAATAGAACAATGGCTTGTATCTGTAGGAGATACTGTTGAAGAATATGATCCATTATGCGAAGTTATCACTGATAAAGTGACAGCAGAAGTGCCATCTTCATTTTCAGGAACAATTAAAGAAATTATAGTAGAAGAAGGCACAACAGTAGCGGTAAATGAAGTCATATGCCTTGTTGATATTGGTGATGAATCGCAAGAAACAAACAATTCAAATACACAACAAACAACAGAATCTAATGAACCTCAAGAGGTTGCTTCAAATGATATAGATGATAATGTTAATAGTGCTTCACATGAAGATAAACCCAAAAACAATGGTCGCTTTTCACCAGTGGTATTTAAACTTGCTTCA…
Dihydrolipoamide dehydrogenase of branched-chain alpha-keto acid dehydrogenase (EC 1.8.1.4)	-0.857189	-0.934161	-0.860033	-0.692813	-0.774079		7.00161e-05	2.95949e-05	0.000313783	0.00175439	0.000282204		ATGTCAGAAGAAAAATATGATTTAGTAATATTAGGCGGAGGTACAGCGGGTTATGTCTCGGCAATTCGAGCATCTCAACTAGGAAAAAAAGTTGCACTTGTAGAAAAGTCTTTACTTGGAGGCACTTGTTTACATAAAGGATGTATCCCAACAAAAGCACTTTTAAAATCAGCTGAGGTTATGCATACAGTTAAAAATTCAAGTGAATATGGCGTTGATATAAATGATTTTAAATTGAACTTTTCGCGCGTTCAAGAACGTAAACATGAAGTCGTTAATCAGATGTTTAACGGTGTGAAACATTTGATGGACCATAATAAAATCGATGTATTTAATGGTACTGGTCGCTTATTAGGGCCTTCCATTTTTTCACCGCAAAGTGGTACAGTTTCAGTAGAA…
Dihydrolipoamide dehydrogenase of pyruvate dehydrogenase complex (EC 1.8.1.4)	-0.0904477	0.175467	0.324683	0.188796	0.786778		0.646519	0.376749	0.0563378	0.300648	4.19662e-07		ATGGTAGTTGGAGATTTCCCAATTGAAACAGACACTATTGTAATCGGAGCAGGACCAGGAGGCTATGTTGCAGCAATTCGTGCAGCACAGTTAGGTCAAAAAGTAACAATCGTTGAAAAAGGCACATTAGGTGGCGTATGTCTTAATGTTGGATGTATTCCTTCTAAAGCATTGTTACACGCTTCACACCGTTATGATGAAACTAAGAACTCAGAAAATTTAGGTGTTATTGCTGAAAGTGTTTCACTTAATTTTAATAAAGTTCAAGAATTCAAACAATCAGTAGTTGAAAAATTAACTGGTGGCGTTGAAGGATTGTTAAAAGGTAATAAAGTAGAAATCGTTAAAGGCGAAGCTTACTTTGTTGATAACAATAGCTTACGTGTTATGGATGAGAAA…
Dihydrolipoamide succinyltransferase component (E2) of 2-oxoglutarate dehydrogenase complex (EC 2.3.1.61)	1.9827	0.48006	0.66322	0.745011	2.64094		1.4597e-18	0.0147373	0.000595551	0.000891666	5.06587e-43		ATGCCAGAGGTAAAAGTTCCAGAATTAGCAGAATCCATAACAGAAGGTACCATTGCAGAATGGTTAAAACAAGTAGGCGATAACGTAGATAAAGGTGAAGCTATCGTTGAACTAGAAACAGATAAAGTAAACGTTGAAGTTGTTTCAGAAGAAGCAGGCGTTCTTCAAGAATTACTTGCAAACGAAGGCGATACAGTTGAAGTAGGTCAATCTATCGCTGTTGTTGGAGAAGGTAGCGGAAACAACGCTTCTGAAGCACCAGCTAAACAAGATGACACTAAAGACGATTCATCATCAGAAAAAGCTCAACCACAACAATCTGAAACGCAAAATGATAAATCAGAAGAAAAAGATCAAGACAACGGACAACGTGTTAATGCAACACCATCAGCTCGTAAA…
Dihydroneopterin aldolase (EC 4.1.2.25)	-0.526717	-0.461086	-0.79752	-0.368282	0.390558		0.0235412	0.110379	0.00135279	0.113415	0.057649		ATGAGCGACACAATATTTCTTAATGGCATGAGATTCTATAGTTATCATGGTGCGCTTCCAGCTGAAAATGATATCGGACAAATATTTATTGTTGATGTCACAATGAAAGTTGATTTGAGTATGGCTGGACAATCTGATGATGTTACAGATACAGTCCATTATGGTGAAGTTTTTGAAGAAGTAAAAGCAATCATGGAAGGCAAGCCTGTAAATTTATTAGAGCATCTAGCTGAACGTATTGCAAAACGTATAAATTCACACTATAATCGTGTAATGGAAACGAAAGTTAGAATCACTAAAGAAAATCCACCTATACCTGGTCATTATGATGGTGTGGGCGTTGAAATAGTGAGGGAGAATCTCTAA
Dihydroorotase (EC 3.5.2.3)	3.43713	3.08517	2.10847	2.00561	1.1224		2.36524e-19	8.3504e-16	8.0715e-09	1.79799e-07	0.00284376		ATGAAATTATTAACGAATGCTAAAATCTTAAAAAATGGTGAATTTGAAACGGTGTCTATCTTAGTTGAAGGACAACATATTAAACAAATAGCTACGCAAATTGAGGTAGATACAAATACTGAAGTTATAGATGTTAAAGGACAATTTGTTTCTCCAGGTTTAGTAGATGTACATGTGCACTTACGTGAACCAGGCGGGGAACATAAAGAAACAATAGCAACGGGCACAAAAGCAGCAGCAAGAGGTGGATTTACAACCGTCTGCCCAATGCCAAATACACGTCCGGTACCTGATTCAGAAGAAAATTTAAATCATTTAAATCAATTAATAGAAGATAACGCTGAAGTAAGAGTATTACCTTACGCAGCTATTACAGTGAGACAAGCTGGTAAAGAACAT…
Dihydroorotate dehydrogenase (EC 1.3.3.1)	-0.8939	-0.631157	-0.907176	-0.701732	-0.723801		1.04029e-05	0.000528778	4.4708e-07	0.00231721	1.31976e-05		ATGTATAAACTAATCAAACCTATTTTATTTCAATATGACCCTGAAAAAGCACATGGTATGACGATCGACGCACTGAAATTCGTACAAAAACATTCTAAATTATTACCAGTCATCGAACAATTATTTCATTATGAGCATGCGGCCCTACATCAAGAGATTCATAGTATTCATTTTGACAATCCAATTGGTCTTGCAGCAGGATTTGATAAATCTTGTGAAGTTCCTAAAGCTTTAGAAAAAGCAGGATTTGGTGCAATAGAACTCGGTGGTGTTACACCTAAACCACAGCCTGGTAATCCAAAACCACGTATGTACCGATTAGTTGAGGATAATGCTTTAATTAACCGTATGGGCTTCAACAATTTAGGTATGAATAAGGCACTTAGTAACTTACGTAAA…
Dihydropteroate synthase (EC 2.5.1.15)	-0.199002	0.253187	-0.492042	0.342254	0.417521		0.528957	0.286385	0.052583	0.227661	0.0472075		ATGACGCATACAAAAATTATGGGCATATTAAATGTAACGCCTGACTCTTTTTCCGATGGTGGTAAATATAATACAGTTGAAAAAGCGATTAAGAGAGCAAAAGAAATGATGGAGGAAGGTGTAGATATTATAGATGTCGGTGGGATATCTACCCGTCCAGGCTTTGAAGAGATAAGCGTTGAGGAAGAGTTGGAGCGTGTTGTGCCTGTTGTAAGTGCGTTGGCTGAATTAGATGTACAACTATCTATAGATACTTATCGTAGTGAAGTGGCAGAAGCTGCAATGAAATTAGGCGCCACGATGATTAATGATCAATGGGCAGGACACTATGACGAACGTATTTTCAACGTAGTAGCGAAATACAATGGTGAAATTGTACTCATGCACAATGGTGATGGT…
Dihydroxy-acid dehydratase (EC 4.2.1.9)	2.12473	1.02853	0.719397	0.0582043	0.705345		9.95071e-06	0.0205162	0.112018	0.922596	0.103302		ATGAGAAGCGATATGATCAAAAAAGGTGATCAGCAGGCTCCAGCAAGAAGTCTTTTGCATGCTACAGGTGCATTAGAAAAACCAACAGATATGAATAAGCCTTTCGTGGCAATTTGTAATTCATATATTGACATCGTCCCAGGACATGTCCACTTAAGAGAATTAGCAGACATTGCCAAAGAAGCAATTCGTGAAGCAGGTGCTATTCCCTTTGAATTTGACACGATTGGTGTAGATGATGGTATCGCAATGGGTCATATAGGAATGAGATATTCCCTCCCCTCACGAGAGATCATTGCCGATTCTGCTGAAACAGTAATTAACGCGCATTGGTTTGATGGTGTATTCTATATTCCTAACTGTGACAAGATTACACCAGGTATGATACTCGCATCAGTC…
Dihydroxy-acid dehydratase (EC 4.2.1.9)	4.34216	3.82983	2.92734	2.75179	3.27269		1.19319e-27	3.65207e-28	1.20464e-17	2.33123e-10	2.37266e-22		TTGACTAAAGAAACAGAACATACAGAAGAGAAAAAAGATTTGCGTATCCGCAGCAAAGTCATTAGTGAAGGTGTAAGTCGTACACCTAACCGTTCCTATCTACGTGCACTTGGCTTTGAAGATGAAGATTTTAAAAAACCGATGATTGGTGTAGCAAGTACATGGAGTGAAGTAACACCATGTAACATGCACATTGATGGTTTAGCGCGTGCATCTAAACAAGGCATTAGTGAAGCTGGTGCCTCACCACTTATTTTCAACACCATCACTGTCTCTGACGGTATTTCCATGGGTACAGATGGCATGCGTTTCTCACTACCAAGTCGTGAAGTTATTGCTGATTCAATCGAATCTGTAGTAAGCGCCGAGAATTTAGATGGCGTTGTGGCAATCGGTGGC…
Dihydroxyacetone kinase family protein	-0.0545297	-0.321778	-0.00933804	-0.307309	-1.04102		0.784821	0.0765414	0.968139	0.0920892	1.44688e-11		ATGGTTAGCAAAATAAATGGTAAATTATTTGCCGAAATGATTATACAAGGGGCACAAAATTTATCAAATCATGCAGACTTGGTTGATTCATTAAATGTGTATCCAGTACCAGATGGAGATACAGGGACAAATATGAATTTAACGATGACATCTGGAAGAGAAGCAGTGGAAGAAAACTTGTCGCAGCATATCGGTGAACTAGGGAAAACCTATTCAAAAGGTTTGTTAATGGGCGCTAGAGGGAACTCTGGGGTCATCTTATCACAACTATTTAGAGGTTTTAGTAAAAGTTTAGAAGCGTATGATGAGATCAATGCACAGCAATTAGCAGAAAGTTTCAAAGCCGGTGTAGAAACTGCATATAAAGCAATTATGAAGCCTGTAGAAGGTACGATATTA…
Dimeric dUTPase (EC 3.6.1.23)	2.53617	1.21983	0.703352	2.21341	0.958518		6.43631e-16	0.000276873	0.0747505	2.21004e-17	0.000647729		ATGACTAACACAATTACAGTAGATCAATTAAAAGAATTACTACAAATACAAAAGGACTTTGACAGTAGAATACAGGCACTTAATTTACAGGATAGCAAGGTAGCGTATGTGGTTGAGTTCTTTGAATGGTTTAACACATTAGAAACGTTTAAAAACTGGAAGGAGAATCCGGGTAAACCGTTAGATGTACAATTAGATGAATTGGCAGACTTATTAGCGTTTGGATTGAGTATTGCGAATCAACAAGCAGAAGATATGGAAGAAATCCTTGAATATGCTGATGATGGTATTTTCTATGAATACCTAGACAGAGTAGAAATAAACTTTAATGACAGAGATGTGGTTGATGAATTCATGTCAGATATAGATGAAATATATGATGGTTGGTACGCTAACAAT…
Dimethyladenosine transferase (EC 2.1.1.-)	-0.752826	-0.382593	-0.660151	-0.498575	-0.437049		6.53484e-05	0.0396214	0.00028346	0.00691747	0.0162355		GTGGATATTAAAGATGTTGCTACACCATCGCGTACGAAAGCATTGCTCAATCAGTATGGTTTTAATTTCAAAAAAAGTTTAGGACAAAACTTCTTGATTGACGTTAACATTATACAAAAAATTATCGATGCGAGTGATATAGGTGAAAATACAGGTATTATAGAAATAGGACCTGGTATGGGTTCACTTACAGAGCAATTAGCTAAAAAGGCAAAGAAAGTTGTGGCGTTTGAAATTGATCAACGTTTGATACCGGTATTGAAAGATACAATGGGACCTTATGAAAACGTGGAAATTATAAACGAAGATATATTAAAAGCTGATATTGCACATTATGTCACGGAGCATTTAGCAGATTGTGACAATATCATGGTGGTCGCTAACTTGCCATATTATATT…
DinG family ATP-dependent helicase YoaA	-0.940803	-0.408206	-0.452997	-0.0595031	0.0141486		7.75804e-07	0.0381009	0.0186588	0.811585	0.948804		ATGACAAAACCGTGTTATGCCGTTATGGATTTAGAAACAACAGGAAATCAATTAGACTATGATGAAATTATTCAAATAGGTATTACTTTTGTTCGAGAAAATAAAATAATCGGCACGTACCATTCAATGATTAAAACAGATTTAGAAATTCCTCCTTTTATACAAGCATTAACGTCAATAGAAGAAGCAATGTTAAATCAAGCACCATATTTCCATGAAATAGCTGAAGATATTTATAAGCAAATAGATGGGTGTATCTTTGTGGCACACAACGTTGCTTTCGATTTGAATTTCATAAAAAAATCTTTTAAAAATTGTGATATCAAATATCGTCCAAAAAAAGTAATGGATACGTTAGAATTATTTAAAGTCGCTTTTCCAACAGATAAAAGTTATCAG…
Dipeptide transport system permease protein DppC (TC 3.A.1.5.2)	-1.75916	0.239938	0.112166	0.0584204	-0.346241		4.48282e-13	0.287392	0.658697	0.821184	0.136183		ATGAAACATATGAATAAACACAATCTCATTTTCTATGTTTTTGCTTTCTATCTCATCATAATTATCATAGCGCAATTTTTTGTTTCAACTCATAGTGCATTAGAAGTACATTTAGGTAATGCTTTGGAAACGCCAAGTTTGGCCCATTGGTTAGGCACAGATGATTATGGTAGAGATTTATTATCGAGAGTTATTGTTGGAGCGAGATACACTTTACTCATTAGTTTGGTTACATTACTTGTTACAGTAATTATAGGTGTACCACTTGGACTTTTAGCAGGCTACAAAAAAGGCATCGTTGATACAGTGATTATGCGTTTAATTGACATTGGACTAAGTATTCCAGAATTTGTATTGATGATTGCATTTGCCAGCTTTTTTAAACCAAGTATTTGGAAT…
Dipeptidyl aminopeptidases/acylaminoacyl-peptidases	-0.795462	-0.223337	-0.227655	-0.20731	0.414564		0.000212703	0.338834	0.3557	0.387084	0.0517188		ATGCCAGTTGAATCATCAACACATTTTTTTGAAGAAGTCACATATCGTGTCGATGCGTTAAAAGTGCGTGGCCTCTTAATGGCACCTAAAGCTAATGTTGAAAGAATTGTAATTTATTTACGAGGTGGAAAAGGGCAAGTAGGTATGGTACGTACAGGACGTTTAATGCAATTTGCAGACGATCATACATTAGTTTTCGGTCCATATTATCGAGGGAATAATGGCAGTGAAGGAAAAGATGCATTTTACGGTGAGGATTTAAACGACGTTACTGTTGCTATTAGAATGTTAAACCATATGTATCCAGAGGTACATATTCATATGGTTGGATTTTCTAGAGGTGGTCTACAAGGATTATTAACATTTCAAGATTTACCAATATCTAGTTATATAATTTGG…
Diphosphomevalonate decarboxylase (EC 4.1.1.33)	-0.590068	-0.00449379	0.224221	0.159082	-0.13803		0.0082453	0.990998	0.406826	0.556531	0.553683		TTGGTTAATAGTGGTAAAGCACGTGCACATACAAATATTGCACTCATAAAATATTGGGGTAAAGCTGATGAAACTTATATTATTCCGATGAATAATAGTTTGTCGGTTACATTAGATCGCTTTTATACTGAAACTAAAGTGACATTTGATGAGAGCTATACTAAAGATACGCTTATTTTGAATGGCCAAGCAGTAAATGACGCAGAAGCAGCTAAGATACACCGTTTTATGGATGTGTTCCGCGAATTAAGTCAAACCTCAATGTTTGCATATATTGAGAGTGATAATTATGTCCCTACAGCAGCAGGGTTAGCATCTTCAGCAAGTGCCTATGCGGCATTAGCAGCAGCTTGTGATGCGGCTTTGAATTTAGGGTTAACAGGCAAAGCGTTATCTAGA…
Disulfide bond regulator	-0.493895	-0.237254	-0.117857	0.752134	0.642718		0.437102	0.75995	0.874886	0.104558	0.19007		ATGAAAAAATATAACAAAAAACATATCAATGATTTAAGTGAATCAGAATTAGCAAGATTAGCTTCTGGGGGCCAACTGATTGATGTTAGAACAGAAGAAGAATATGAATTAGGACATATCAACGATTCCATACTACATCCTGTAGATAACATTGAAACATTTAATCACGATAAAAATAAAACTTACTATATACACTGTAAAAGTGGAAATCGCAGTGCTAAAGTGAGCGAATATTTATCTGAGCAAGGCTATGATGTAGTTAATTTAGAAGGTGGTTATCAAGCTTATGTACAGAACAATGTGAGTGAAGGTGACGCAGTAGTAGAAAGAGATATTAAGTCAGACCGTAAACAATTTAATTACAGTAATCTTCAATGTCCAGGACCTATAGTTAATATC…
DltE	1.65769	2.4407	1.82698	3.16218	1.82713		2.8856e-06	4.71791e-21	5.15101e-11	2.40217e-27	3.46626e-13		ATGGATATAAAGAATAATACAATACTTATCACTGGTGGTGCTTCTGGTATAGGACTTCAGTTCACTAAAAAGTTTTATGAAAATGATAATAAAATTATTATATGTGGACGTAATACTGAAAAATTAAAAAATATTAAAGAACAATTTCCAGAAATAACAACGAAGAAATGTGATATATCTAGTGCTGAAGAACGTTTGGATTTATATCATTGGGTAATTCAAAATTATTCGGATATTAACGTACTCGTAAATAATGCTGGTATCCAAAACCGTTTTGATATTTTAAAAACCAATGTTACAACGAATTGGGAGAACTTAAATACGGAAATAAAATCCAATTTTGAAGCAACGGTTCAACTTTCAACATTATTTAGCCAATACTTTTCTGATAAAACAACA…
DNA double-strand break repair protein Mre11	-0.358159	-0.59943	-0.260999	-0.54115	-0.249846		0.0913404	0.00412962	0.221035	0.0598653	0.259811		ATGGTGAAATTTATTCATTGTGCTGACTTACATTTAGATAGCCCGTTTAAGTCAAGAAGCTATTTAAGTCAGTCGATTTTTGAAGATATGCAAAAAAGTGCGTACGAAAGCTTTAAAAAAATAGTAGATTTAGCATTGAATGAAGAAATAGATTTTATGATTGTTTCTGGTGATTTATTTGACCAACAGAATCGGACATTACGTGCAGAAGTGTTTTTGAAAGAGCAATTTGAGCGCTTATCTAAAGAACAAATATTCGTATATATTTGTCATGGCAATCATGATCCTTTATCATCGAATATTGGAACAGAATGGCCAGATAATGTTTCAGTGTTCTCAGAAAATGTTGAAACTTATCAAACGATCACTAAAAATGGAGAAGAAATCTATCTTCACGGC…
DNA double-strand break repair Rad50 ATPase	-0.618884	-0.666645	-0.60074	-0.372078	-0.377745		0.000968506	0.000218596	0.000985474	0.100082	0.0447838		ATGAAAATTAAATCGTTAGAGATATATGGTTATGGTAGATTTATACAAAGAACAATCGAATTTGATGAGACTTTCACTGAAATATATGGTGAAAACGAAACTGGAAAGTCTACGATACAAGCTTTTATTCACTCCATCTTATTTGGTTTTCCAACAAAAAAAGAAAATGAGCCGCGCTTAGAACCACGATTAGGTAACCAATATGGCGGTAAATTAACTTTAATTCAAGATGATGGTACATTAGTTGATATAGAGCGTATAAAGGGTAGTGCAGTAGGCGATGTGAAAGTTTATTTACCTAATGGCACGATTAAAGATGAAAATTGGTTGAAAAAAGAATTGAATTTTATTTCTAAACGTACATACCAAGGTATTTTTTCTTTTGATGTACTTGGGTTA…
DNA gyrase subunit A (EC 5.99.1.3)	-0.712102	0.232001	0.850386	0.55347	1.46717		0.00123509	0.313943	1.23865e-05	0.0109467	1.20292e-12		ATGGCTGAACTACCTGAATCAAGAATTAATGAACGAAATATAACCAATGAAATGCGCGAATCGTTCTTAGATTATGCGATGAGCGTTATTGTCTCACGTGCTTTGCCAGACGTTAGAGATGGATTAAAACCAGTACATCGACGTATATTATACGGATTACATGAACAAGGTATGACACCTGACAAATCATATAAAAAATCTGCACGTATCGTTGGGGACGTAATGGGTAAATATCACCCACACGGTGACTCATCGATTTATGAAGCAATGGTAAGAATGGCGCAGGACTTCAGCTATCGATATCCTTTAATTGATGGTCAAGGTAACTTTGGTTCAATGGATGGCGATGGTGCTGCTGCGATGCGTTATACAGAAGCACGTATGTCTAAAATCACGCTT…
DNA gyrase subunit B (EC 5.99.1.3)	-0.185819	0.549918	1.13753	0.972237	1.75722		0.409254	0.00974454	2.98671e-09	2.11484e-06	3.46126e-19		TTGTCAGATGTGAACAACACGGAAGATTATGGTGCTGGTCAGATTCAAGTATTAGAAGGTCTAGAAGCGGTTCGTAAACGACCAGGTATGTATATAGGTTCAACTTCAGCAAGAGGTTTGCATCATCTTGTATGGGAAATCGTCGATAATAGTATCGATGAGGCACTTGCTGGATATGCCGACGAAGTTGAAATTGTTATAGAAAAAGATAATTGGATAAAAGTTACTGATAACGGACGAGGCATTCCAGTAGGTATTCAAGAAAAAATGGGACGTCCTGCTGTAGAAGTTATTTTGACAGTGCTTCATGCCGGCGGTAAATTTGGCGGCGGCGGATACAAAGTATCTGGTGGCTTACATGGTGTAGGTTCATCAGTAGTTAACGCGTTGTCTGAAGAT…
DNA integration/recombination/inversion protein	-1.72843	-0.673201	-0.426516	-0.667341	-1.65979		9.436e-11	0.0139513	0.146998	0.00717786	9.80003e-11		ATGACTGTTCATAAAGACCCTAACACCCTTAAATGGTTTTATTCTGTACGTGTCGAAAATGTACATGGCGAAAAAATACACAAGAAAAAAAGAGGTTTTGCTAAAAAGAAAGATGCCCTGCTTGCCCAACAACGTTTTTTAGAAACATATGATACCGAAATTGAAGAACAATATACCTTTCGTGAAATAGCCGAAAGGTTTATGCGTTACTCAAAAGGACGTAAAAAAGAAACGACAATATATAATCAAAACAATTTAATAAACCACATTTTAATTCCGCACTTCAAAAACACACCAATTAAAAATATCAAGCCAAAACATATTGATGATTTTTACCAATCCATTTTTGATAAGTACAGTAATTCAATGCTCGGTAATATACGACGCAACTTATCGGCT…
DNA integration/recombination/invertion protein	-1.55022	-1.83974	-1.74537	-1.61197	-1.59067		8.04357e-06	1.69229e-08	1.69961e-08	3.33544e-09	1.65313e-09		ATGAATCAAGTGGACCCTATAAGGGATATAAAAGAGATAAAGTCTATGTATGAAGTCTTAAGTAATAAGTCGAAACGAGACTATTTATTATTCAAATTTGCAATACATACTGGTGTTAAACTTTCTGAATTACTAAATCTTAGTGTGGTAGATGTAAAAGACGAACACGATGATATTAAACAATATTGGCTAGAGGGTCATGCTCCCAATATTCATATTAGATTACCCGACACATTGAGGAATGAGTTAATGATCTTTATTACAGAAGAAGATCTTAAAAATGATGAGCTATTGTTTCGCTCAAATAGAACTTTAAAAGGTTTGTCAAGACAACAAGCATATCGTATTATCCATGCTGCTGCTGAAGAGTTAGGCATGTTACATATTGGTTTGACGACG…
DNA ligase (EC 6.5.1.2)	-0.591225	-0.363452	-0.251646	-0.0694132	-0.373856		0.00244104	0.0791443	0.254242	0.754891	0.0323378		GTGGCTGATTTACAATCACGCGTCGACGAATTGCATCAACGCTTAAATCGCTATAGTTATGAGTACTACGTTCAAGATAACCCATCAGTGCCAGACAGTGAATACGATAAATTGTTGCATGAGTTAATAGACATTGAAGAGACTCACCCAGAATATCGAACGTCTGATTCTCCAACAGTAAGAGTCGGCGGTTCTGCCCAATCAACTTTCGAGAAGGTAAGACATAATACCCCGATGCTCAGTTTAGGCAACGCGTTTAATGAAGAAGACTTAAGAAAATTCGATCAACGTATACGTGAACGTATCGGTGACGTAGAATACATGTGTGAATTGAAAATAGATGGCTTGGCAGTATCTTTGAAATATGAAAATGGCCGATTTGTACAAGGGTTAACACGT…
DNA mismatch repair protein MutL	-0.868697	-0.215253	-0.259632	-0.0360473	-0.285372		3.09325e-05	0.326074	0.245499	0.88558	0.179816		ATGGGTAAAATTAAAGAGTTGCAAACATCATTAGCGAATAAGATTGCTGCTGGGGAAGTTGTTGAACGTCCAGGCTCAGTAGTCAAAGAGTTATTAGAAAATGCCATTGACGCCCAAGCGACTGAAATCAATATCGAAGTTGAACAATCTGGCGTAGCATCCATTCGTGTGGTTGACAATGGTACTGGTATTCATATAGAAGATTTAGGTCTCGTCTTTCATCGTCATGCAACAAGTAAATTAGATGCAGATGATGACTTGTTTCATATTCGCACACTTGGATTCCGTGGAGAAGCATTAGCGAGTATCTCTTCTGTTTCCAAAGTGACACTGAAAACATGTACAGATAATGAAGAAGGCCAAGAGATTTATGTGGAAAATGGTGAAATTCTTAATCAA…
DNA mismatch repair protein MutS	-0.937001	0.128517	0.0806909	0.000168486	0.017243		4.04473e-06	0.548938	0.730432	0.99926	0.933014		ATGACTAACCAAACTCCTATGATGCAACAGTATTTAAAAATAAAATCACAATATCAAGATTGTCTGTTATTTTTTAGATTGGGCGATTTTTATGAAATGTTTTTCGATGATGCGAAAGAGGCGTCAAGAGTATTAGAAATTACTTTGACGAAAAGGGATGCCAAAAAAACGAACCCGATACCGATGTGTGGTGTACCTTATCATGCAGCAGATGGCTACATTGAAACATTGATTAGCAATGGATATAAAGTAGCTATATGTGAGCAAATGGAAGATCCAAGACAGACTAAAGGTATGGTTCGTCGTGAAGTTGTTAGAATCGTTACACCTGGAACGGTAATGGATAAAGGTGGCGTTGATGAAAAACAAAACAACTATATATTAAGTTTTGTGAAAGAT…
DNA polymerase I (EC 2.7.7.7)	-0.637244	-0.322701	-0.496725	-0.274145	-0.0716042		0.00374797	0.16194	0.0199281	0.241331	0.729084		ATGTCTAATAAAATATTACTAATAGATGGCATGGCTTTATTATTCCGCCATTTTTATGCTACAAGTCTTCACAAACAATTTATGCGCAATTCTTCAGGTACACCTACAAATGGGATACAAGGGTTTGTGCGTCACGTATTTAGCGCAATCAATGACATACAGCCAACACATGTAGCTGTATGTTGGGATATGGGAAAATCCACTTTCAGAAATGATATGTTTGATGGGTATAAACAAAATAGACCGGCACCACCTGAAGAACTTATTCCTCAATTTGATTATGTGAAAGAGGTGTCCAATCAATTTGGTTTTGTAAACATTGGCGTTCAGAACTATGAAGCTGATGATGTTATTGGAACCTTAGCACATCAATATTCTGATGAAAATCAAATTTATGTA…
DNA polymerase I (EC 2.7.7.7)	0.190604	-0.283493	-0.173442	-0.314301	-0.0195347		0.331737	0.136902	0.41835	0.116769	0.924292		TTGAATAAATTAATCTTAGTTGATGGTAACAGTCTTAGCTTTAGAGCTTTTTACGCTTTGCCATTGTTACAAAATAAAGCAGGTATTCATACCAATGCCGTGTATGGTTTTGCGATGTTGCTTGAAAAAATTATAAAAGAAGAACAGCCTACACATTTCTTAGTTGCATTCGATGCTGGAAAGACAACGTTCAGACACTCACAATATAGTGAATATAAAGGTGGACGTCAAAAAACACCACCTGAATTAAGTGAACAATTTCCTTATATCAGACAATTATTAGATGCTTATCAAATTAAGCGCTATGAGTTAGACAATTATGAAGCGGATGATATTATCGGTACGCTGAGTAAACAAGCAAATGAAGAAAAATTCCAAACGATTATCGTAACTGGTGAC…
DNA polymerase III alpha subunit (EC 2.7.7.7)	-1.40904	-0.499794	-0.918428	-0.265839	-0.494037		1.57073e-12	0.014711	7.72918e-06	0.222484	0.0122644		ATGGCAATGACAAATCAGGAAAAATTTAAAATCCTAGCTGACCAAATTAAAATAACAAACCATTTGGAACCAGAAATTTTGGAGCAAAGTGAACTAACGCGTGTGGATGTTAAGACAACAGATCGTACATGGGTGTTTCAAATCACATTACCACACTTTCTATCAATAGAAGATTATTTGCTTTTTACAGGTGCAATTACAGAAGAGTTTAAATCAATTGCAAATGTAGAATGTAATATTACGATAAATAATAAATCAAACCAAGATGAATATGCGATAAAGTATTTTAATCATTGTATCGACCAAACAAAACTTTCACCTAAAGTAAAAGGACAATTAAAGCAAAAACGCTTAATTATGTCGGGGGATGTACTGAAAGTAACTTGTCAAAATGATATC…
DNA polymerase III alpha subunit (EC 2.7.7.7)	-1.14953	-0.781872	-0.788843	-0.623926	-0.715048		6.05742e-10	1.21276e-05	1.2587e-05	0.00102678	0.000209276		ATGGTTACGCATTTAAATATTCATACAACATACGACTTATTACATTCTAGTTTGAGAATAAAAGATGTTGTTGCTAAGGCCGCTAAAGAAGGGTATACCGCGTTAGCGATTACAGACACAAATGTCTTATACGGTTACCCACAATTTTATGACGCGTGTATTGCAGCAAATATTCATCCTATATTCGGTATGACAATTTTTGTGACAGATGGATTAGAGTCAGTGGAAACGATAGTGCTAGCGCAAAATGAACAAGGACTAAAAGATATGTTTAAGCTGTCGTCTGCTATAAAAATGAAAGAAAAAACTGAAACACCTATAGAGTGGCTAAAAAAATATCTACAGCATTTTGTTGTTATTTTTAAAGATGTATCATCATCAAATGAAGCTATTGTAGCT…
DNA polymerase III beta subunit (EC 2.7.7.7)	-0.760279	-0.280401	-0.156824	-0.34506	0.237846		4.50246e-05	0.131018	0.407524	0.0800205	0.179816		ATGGAATTCACAATAAGAAGAGATTATTTTATTGCTCAATTAAATGACACATTAAAAGCCATCTCACCAAGAACTACATTACCAATATTAACTGGTATAAAAATTGAAGTTAAAAATAACGAAGTGATACTTACTGGTTCTGACTCAGAAATATCTATCGAAATCACTATACCTAAACAAGTTGATGGTGAAGACATTATAGAAGTTGCAGAAACTGGATCAGTCGTACTCCCTGGTCGTTTCTTCGTAGACATCATTAAAAAATTACCTGGTAAAGAAGTAAAACTTTCTACAAATGAACAATTTCAAACACTAATTACTTCAGGTCATTCTGAATTTAACTTAAGTGGTTTAGATCCAGATCAATACCCATTGTTACCGCAAGTTTCTCGCGATGAT…
DNA polymerase III delta prime subunit (EC 2.7.7.7)	-1.04092	-1.78396	-1.55303	-1.11799	-0.746075		6.82831e-06	2.61563e-13	1.63991e-11	5.06851e-06	0.00094864		ATGGATGAACGAGAAAGACTGACGAAAGCCTATCAATCAAATAAATTGTCACATGCTTATTTATTTGAGGGTGATGATGGTCAGACAATGCAACAAGTCGCTATTGATTTTACGAAACTTATTTTATGTAATCAAGACAATCAATGTCAGTTAAAGGTAGAAACATTTAATCATCCTGATTTTATGTATATATCCTCTGAAGAGACTACAATAAAGAAAGATCAAATAGAACAGTTATTACATCATATGAATCAATTACCAATAGAAGGTGACTATAAAGTATATATTATTGAATCCTTTGAAAAGTTAACAATTCAAGGTGAAAATAGCATTTTGAAATTTTTAGAGGAACCTCCTGAAAATACCATCGCCATCTTATTAACTACGAAACCTGAGCAA…
DNA polymerase III delta subunit (EC 2.7.7.7)	-1.5075	-1.25722	-0.550895	-1.11899	-1.69938		5.81328e-09	2.23585e-05	0.0529015	0.000421289	1.2493e-11		ATGAGCAATAATATAATTACAATATACGGAGAAGTGCCTGAATTAATTGAAAAGAAATCTACAGAAGTAATAGAGAAATATTTAGATACTCCAAAAGATGATTTCAATTTTGTTAAATACAACCTATATGAAAGCGATTTAGCTCCAATTATAGAAGAAGCTTTAACGATGCCATTTTTCTCAGATAAAAAAGCAGTATTAGTACAAAATGCATATGTATTCACTGGTGAAAAAGCGCCTAAAGATGTAAATCATAATATAGATCAACTCATTGAATTTATAGAAAAATACGATGGCGAGAGTATGATTGTATTCGAAGTTTATCATTCTAAACTTGATGAACGAAAAAAATTAGTGAAGACTCTGAAGAAGCATGCTCAATTGAAAAAAATTGAACAA…
DNA polymerase III polC-type (EC 2.7.7.7)	-0.490512	0.450966	-0.079401	0.21171	0.52817		0.0363776	0.0541141	0.772682	0.355521	0.00928042		ATGAATTCTGACGCATTTATTGCCCTTGATTTTGAAACTGCTAATGGTAAACGTACAAGTATCTGTTCAGTTGGTATGGTTAAAGTTGTTAATCACCAAATCACTGAATCATTTTACACATTAGTTAATCCAAACGATTACTTTTCACAACAAAATATTGCTGTACATGGTATACAACCAGATGAGGTCTATGATGCTCCCACGTTTAAAAAAGTATACCCTTTTATGATGCAATTCATTGACGACCTACCAGTTGTCGCACATAATGCTGCTTTTGATATGAGTGTCCTGCATGAAAGTATTAAAGCTATAGGTAGTGATACGCCAAATATGAAATACTTCTGTTCATTACAACTATCAAGAAGAACAATACAGAACCATCGCTACGGCTTAAATTAT…
DNA polymerase III subunits gamma and tau (EC 2.7.7.7)	0.0841335	-0.0171089	-0.137004	0.247661	0.628264		0.726505	0.954545	0.571631	0.317397	0.00225851		GTGAATTATCAAGCTTTATATAGAATGTTCCGACCGCAAAGCTTTGAAGATGTTGTGGGTCAGGAGCATGTAACTAAGACACTACGTAATGCGATTGCTAAAAGTAAACAATCCCATGCTTATATATTTAGCGGACCTAGAGGGACAGGTAAAACGAGTATTGCTAAAGTGTTCGCAAAAGCCATAAACTGTCTTGAACGTACCGATGGTGAACCTTGTAATGAATGTGCAATATGTAAGGGTATCACGCGAGGAACGAATTCAGACGTCATTGAAATTGATGCTGCAAGTAATAACGGTGTAGATGAGATAAGAAATATTAGAGATAAAGTTAAATATGCACCTAGTGAATCGAAATTCAAAGTATATATTATAGATGAGGTACACATGCTAACAACA…
DNA polymerase IV (EC 2.7.7.7)	-0.201427	0.233006	-0.238779	0.257285	-0.0975798		0.515538	0.437959	0.427806	0.401233	0.74334		TTGTCAGAAAGACGTATTATCCATATCGATATGGACTATTTTTTTGCGCAAGTAGAAATGAGAGATAATCCAAAGTTAAAAGGGAAGCCTGTGATTGTAGGTGGTAAAGCAAGCGGTAGGGGCGTAGTTTCAACAGCCTCATACGAAGCTAGAAAATATGGTGTACATTCTGCAATGCCCACTGCACAAGCACATAAGTTATGTCCAAATGGTTTTTATGTTACGCCAAGATTCGAAGCGTATAAAGCAGCTTCAGAAAAGATTATGAAGATATTTAAGAGTTATACTGATGTTGTAGAACCATTGTCATTAGATGAAGCTTATTTAGACATTACACATTTAGTTAGAGCAGATTTACCTGCATCAAGCATTGCTCAATATATACGTAAAGATATTTTT…
DNA polymerase IV (EC 2.7.7.7)	0.924592	0.885661	2.79551	2.61622	2.15908		0.00507059	0.00830234	4.66136e-22	1.80654e-18	1.61317e-14		ATGTATGATTATAATCTGGTGGAAGAAAGAGATGTATTGTGTATAGACCAAAAGAGCTTTTTTGCAAGTGTGTCTTGTATTCAAAAAGGATTAGACCCATTGAAGGAGAAATTAGCCGTTGTTGCCGATACGAAGAGACAAGGATCAGTTGTTTTAGCTGCCACAGGGCCTTTAAAAGCGCTAGGTATTAAAACCGGGTCGAGACTATTCGAAATACCACATAGAAGCGACATATATATTATTAATCCGAGTATGAGAAAATATTTGGAAGTGTCTGTAGCAATATCAAAAATTGCTTTACGTTATGTAGCGCCGGAAGATCTACATCAATATAGTATCGATGAGTTTTTTATGGATGTTACGGATAGCTATCACCGTTTTAGCACTACGATTCATTCA…
DNA polymerase X family	-1.48194	-0.223421	-0.419127	-0.0230661	-0.620739		1.99521e-13	0.342655	0.0521099	0.925349	0.0017205		ATGACAAAAAAAGATATTATTCAATTATTAGAAAAAATAGCTACTTATATGGAATTAAAAGGTGAAAACACATTTAAAGTTTCAGCGTATAGAAAAGCAGCACAAAGCCTTGAAATAGATGAACGTCCGCTTGATCAAATTGAGGATGTTACAGAATTAAAAGGCATTGGTAAAGGTGTAGGAGACGTAATTAAAGAATATCGTCAAGAGGGGAAATCTTCGACTTTAGCGTCATTACAAGAGGAAGTGCCAGAAGGGTTAATTCCTTTATTGAAAATACAAGGATTAGGCAGTAAGAAAATAGCTAAACTTTATAAAGAATTAAATATAGATGGCAAAGAAGCATTACAAAAAGCTTGTGAAGCAGGTGAAGTGAGTGAATTAAGCGGCTTTGCTAAA…
DNA primase (EC 2.7.7.-)	-0.467454	-0.376848	-0.0803979	-0.354	-0.384769		0.0157693	0.0334648	0.689208	0.0434371	0.0197226		TTGCGAATAGAACAATCAACAATAAATGAAATAAAAGATAAGACTGACATACTCGACTTAGTAAGCGAGTATGTCAAATTAGAAAAAAGGGGACGCAATTATATTGGTTTGTGTCCTTTTCATGATGAAAAAACACCGTCATTTACAGTGTCAGAAGACAAACAAATTTGTCATTGCTTTGGTTGTAAAAAAGGTGGCAATGTTTTTCAATTTACTCAAGAAATAAAAGATATTCCTTTTACAGAAGCAGTAAAAGAATTAGGTGAACGTGTAAATATTGAAGTTGAAACTGACCAAAGTGCTTCAGGGCAAGATGATAAACATCAGGTTGCATCAGAAGATTTGCAAATGATTGAAATGCATGAACTGATGCAAGAATATTATCACTATGCATTGAAG…
DNA recombination and repair protein RecF	-0.270928	-0.134465	0.599765	0.363537	1.00179		0.271811	0.617438	0.00908183	0.164316	6.31763e-05		ATGAGATTAAAGACACTCCAGATAGAAAATTATCGTAACTATGATTCAGTTACCCTTGATTGTCATCCAGAGGTCAATATATTGATTGGCGAGAATGCACAAGGGAAGACAAACCTCCTTGAATCTATTTATACATTAGCATTGGCTAAAAGTCATAGAACGTCCAATGACAAGGAACTTATACGTTTCGGTATGGACTATGCTAAAATAGAAGGTGAACTTAGTTATAGATACGGTGAAATGCCTTTAACGATGTTTATAACCAAAAAAGGTAAGCAAGTTAAAATTAATCACTTGGAACAAAGTAGACTGACTCAATATATTGGTCACTTGAACGTCGTATTGTTTGCGCCTGAAGATTTAAATATTGTCAAAGGATCACCACAAATTAGACGCAGA…
DNA recombination and repair protein RecO	-2.16872	-0.604159	-0.0688617	-0.434	-0.65155		8.44626e-30	0.0011378	0.765154	0.0737761	0.00126159		GTGTTAATCAAACAAAAAGGTATTATTATTAAAACGGTTGATTATGGCGAATCCGATAAAATTATCACAATTTTAAATGAGCATGGTGCAAAAGTACCACTAATGGTGCGAAGAGCTAAAAAAAGCAAAAGTGGTTTACAAGCTAATACACAGTTATTTGTGTATGGCTTATTTATTTATTCTAAATGGAAGGGTATGGGAACACTGAGTTCTGTCGATGTAATAGACCAAAATTACAACCTTCGTTTAGATATTTATGAAAGTAGCTTTGCGAGTTTAAGTGCAGAAACAATTGACCGCTCGATTGAAAGTGATGAAATTTCTCAATATAGCTATGATTTATTACATTTTGTATTGTCGAAAATTAAAGATGGTGTATCTGCCCAACTCATGTCAGTC…
DNA repair protein RadA	-0.547586	-0.0955983	-0.434374	-0.0310916	-0.557157		0.00395862	0.664378	0.0273362	0.917827	0.00478732		ATGAAAGATGGAGGTGCAATCGTGGCCAAGAAGAAAGTTGTTTTTGAATGTATGGCATGTGGCTATCAGTCCGCAAAATGGATGGGTAAATGCCCGAATTGTGGTGGCTGGAACCAAATGGAAGAAATTGTTGAGCAAAAGGCGGCAAGTCCAAAACATGGCGTGCGCAGCCGTGACCGCGACAATGTTTCAAAAGTACAGAAGTTAAACGAAATTAAACAAGAGACGACACCACGTGTTACAACCAAGTCAGAGGAGTTTAATCGTGTGCTCGGTGGAGGTATCGTCAATGGTTCTCTCGTATTGATTGGTGGAGATCCTGGTATAGGAAAATCAACATTACTATTACAAATATGTGCGGCACTATCACAATCACATAATGTCTTATACATAACAGGG…
DNA repair protein RadC	-2.03083	-1.76178	-0.891387	-0.675609	-1.57003		0.00301318	0.0250501	0.209679	0.24701	0.00825128		TTGAGAATAAATGAACTTGCAGATAATCAGAAACCGAGAGAACGTTTGTTAAGCTATGGTGCCTCGCATTTATCGCATGCTGAGTTATTAGCTATACTCATTAATACTGGTCGAAAAGGGAGTTCCAGTTTAGATATTGCAAACGAATTGTTGAAGACAGTTGACAACTTAAAAGAATTAAAAAGGCTATCTATCAGTGACTTAAATAAAATCAAAGGTGTAGGTTTATATAAAGCGCTTATTTTGAAAGCAGCATTTGAGTTAGGAGAACGCATGCATTCAGGTAGCGTAGACGATAAGATTCAAATTTCAAACCCTAAAGATGTCGCAGATTTCATGATGGGCAAAATGGAGCATTTGACACAAGAAAAATTTATAGCGTTGTTTTTAAATTCTAAA…
DNA repair protein RecN	-0.251224	-0.320152	-0.0304259	-0.295154	-0.166058		0.346752	0.189919	0.915111	0.244046	0.492875		ATGCTACAAACTTTATCTATTAAGCAATTTGCAATCATTGATGAATTAGAAGTGCATTTTGGTGAGGGCTTAACAGTATTAAGCGGTGAAACAGGTGCAGGCAAATCAATTATCATTGATGCAATTGGTCAACTCATTGGCATGCGTGCTTCTTCAAATTATGTAAGACATGGGGAAAAGAAATCAATTATTGAAGGTATCTTCGACATTGATGAGAGTAAAGAAGCTATTTCCATATTACGTGATTTATCAATTGATATAGACGAAGATTTTTTATTAGTTAAAAGAGAAATCTTTAGTTCTGGAAAAAGTATGTGTAGAGTGAATAATCAAATTGTTACATTACAAGACTTGCGAAAAATAATGCAAGAATTGTTAGATATACATGGTCAGCATGAA…
DNA replication intiation control protein YabA	-1.88126	-1.1236	-0.723842	-0.824743	-0.942582		1.13397e-16	1.94755e-06	0.00373963	0.000495777	1.4699e-05		TTGAATCGAAGCGAGATATTTGAAAAGTTAGCACATTTAGAAGAAAATATTAATCAAATCAACGGTGATATGGTTAATTTGAAAAATCTTACTGTCGAACTCATAGAAGAAAATGTAGCCTTACAAATAGAGAATGAAAATCTAAAAACTTTAATAGATAAAGAAGAAAAACCTAAAAAAATAGAAAGTGGTCATAAAGCACAATATAAGCGACCACTTCGCAGTAAAGATAATTTAGCGATGCTTTATAAAGAGGGTTTTCATATTTGTAATGGTGAGTTATTCGGCAAACATAGAAAAGGTGACGACTGTTTATTTTGTTTGGAAGTGCTGAGTGAATAA
DNA replication protein DnaC	5.18835	2.16643	2.36284	4.17442	1.40391		3.9435e-22	0.00660224	0.00315073	8.32404e-15	0.0819449		ATGAAACGGATGCTAAATCCTAGAATAACTGAAACATTAAAGGAATACGAAGCTACTGAAATAGAAAAAGGACTGTACTGTAAAAAGTGTGATAACAAATATGATTTACACAAATTCAAAAATGGTTACGAATATCGTGATGGTTGTGAGTGTAGCATGATTGCAGCGGGGAAAGAAGCAGAAAGAAAACGTAAACAAAAAGCAGTTAATCGTATATTTAGTCAATCTAATGTAAATCGCTCGCTTAAAGATGTAACAGTAAATAATTATCAGCCACAAAATCAAACACAAGAAGACGCTAAACAGACAGCTATAGAGTACGTTAAAACATTTTCTATAGATGAATCTAAGAGTTTAATATTACAAGGCTCATATGGTACTGGAAAATCCCATTTAGCT…
DNA topoisomerase I (EC 5.99.1.2)	-0.578406	0.576984	0.553946	0.564977	0.00932924		0.022628	0.000799729	0.00143536	0.0118359	0.966169		TTGACAGAAAATTTAGTCATAGTTGAATCGCCTGCAAAAGCTAAAACCATTGAAAAATATTTAGGTAAAAAATATAAAGTTATCGCATCTATGGGGCATGTTAGAGACTTGCCACGTAGCCAAATGGGCGTAGATGATGAAAATGATTTTGAGCCAAAATATATTACGATACGCGGCAAAGGTCCAGTTGTTAAAGAACTTAAAAAACATGCTAAGAAAGCAAAAAAAATATTCTTAGCGAGTGACCCTGACCGTGAAGGTGAGGCAATTGCTTGGCATTTGGCGAACATATTAAATTTAGAAGAATCAGTAGAAAATAGAGTAGTATTTAATGAAATAACAAAAGATGCTGTGAAAGATAGCTTTAAACATCCTAGAGGCATAGAGATGAATCTTGTT…
DNA topoisomerase III (EC 5.99.1.2)	0.120226	-0.304993	-0.473441	0.216664	0.328287		0.622924	0.222008	0.0331778	0.389143	0.132826		ATGAAATCACTAATTATAGCTGAAAAACCTTCAGTAGGTAGAGACATTGCAAATACTTTGAACGTTAATGAAAAGCGCAATGGCTATTTTGAAAATAATAAATATATAGTTACTTGGGCGTTGGGTCATTTGGTAACGAATGCAACGCCAGAACAGTATGATAATAATTATAAAGAATGGAAACTTGATGTTTTACCCATTATACCAAATAAAATGAAAACTGTTGTTATAAGTAAGACAAGAAAACAATTTTCAACAGTGCAATCTTTAATTAAGAACAATAATGTTAAAGACATCATCATCGCAACTGATGCTGGTAGAGAGGGTGAACTTGTAGCGCGATTAATATTAGATAAAGCACATAATCAAAAACCAATTAAACGTTTATGGATTAGTTCT…
DNA-3-methyladenine glycosylase (EC 3.2.2.20)	0.458943	-0.117387	0.348368	-0.06789	0.308708		0.0186359	0.637085	0.100057	0.785296	0.10023		ATGAATGAATGCGCATTTGGCACAAAAGATCCAACCTATCTCGAATATCATGATGAAGTATGGGGCCAACCACTTTATGATAGCTTGAAATTATTTAAACTGATGGCTTTAGAATCACAACATGCTGGTCTTTCCTGGTTAACAATTTTAAAGAAAAAAGCATCTTACGAAGAAGCTTTTTATGACTTTGATCCAGTGCTTATCTCCAAAATGACACCAGATGATATAGACCGCTTGATGACATTTCCTAATATCGTTCATAATAGAAAAAAGATAGAAGCTATTGTAGGACAAGCAAAAGGATATTTTGAAATAGAAAAAGACTTCGGAAGTTTCAGTGATTTTCTATGGTCATATGTAGATCACCAACCTATCGATTGTGGCTATACACATCCAAGT…
DNA-3-methyladenine glycosylase II (EC 3.2.2.21)	0.817297	0.275746	0.108512	0.280823	0.151157		3.62728e-05	0.296889	0.717562	0.290266	0.487692		ATGGATTTTTTACGTCGAGATACAATAACTATTGCTAAAGATTTATTAGGTATCAAAGTGATTTTTCAAGATGAACTCGAAACATTCACTGGATATATTGTAGAAACAGAGGCCTATGTTGGCAAAGAAGACCGTGCCGCTCATGGTTTTAATGGAAAAAGAACGCCCAAAGTAGAATCTTTATATAAACGAGGCGGGACGATATATGCACACGTGATGCACAATCACCTTTTAATAAATTTTGTCACAAAAGATGAAGGCGTCCCTGAAGGTGTATTAATTAGAGCTGTCGAACCTGAAGAAGGTATCGAAACCATGAAATTAAATAGAGGAAAAAGTGGATTTGAATTAACCAATGGACCTGGAAAGTGGACCAAAGCTTTTAATATTCCTCGACAT…
DNA-3-methyladenine glycosylase II (EC 3.2.2.21)	3.29821	0.992181	2.02836	1.30504	2.4195		3.29028e-67	5.05096e-06	6.75889e-27	2.4381e-10	1.62761e-42		ATGACCACATGGGATATTCATGTACAAGATGACTGTGTTCAACAATTAATAAAAAAAGATGAAACATTAGCACTACTTATTAAAAAAATTGGGAATATCCAAATCAATATTCGTCCTGATCCATTAAAATCTTTAATTCGCTCTATAATAGGACAACAAATTACAGTAAAAGTGGCCGCATCTATTTTCAAGCAGCTAACGGATGCTCTCAATGATGAATGGACAGTTGATAAACTGTCTGAAATCGAAGATACGCAAATGAGATCTTTTGGTTTATCTAAATCTAAAATTAATTACATTCATAATTTAGTAACACATATACAACATGGAAAACTAGATTTAGAAAATTTACACAAGTTAAGCAACGATGAAGTTATTCGTACGTTAACTGAAGTGAAA…
DNA-binding protein	-1.55849	-1.29562	-1.09929	-1.61271	-1.06896		2.20204e-06	0.00372144	0.00294822	7.15334e-07	0.000155464		ATGAAAGAAATTAATGATATTATTGCTGAAAATCTTAAGTTATATAGAAAACAAAATGGTTATTCACTAGAACATTTATCCACTTTGACTGAAGTAAGTAAAACGATGCTTGGGCAAATTGAACGTAAAGAATCTATTCCATCGATTACAACATTATGGAAAATTGCTAACGGTTTAAAAGTTTCATTCTCTGAACTTACACAAGAAAATATTGAAAATATTAGAAAGATATCTGCGAATGAATTGAAACCATTAACTTCAGAAGACAATAAATATAAAGTATATCCATTTTTTAAGTTTGATATTGAGAAAAAGTTTGAGAGTCATATGGTTATTATAGAGCCTGAAGGTCTTATGAAAGATTCGCCACATGGTTCTGGATCTATAGAGTACATAACG…
DNA-binding protein	-0.174925	-0.156042	-0.0549343	-0.364123	-0.155287		0.632912	0.689769	0.894722	0.263658	0.599093		TTGTATAATATTCAGAATATAGTAGCCAGAAATTTATCTGACTACCGAAAAAGACACAACCTCAGTTTAGATAAAGTTGCAACTGCAACTGGTGTGAGTAAAAACATGCTGAGCCAAATTGAAAAAGGCACTTCTAATCCAACGATTACAACGTTATGGAAAATCGCGAATGGATTACATTTATCGTTGTCTCAATTAACCGCGATGAATAATGATAGCGTTGACTTTATTGATGAATCAGATATCATCCCTATCATCGATGAACAAATAGCGATTTATCCTTATTTTCCTTACGACGATAATAAAAAATTTGAAATGTTTAAAATGGAGATACAAGCAGGAGGCAAGATGCTTTCTGAACCTCACCATACTGAGTCTGAAGAATATATTATTGTTAAC…
DNA-binding protein HBsu	-0.976933	-0.733837	-0.717551	-1.68225	-1.15478		1.51297e-06	0.00352416	0.00139439	2.16166e-15	1.32227e-09		ATGAACAAGACAGATTTAATCAATGCTGTTGCAGAACAAGCTGATTTAACTAAAAAAGAGGCTGGTTTAGCTGTAGATGCAGTATTCGAATCAATTCAATCATCACTTTCTAAAGGTGAAAAAGTACAATTAATTGGATTCGGTAACTTCGAAGTACGCGAACGCGCTGCTCGTAAAGGCCGTAACCCACAAACAGGTAAAGAAATTGATATCCCTGCAAGCAAAGTTCCAGCATTCAAAGCTGGTAAAGCATTAAAAGACGCAGTTAAATAA
DNA-binding response regulator ResD	1.12097	0.245895	0.144555	0.0268545	0.598608		1.14928e-09	0.223726	0.532819	0.91107	0.000848821		ATGTCAAATGAAATACTTATCGTAGATGATGAAGATCGAATCAGAAGATTATTAAAATTATACCTTGAAAGAGAATCTTTTGAGATACATGAAGCAAGTGATGGTAATGAAGCGTATAAAATGGCGATGGAACATGATTATTCATGTATTTTATTAGACCTTATGCTTCCAGAAATGGATGGTATCACTGTTGCTTCACGTCTCAGAGAACACAAAGAAACACCAATTATTATGTTGACTGCTAAAGGTGAAGAAACAAATAGGGTAGAAGGATTCGAATCTGGTGCAGACGATTATATCGTGAAACCATTTTCTCCTCGTGAAGTGGTATTACGCGTCAAAGCGTTGTTAAGACGTACACAAGTAGCGCATACAGAACAAAGTGAACCTCATGCGCGT…
DNA-directed RNA polymerase alpha subunit (EC 2.7.7.6)	-0.575111	-0.325195	-0.240178	0.00510427	-0.424764		0.00605363	0.134509	0.261473	0.983171	0.0282582		ATGATTGAAATCGAAAAACCTAGAATTGAAACAATTGAAATTAGTGATGATGCTAAATTCGGTAAGTTCGTTGTTGAACCACTAGAACGTGGCTACGGTACTACACTAGGAAACTCCTTACGTCGTATCCTACTATCTTCATTACCAGGTGCAGCCGTTAAATACATTGAAATCGAAGGCGTATTACATGAATTCTCAGCTATAGATAATGTTGTTGAAGATGTTTCTGCAATTATTATGAACATCAAAAAATTAGCATTAAAAATCTATTCTGAAGAAGAAAAAACTTTGGAAATCGATGTTAAAGATGAAGGCGAAGTAACTGCAAGTGACATTACTCATGATAGTGATGTAGAGATACTGAATCCTGAGATTAAAATTGCAACTGTTTCTAAAGGT…
DNA-directed RNA polymerase beta subunit (EC 2.7.7.6)	0.194413	0.61749	0.485241	0.626353	0.64415		0.425944	0.000963856	0.00751863	0.00101175	0.000129889		TTGGCAGGTCAATTTGTCCAATATGGAAGACATCGTAAACGTAGAAACTATGCGAGAATTTCAGAGGTATTAGAATTACCGAATTTAATTGAGATTCAGACTGAGTCTTACGAGTGGTTCTTAGAAGAAGGTTTATTAGAAATGTTTAGAGACATTTCTCCGATTGAAGATTTCACAGGCAATCTTTCTTTAGAGTTTGTAGATTATAGACTCGGAGAACCGAAATATGATTTAGAAGAATCAAAAAACCGTGATACAACGTATTCTGCACCTCTACGTGTAAAAGTACGTCTAATCATCAAAGAAACTGGCGAAGTGAAAGAGCAAGAAGTATTTATGGGCGATTTCCCATTAATGACAGATACAGGTACATTCGTAATAAATGGTGCTGAACGTGTA…
DNA-directed RNA polymerase beta' subunit (EC 2.7.7.6)	-0.323922	0.326779	0.206133	0.20818	0.249398		0.222632	0.0735367	0.297997	0.36107	0.181619		TTGATTGATGTAAATAATTTCCATTATATGAAAATAGGACTTGCTTCACCCGAAAAAATCCGTTCATGGTCTTTTGGTGAGGTTAAAAAGCCAGAAACAATTAACTATCGTACTTTAAAACCAGAAAAAGATGGTCTATTCTGTGAGAGAATATTTGGACCTTCGAAAGACTGGGAATGTAGTTGTGGTAAATACAAACGTGTACGTTATAAAGGTATGGTTTGTGACAGATGTGGAGTAGAAGTAACTAAGTCAAAAGTGCGCCGTGAAAGAATGGGCCATATTGAATTAGCTGCGCCTGTATCACACATTTGGTACTTCAAAGGTATTCCAAGTCGTATGGGTCTTTTATTAGATATGTCACCAAGAGCGTTAGAAGAAGTTATTTACTTCGCTTCT…
DNA-directed RNA polymerase delta subunit (EC 2.7.7.6)	-0.0421523	0.640676	0.563651	-0.0158032	-0.301357		0.882208	0.00591445	0.0102678	0.955939	0.191611		ATGAGAATTCAAGATTATACAAAAGAAATGGTTGATGAGAAATCATTTATCGATATGGCCTATACGCTATTAAATGAAAAAAACAGTACTATGAATTTATACGATATCATCGATGAATTTAAAGCACTTGGACATTATGAAGACCATGAAGTAGAACAGAGAATTGTACAATTCTATACAGACTTAAATACTGACGGTCGTTTTTTAAACGTTGGAGAAAATATTTGGGGATTACGCGATTGGTATTCAGTAGATGATATTGAAGAAAAAATTGCGCCAACGATTCAAAAATTCGATATTTTGGATGATGATGCAGAAGAAGATAAAAATTTAAAATTACTTGGTGAAGATGAAGCTGATGACGATGATGACATCCCTGCTGTAACTGATGATCAAGAA…
DNA-directed RNA polymerase omega subunit (EC 2.7.7.6)	-1.09745	-0.97367	-0.748906	-0.904088	-0.417488		2.42218e-09	6.15126e-07	2.81651e-05	8.14533e-06	0.0631594		ATGTTATACCCACCATTAAACGAATTAACAGCAAAAGTTAATTCAAAATATTTAATTGCAACTACTGCTGCAAAACGTGCTCGTGAAATAGATGAAAATCCAGAATCTGCATTGTTAAGCAAATATGATGCAAAAAAACCTGTAGGTAAAGCGCTAGAAGAAATCGCTGGCGGAGATGTTTATCCTGACGGACTTTACAAAATACCATCTAAGTAA
drug resistance transporter, EmrB/QacA family	-0.277775	0.510868	1.05085	0.411802	-0.181955		0.296144	0.0456921	3.86973e-06	0.0845231	0.482477		ATGGCAACACAAGTAATAGTGAAAAATCCAAAAATGTACGCACTCGTATTAATGATTGGCGGATTTATGGGTTTGTTTAGTGAAACAGCATTAAATATGGCTTTAACAGATATCATGGCTGATTTTCAAGTTTCAGCAGCAACTGTACAATGGTTAACAACAGGTTATTTACTCGTCATGGCTTGTTTAGTTCCTGCATCTTCGTATTTAATCAAATGGTTTAATACAAAGTCATTAGTTATTACAGGCATATTATTATCTTTATTAGGCGTTATCGTAGGCGCACTTGCACCTAACTTTGGTTTGTTATTGTTAGGACGTATTATACAAGCATTAGGTACAGGTATTTTGTTACCGATTATGATGACCGTACTGATGTTAATCTTCCCAATTGAAAAA…
Drug resistance transporter, EmrB/QacA subfamily	-0.468434	0.496605	0.0521468	0.184208	-0.167041		0.134764	0.106191	0.89255	0.541158	0.575561		ATGGAAAATATAAATAAAAAAGTCATTTTGACTGTATTAGTAGCAGGATGTTTTTTGTCTACACTAAATCAAACACTTCTAAATGTGGCATTAAGTAACTTGATGGAAGTTTTTTCTGTATCAGCAACTACGGTACAGTGGATGTTCACAGGTTTTATGCTAGTTAATGGGATATTAGTACCTATTACCGCTTATTTAATGAAGCGATTTACTACTCGACAATTATTTATTAGTTCGATGTCATTTTTATTAATTGGTAGTATTCTTTGTGCAATAGCACCGACTTTTACTATTTTACTTATAGGTCGAATGATTCAGGCTGTAGGAGCAGGCATCGTCATGCCGTTACTAATGAGCGTTGTTATGTTCCTCTTCCCTCCAGAAAAACGAGGAACAATG…
drug resistance transporter, EmrB/QacA subfamily	-0.452716	0.738581	0.128606	0.481382	0.739468		0.204451	0.0094728	0.722672	0.0603787	0.00349272		GTGAGTAATCAAATTAATGTAAATAAATTTCCTAAAAAAATAATTATCACTATTTTAATTTTGGGAACATTTTTAACAGCTTTTAATCAAACTGTAATGAGTGTAGCAACGCCAGAAGTCATGAAAGATTTAAATGTTTCAGCGGCTACAGCACAGTGGTTAACAACTGCCTATATGTTAGTCAATGGCGTGTTGGTACCAATTACAGCATTTTTAATGAAACGATTTACGACGAAACAATTATTTACGAGTGCAATGTTCTTATTCTTACTTGGTTCATTGATAGCAGCAATGTCTACTGATTTTACATTTCTGTTAGTCGGAAGAATGGTGCAGGCCTCAGGGGCAGGGATTATGATTCCGCTCTTGTATAGTGTAGTAATGATTTTATATCATCCG…
DUF1432 domain-containing protein	-0.744678	-1.02468	-1.50474	-1.07465	-0.995336		7.25653e-06	1.18384e-09	1.10097e-20	2.35131e-10	9.54634e-10		ATGATCGGATTAGTTGTTATCGTCGTCATAGTAGTAATAGCTTTATTATTACTATTTTCATTTGTTCCAGTCGGATTATGGATTTCAGCAATAGCTGCAGGCGTTAAAGTAGGTATTGGAACATTAGTTGGTATGAGACTTCGTAGAGTTTCACCACGAAAAGTTATTTCACCATTAATTAAGGCACACAAAGCTGGTTTGAATTTAACAACAAACCAACTTGAATCACATTACTTAGCAGGAGGAAACGTCGACCGTGTTGTTGATGCTAACATTGCAGCACAAAGAGCGGACATCAACTTACCATTTGAACGTGGAGCAGCTATTGATTTAGCTGGCCGTGATGTATTAGAAGCTGTTCAAATGTCAGTTAACCCTAAAGTAATAGAAACACCATTT…
DUF1541 domain-containing protein	0.0749209	1.78694	1.82321	2.52268	2.01163		0.852143	5.02874e-10	3.8416e-11	1.97212e-18	5.88624e-15		ATGTATAAAAAATTAGGATTTATTATATTAACAGCAGGATTAGTATTATCAGCTTGTTCAAATGAAAGCGAAGAAGATAAAGACACCAAAGATCAAAAACAAGAAGAACATACAGAACACAAAAGTGAAAGTAAAGTACCAGATGATATGAAGCATACAAATGATAGTAAATTTAAACAAGGTGATACAGTCACTATTACAACAGGACACATGCCAGGTATGAAAAATGCGGAAGCTACTGTAAAGGGTGCTTATGAGACTTATGCTTATGTCGTAAGTTATATGCCTACAAATGGGGATGAAAAGGTAAGTAATCATAAATGGGTTGTTAATGAAGAAGTTGCCGATGCCCCTGAAAATGGATTTAAGAAAGGTGATACAGTTAAATTAGAAGCTGAC…
DUF1801 domain-containing protein	0.761709	0.749307	0.37309	0.965787	1.08555		0.00117901	0.00394156	0.208317	1.71346e-05	2.829e-07		ATGACTAATGAACACGATCATATTAAAGTAAATGCATTTATTGATAGGTTAAAACAATGGCAAGATGAATTTAAAATAATGCGTGAAATTATTAGAGAAACTGAATTAGTAGAAGATTACAAATGGATGCATCCTTGTTACACGTTAGACAATAAAAATGTTGTGATTATTCAAGATTTTAAACATTATTGCGCGTTACTTTTTGAAAAAGGATCTATCATGGAAGACCCATACCAATCACTTATCCAACAAACGAAAAATGTCCAAGCTGCAAGACAGTTGCGCTTTGAAAGTCTAGACGAAATTGAAAAACGAAGAGATGAAATTAAATGGTATATTGAAGAAGCGATAAGAATTGAAAAATCAGGTAAGCAAGTGCCAATGAAAAAAACAGCAGAC…
DUF819 domain-containing protein	2.71343	0.324523	-0.167665	-0.598027	0.302234		4.10321e-15	0.472749	0.732169	0.185425	0.427105		ATGGTATTAGGTGCACTTATAGCTAAAGATGACACGTGGACGTTATGGGCTATTATTATAGTTTGGGCAACAGTTAGTTTATTCCTAGAACAGCGATACAAGTGGGCAAGTACAATTTCAGGAGCAATTATAGCACTGGTGGGGGCAATGCTCTTATCAAACTTTAAAGTGATACCAACGAGTTCACCAGTGTATGACACGGTATGGGATTTTATCGTGCCACTTTCTATTCCATTATTATTATTCAGTTCAAATATTTTAAAGATATGGAAAGAAAGTAGACGATTATTATTCATTTTCATGATTGCTTCAGTAGGGACAATGATAGGTACAGTGGTCGCATTTCTTACTTTAAATCAATGGATACCTTATCTTTCTAAAATAGGTGCCATGATGACT…
Duplicated ATPase component YkoD of energizing module of thiamin-regulated ECF transporter for HydroxyMethylPyrimidine	0.781614	0.56964	2.5051	3.54556	4.50047		0.0037912	0.0147138	3.66034e-35	2.58773e-46	1.05208e-100		TTGATAGTCACAAAAAAATTACGTTTAAAATACCCTAACGGTCATAATAAAATATTTGATAATTTAACCCTTCATATAAAAGACAAAGAAAAAGTATTGCTCTTAGGTCCTTCTGGTTCAGGTAAAAGTACGTTATTAAACGTTTTAAGTGGTATCGTTCCTAATCTTATAGATTTACCTATGAAATATGATGAATTACAAATTGATGAGGATTGTGGTGTTATTTTTCAAGATCCAGACACTCAATTTTGTATGCCTAAAGTATATGAGGAACTCGCTTTTGTTTTAGAAAACTTGCGTGTACCACGCGATGAAATGGAAAGCCGTATTCAATCTGCCTTATCAGCAGTAGATTTAAATGTCGATGAAAATCAACATATTAATCAATTAAGCGGTGGA…
Elastin binding protein EbpS	0.332978	-0.285162	-0.356061	-0.659521	0.293354		0.0414217	0.082644	0.0321321	9.59076e-05	0.0601679		ATGATGAATTTGTCTAACAACAATTTTAAAGATGATTTTGAAAAAAATCGTCAATCCATTGATCCAAAAGAACATCAAGACAATGCAAAGGATTCCGTTAACGGTTCAGTTGACAACGTAAAAGAGGAAGTTTCTGATAAGACAGACGAACAATTCCCTCCTAGAAACGCTCAAAGAAGACAGCGCAGACGTGACACAGCAACAAATCAAAATTCAGATAATCAGCCTGAACATGACAATGATGAAGTTCAAGGCGAAAATCAATCACCACAAGATAATAATAACTCAACAAAAGATCCTTCGAAGAATAATGATTTAAGCCCTGGATCTACAAACAATCAAAATACAAAAGAAAACCAAAATGATTCCAATGAAAATATTGAATCACAAAAAGATAAT…
Endonuclease III (EC 4.2.99.18)	-0.908952	0.395856	0.418767	0.362703	-0.00151392		0.000686204	0.148108	0.0969842	0.251235	0.996133		ATGGTAAGTAATAAAAAAGCACTTGAAATGGTTGATGTCATAGCTGAAATGTTTCCAAATGCTGAATGTGAACTTGTCCATGACAATGCGTTTGAACTTACAATTGCTGTACTCTTATCTGCACAAACAACTGATATTTCTGTAAATAAACTCACGAAACCTTTATTTGAAAAATATAAAACACCCGAAGATTATTTAAGTGTGGATATTTCAGAATTAGAAAATGATATACGTACTATTGGTTTATATAGAAATAAAGCTAAAAATATTCAAAAATTAAGTCAATCGCTTTTAGATAAATTTGATGGTAAGATTCCTCAAACACATGATGAGTTAGAAAGCTTAGCAGGTGTGGGTAGAAAAACGGCCAACGTCGTTATGAGCGTAGCTTTTGGAGAA…
Endonuclease III (EC 4.2.99.18)	-0.103529	-0.228937	-0.0149844	0.215489	-0.405492		0.757512	0.517393	0.970229	0.501346	0.191631		ATGATGTTGGATACAAAAACGTTATATCAACTACTATATGAGCATATGGGTCCTCAGGGCTGGTGGCCGGCAGAATCAAAAATAGAAGTTATGTTGGGCGCGATTCTCGTTCAGAATACGAATTGGCGAAATGCAGCATATGCAATTGAATCTTTAAAGCAAGCAACACATCTAAAACCACATCACATCTTGAATTTAAAGTTAGAAACGTTACAAGTATTAATTAAATCGAGTGGATTTTATAAAAATAAGGCACAAACCATTCTCTCTTTATTAACTTGGTTGGATCGCTACGATTTTGATTATCAGGAGATTAATCATCGTTATAAACAAGACTTGAGAAAGACGTTGTTAGAAATTAAAGGCATTGGTAGTGAGACAGCTGATGTACTCATCGTA…
Endonuclease IV (EC 3.1.21.2)	0.265369	0.0752143	0.0692824	0.109375	-0.453372		0.146573	0.716729	0.741432	0.603593	0.0173406		ATGTTATTGGGATCTCATGTATCTATGAATGGTAAAAAAATGTTAGAAGGTTCAGCAGAAGAAGCACATAAATTGGGCGAATCAACTTTTATGATTTACACAGGTGCGCCTCAAAATACTAGAAGAAAACCCATCGAAGAATTAAATATTGAAAAAGGTCATGAAATTATGGAGCAACATGGTCTTTCAAATATTGTTGTTCATGCACCATATATTATTAATATTGCTAACACTATAAAACCACATGTTTTTGACCTAGGTGTGGAATTCTTACAAAGTGAAATTGAACGTACACAAGCGCTAGGTGCAAAAGATATCGTGCTTCACCCTGGATCACATGTAGGTGAAGGCGCTGATGTAGGTATTAAAAAAATCATTGAAGGCCTTAATGAAGTGCTA…
Enolase (EC 4.2.1.11)	0.654903	1.13251	0.988106	0.857167	1.08976		0.000491115	9.60599e-11	4.79402e-08	1.57862e-05	2.21893e-09		ATGCCAATTATTACAGATGTTTACGCTCGCGAAGTCTTAGACTCACGCGGTAACCCAACAGTTGAAGTAGAAGTATTAACTGAGAGTGGCGCTTTTGGTCGCGCATTAGTTCCATCAGGTGCCTCTACTGGTGAACACGAAGCAGTAGAATTACGTGATGGTGATAAAGACCGTTACTTAGGTAAAGGTGTTATTAAAGCAGTTGAAAATGTAAACGAAATTATTGCACCAGAATTAGTTGAAGGTGAATTTTCAGTATTAGAACAAGTATCTATCGACAAAATGATGATCCAATTAGATGGTACTGAAAACAAAGGTAAATTAGGTGCTAACGCTATTCTTGGTGTATCACTAGCAGTAGCTCGTGCAGCAGCTGATTTATTAGGCCAACCACTTTAC…
Enoyl-[acyl-carrier-protein] reductase [FMN] (EC 1.3.1.9)	0.384609	2.76856	1.02785	2.58456	1.14817		0.226619	3.15313e-26	0.00102095	3.35988e-30	0.000665829		ATGAAAAACAGAGTGACTGAAATATTTAATATAGAAAAACCTATTATTCAAGGACCTTTGAATTCATTAACAAACCCTAAGTTTATTGCCTCTGTGAGTGAAGCAGGTGGATTAGGGATAATGGGGCCTAATGCTGGTGAGGCTAGAGTGTCACGTTCGCCAGTGGAAACGACAGAACGTATGAGAAAAGAAATTAAAAAAATTAAGCAACTCACAAATAAACCTTTTGCCTCAACAATTATGGTAAGTGAAGATCTTACTTACGTTGCATATATCGTTGATATGCTTATTGAAGAAAAAGTGCCAGTTGTATTGATCAATGGACTATTAGATGAAGAAATATTTACTAAGTTAAAAGATAATAATATGAAAATTATATTCCGACCAATTACGCCTACA…
Enoyl-[acyl-carrier-protein] reductase [FMN] (EC 1.3.1.9)	1.74334	0.995719	1.25764	0.761076	1.84884		9.2857e-13	1.55108e-05	4.06453e-09	0.0102076	7.68207e-21		ATGAAATTATCATCTAGAATTACTGAGATTTTAGGTATTAGATTTCCTATTTTGCAAGCAGGCATGGCAGGTAACACAACGCCTGAATTAGTAGCAACTGTGAGTAATAGTGGAGGATTGGGAAGTATCGGCGCAGGTTATTTTACACCTGAAAGACTTGAAAAAGAAATCACCTATGTACAACAACTGACTGATTTACCGTATGCAGTTAATTTGTTTGTACCTAGCCAAAAATTATATATTCCAGACAAGGTAGAGCATATGAATGCTTGGTTAAAACCGTATCGTCGTGCGTTTAACCTTGAAGAGCCAGTATTGAATATGGATGAAACACATCAATTTAACCATGCGATTGATATTGTTATTGAAAAAGGCGTGCCGGTGGTTACTTTTACTTTT…
Enoyl-[acyl-carrier-protein] reductase [NADH] (EC 1.3.1.9)	-1.12796	-0.418542	-0.654021	-0.610419	-0.710023		5.60587e-07	0.0791524	0.00260302	0.0118359	0.000417102		ATGTTTAATTTAGAAAATAAGACGTTTGTCATTATGGGTATTGCTAATAAACGTAGTATCGGATTTGGTGTAGCTAAAGTATTAGATGAATTAGGTGCAAAATTAGTATTTACATATCGTAAAGATCGAAGTAAAAAAGAGTTAGAAAAATTAGTAGAACAATTGAATCAAGAAACACATCATATGTATCAAATTGATGTTCAAAAAGATGAAGATGTTGTCGACGGTTTTGCTAAAATTGGCGAAGAAGTTGGAAACATTAATGGTGTTTATCACTCAATCGCTTTTGCAAATATGGAAGATTTACGTGGTCGTTTCATAGATACTTCTCGCGATGGATTTTTATTAGCGCAAGACATAAGTTCATACTCATTAACAATCGTGTCACGTGAAGCTAAA…
Enoyl-CoA hydratase (EC 4.2.1.17) / 3-hydroxyacyl-CoA dehydrogenase (EC 1.1.1.35)	6.41852	1.62793	2.30076	4.76077	5.60636		4.82694e-60	4.51116e-08	5.37098e-17	1.23845e-49	3.28724e-113		ATGACGATTAGAAAAGCAACTGTGTTAGGTGCAGGTACGATGGGTAGTCAAATCGCTGCGCTCCTTGTCAACGCAGGTTTAAAAGTAAAATTATTAGACATTGTGATTGATGAGCATGAACCTAATAAAATTTCCAAAAAAGCATATGAAATCATAACAAATCCAAAGCGCCCACAGCTATTTGATTTAGCCTTTGCCTCAAATTTATCTTATGGCAACTTTAATGAAGATTTGGTTGAGCAAGATGATGCGGACATTTATATTGAAGCAGTAAAAGAAGAAGTAGATATTAAGCATCAAGTTTGGGATAAAGTAAAAAAAGTAGCAAAAGCTGACGCTATATTTGCAACGAATACATCAGGAATTCCAATTGAATCGATTGCAGATGTATTTGAAGAA…
Epoxyqueuosine (oQ) reductase QueG	0.415066	0.232258	-0.0385461	-0.130534	-0.448129		0.107769	0.480878	0.91593	0.660448	0.0855181		ATGGATTTAAACCAATTAAAACAAGATGTTATAGACTATGCCCATTCAATTGGTATTGATAGTATTGGTTTTACGACAGCTGATCCTTTCGATGAAATGAAGCAAAAGTTAGTGGATTATCATGCAAAAGGGTATGCATCTGGTTTTGAAGAATCTGATATAGAATTAAGAACAGAACCGAAATTAAATTTGCCAACAGCAAGATCTATTATTGCAATAGGAGTTGGCTATCCAAATAAATTAAAAGGTGCGCCTAAAAGTGTCCGTGGAGACAGAAGAGGCATGTTTGCTAGAGCTTCTTGGGGGCAAGATTATCATAGTATTATGAGGAAACGGTTAGATAAATTGGGTGAGTATTTAGAATCTAGAGTAGAAGACGTTGAAATTAAATCAATGGTA…
Esterase/lipase family protein	-0.642924	0.527857	0.212909	0.0893086	-0.590642		0.00200712	0.00515496	0.379519	0.713464	0.00525469		ATGATAAATGTTAAGGCACCAAACCCAATATTTTTGGAGAATAATGAAGCGGAACGGGCTATATTATTATTACATTCATTCACGGGTACGGTAAGAGATGTAAAATTATTAGCTACTAAATTACATAAAGCGGGTTTCACATGTTATGTTCCCGCATACAAAGGTCATGGTTTAATGTTAGACACGTTGATGGACTATGATATTGAAGATTGGTGGCAAGATGTATTAGATGGTTATCAATTTTTACAGGATAAAGGGTATTCAAGTATTGGTGTCTGCGGTATCTCATTAGGTGGTATATTATCACTCAAATTGGCAGAGCATCAACCTATAGATGCAATAGCTATTATGTCTACACCATATAGAAAAAGTGATGCTGGTCTCTCAGGTAGATTGACC…
Ethanolamine permease	0.892424	0.362142	0.464448	-0.499338	0.10849		0.0208202	0.516701	0.390199	0.302033	0.806601		ATGGAACATATTGGTACAGTGATTATTTACATTATTATGGTATGTGCAGTGTTAGGTGCTTTTGGTGCAATTCGGAATGCGAATGAAGGGATAGGGAAGGAATTTATGGAAGGTATTTATACCATCGGACCTATCTTTGCTAACTCAGCAGGTATTATGGCTTCTATTCCATTCATATCGCAGTTTATAGAAAAATTCTTTGGACCACTTTTTGATAAAATTGGTGCGGATCCCGCTATAGCTGCAACATCAATACTCGCGACAGATATGGGGGGATATCAACTTGCAGATGTATTAAAGGATAGCTATGAAGGTTGGATTATGGCAATGATTGTTGGTTTTATGGCTGGTGCCACAATCGTGTTCACAATACCGCTTGGTCTACCAATGCTTGATAAA…
Ethanolamine sensory transduction histidine kinase	3.69328	1.59418	1.16764	0.481931	1.47853		7.61382e-25	1.12791e-05	0.00119703	0.25089	1.68231e-05		ATGTTTGGAATGATGACTATCAACGAAGTGAAAAATTTATGTAAAACGCATACAAGTTTAACACCACAGGCAACACAACATATCGTAGAAGTATCTGATCATTTACAAATGATTGCTGATTTAAATAGGGCGAATGTGTTTATTGATTGTCCTACTAAAAAAGATGGAGAAGTTATAGTAGTAGCGGAAGCCATACCTACAAATGACGAAGGTCTATATCAAGGTTCAGTCATTGGTGAAAATGTGTATGAAAAATTTGAACCCGCTGTATTCCAAGTGTTGGAAGGAGATGATTTTGCACAACACCGTGCAATCACTCAAGAAGGTAAAGTCGTAGAACAAAGTGTTACACCAATTAAATTGGAAAATGCCATTGTTGGCACGCTGATTATGGAAATA…
ethanolamine utilization response regulator	3.3805	1.2073	1.10914	0.0220563	1.34252		3.42579e-20	0.00192712	0.0038255	0.963323	0.000175279		ATGAAATCTATTATGGTAGTTGAAGATGAAGCGATTGTCCGAATGGATATAGTAGAAATGCTTGGGGAAGCAAACTACAATGTCGTCGCAGAAGTAGGTAATGGAGAAAAAGCAATTGAAGCCGCAGATCAATTTCGGCCAGATTTGATTGTCATGGATATTAAAATGCCGAAGTTGAATGGTTTAAAAGCCAGTAAAATTATTGGTAAGAAACATGATATTCCGATACTTATCCTGACAGCATATAGTCATTGTGAGTACGTTGAAGAAGCTAAGCAACAAAATGTCGTAGGTTATATCGTTAAACCTATATCTGAGTCACAATTGCTACCAGCTATTGAAATTGCAATGTCGCAATCAGATAGTATGGGTAAACTCAAGCAAGAAGTGAGTGATACA…
Eukaryotic-type low-affinity urea transporter	-1.49437	0.208338	0.12674	-0.284222	-0.924028		1.98847e-11	0.397408	0.625063	0.250112	4.73712e-05		GTGGACGCTATTCGGATAATATTGAAGAATATTGCGCAAGTATTATTATTGAACAATCCATGGACAGGGTTGTTTGTTTTAGCAGGTATTTTTGTAGGTAATTGGAAAGTGGGGCTAATGGCTTTGAGTGCAAGTGTCATTTCCTTATTACTTGCAAAACGAACGAATTATTCCGAAGAGGAAATCAATACGGGATTGGCCGGGTTTAATCCCGTACTTACTGCCATTGCATTAACATTATTTTTAGTACCAGAATGGTATAGTGTGGTTATTGTATTAGTGGCAATTATTATAACAATGCCTATTGGTTCGGCATTTAGAGAATTTTTCAAACCATTTGGTGTGCCAATGTTAACAATGCCGTATGTATTTGTAAGTTGGATTGTATTACTCATGTCA…
Excinuclease ABC subunit A	0.592043	0.722296	1.33233	1.22781	1.25612		0.00601006	0.000923507	6.13419e-11	1.44707e-07	4.81087e-10		ATGAAACAACCATCCATTGTAGTAAAAGGGGCTCGCGCCCATAATTTAAAAGATGTAGATATTGAAATACCGAAAGATAAACTCATCGTAATGACGGGACTTTCTGGATCTGGAAAATCTTCACTTGCCTTCGATACAATTTACGCTGAGGGACAGCGTAGATATGTTGAGTCATTAAGTGCTTATGCAAGACAATTTTTAGGTCAAATGGACAAACCGGATGTTGATACAATTGAAGGTTTATCACCTGCGATATCAATTGACCAAAAGACGACAAGTAAGAACCCAAGATCAACTGTAGCGACGGTAACTGAAATATACGACTATATACGGTTACTCTACGCACGTATAGGTAAACCATTCTGTCCTAATCACGGTATTGAAATAGAATCACAAACT…
Excinuclease ABC subunit A	0.621607	-0.133517	-0.100432	0.284031	0.264045		0.000686204	0.574159	0.658697	0.217618	0.170127		ATGGAGATAAAAATAAAAGATGCTCACGAGAAAAATTTAAAGCATATAAATTTAAACATTCCAAGAAATAAGCTGAGTGTTATTACTGGTTTATCAGGATCAGGTAAAACCACTTTATTAAAAGATGTTATTTATACTGAAGCACAAAGACAATATTTAGAAACTATGAATTATCAAGGTATTCCGAAACCTAAAGTAGAAGAAATAAAAAATTTATCACCAGCTATTTTGATTGACCAAGAAGATAAGAATGATAATCCACGTTCAACACTTGGGACACAAACAGATATTTATACAGATTTAAGGATGTTGTTTGAAAAACTACATCAACGTAATTGTCCTAATTGTCGATCGGAAATTTATTCTAGTGATTCTATAGAAGAAACAGAAAAAGTTAAT…
Excinuclease ABC subunit A paralog of unknown function	2.01636	-0.24964	-0.0926004	0.00613403	1.23724		7.13652e-27	0.2775	0.70567	0.978392	9.78029e-12		ATGACAACAATTCGTATTCACGGCGCAAAGCAAAACAATTTAAAAGATATTTCTGTCGATATACCAAAGCATCAAATAACGGTTTTTACTGGTCGCTCAGGTTCAGGAAAATCTTCATTAGTATTTAATACAATTGCTGCCGAGTCAGAACGTCTTTTAAACGAGACATATTCTACATATATACAACATCAATTAACTCAATATTCAAAACCAAAAGTAGATTTGATTGAACACCTACCAGTTGCTATGATTATCAACCAAAAACGATTAGGTGGCAATTCACGTTCAACAGTAGGAACAATATCTGATATATACGCTTCAGTGAGATTACTATGGTCTCGAATCGGAGAACCTTTTGTGGGTTACTCTGACATATTCTCATTTAACAATCCTAAAGGA…
Excinuclease ABC subunit B	0.954379	0.922387	1.39141	1.30973	1.1869		3.24596e-06	5.4901e-06	1.70902e-11	5.57787e-09	8.93689e-10		ATGGAACACCATCAATTTAAATTACAATCTGATTTTACACCTCAAGGTGATCAACCAGAGGCGATAAAGAAAATCGTTAAAGGCGTTAATGAGGGCAAACGTCATCAAACTTTACTCGGTGCGACAGGTACAGGTAAGACCTTTACGATGAGTAATGTTATTAAACAAGTAGGGAAACCGACACTCATTATCGCGCATAATAAAACATTAGCAGGGCAATTATATAGTGAGTTTAAAGAATTCTTTCCAGAAAATAGAGTAGAATACTTTGTCAGTTATTATGATTACTATCAACCAGAGGCTTATGTACCATCAACTGATACATTTATTGAAAAAGATGCTTCAATAAATGATGAAATTGACCAATTACGACATTCAGCGACAAGTTCACTTTTTGAA…
Excinuclease ABC subunit C	-0.691073	0.693977	0.261495	0.920528	0.99168		0.00085772	0.000232279	0.242978	4.67575e-05	3.35688e-07		GTGGAGACGTATCAAGAACAAATCAAACAGAAACTTACAGTTGTGCCAACTGAACCAGGTTGTTATTTGATGAAAGATCGTAATGACCAAATTATTTATGTCGGTAAAGCGAAGAAATTAAGAAACAGATTAAGGTCTTATTTTACTGGTGCTCACGATGCAAAGACAACACGTTTAGTTGGAGAGATTCGAAATTTCGAATTTATTGTCACGTCTAGTGAGACAGAATCACTGTTATTGGAACTTAACCTTATCAAACAATACCAACCAAGATATAATATTTTATTAAAAGATGATAAAAGTTATCCATTTATTAAAATTACTAAAGAAAAATACCCACGATTAATTGTTACAAGAACAGTTAAAAAAGGCACTGGTAAGTATTTTGGACCATATCCT…
Exfoliative toxin A	0.0215677	0.024239	-0.327506	0.505856	0.212728		0.943107	0.951345	0.324787	0.0353017	0.374439		ATGTTTCGAAAATTTATAAGTGTAATACCGACTGCTATTTGTGGCTTAGCACTAGGTATTTCAGCGTTAAGTAATCTTTTATACATTATGGAACGAAATGTTTTAGCTACAATATTTTTAATTATTAGCGTTATTGTGGTGGGGTTATTTATACTAAAATGTATAAAATTTCCTAGAATTGTGTTGAAAGAATTATCTGATCGCAATATATGTGCAACTTTTCCTACGATAACCATGACATTTCTGACATTACTTTATATCTTATATCACCAACTCAATATTACCTGGGAAATCATAATTTGGTTGTGGTGGCTCGTTGTAATACTGCAGTTTGTTATTATTGGTTTGTTTATTTATTACCATATTTATTTACATAAAAATGAACACATCGTTCCGAGT…
Exodeoxyribonuclease VII large subunit (EC 3.1.11.6)	-0.611985	-0.78612	-0.340363	-0.490578	-0.483665		0.00415569	0.000375907	0.166991	0.0353569	0.0339306		ATGGCAGACTATTTAAGTGTTTCCGCATTAACTAAATATATTAAATACAAATTTGACCAAGATCCCCATTTACAATCTGTATTGATTAAAGGGGAATTGTCTAACTTTAAAAAGCATAGCAGTGGTCATCTTTATTTTAATGTGAAAGATAAAAACAGTGTCATTAGTGCAATGATGTTTAAAGGCAATGCTTCTAAAATTGATTTTGATCCTAAAGAAGGTGACGAAGTATTACTAGAAGCACGCGTTTCTGTTTATGAGCGTAGAGGGAATTATCAAATCTATGTTAATAAAATGCATATTGATGGGGTAGGTAATTTATACCAAAAATTAGAACAATTGAAAAAGAAATTAACTAAAGATGGTTTTTTTGATCAAAATCATAAAAAGTTAATTCCT…
Exodeoxyribonuclease VII small subunit (EC 3.1.11.6)	-1.591	-1.57921	-1.049	-1.15643	-1.15509		6.45368e-12	2.10252e-11	1.00368e-06	8.2843e-07	7.58942e-10		ATGAGTAATAGTAATACACAAAGTTTTGAAGAAATGATGAAAGAACTCGAAGGTATCGTTCAAAAACTTGATAATGAAAATGTATCATTAGAAGAATCTTTAAATTTATATCAACGTGGTATGAAATTATCTGCAACTTGTGATGAAACATTGAAAGATGCTGAAAAGAAAGTTAATGAGCTCATGACTGATGAAAATGTTGAAAATGAGGAGACGATTGATAACGATGGCGAATAA
Exonuclease SbcC	-2.42376	-1.47971	-0.447994	-0.725122	-2.03831		6.51359e-27	1.42049e-11	0.0524857	0.00274797	3.79597e-21		ATGAGACCTTTAACATTAAATTTAAATAATTTCGGACCTTTCTTAAAAGAAATGATAGATTTTAATAACGTAAAAGATAATCAACTTTTTTTAATCAGTGGTAAAACTGGATCAGGTAAGACAATGGTTTTTGACGCAATTGTGTATGCACTTTTTGGTGAAGCGTCTACTAAAGATAGAAAAGAGAGTGATTTAAGAAGTCATTTTGCAGATAGCAAGACACCTATGATTGTAGAATTTGAATTTAAACTAAGAGACCATATTTTTAAGATTGTGCGACAAGGTGCATTTATTAAAGAAGGTAATAAAAATAAAACGCTAGGCCAGTTAGCAATATACCAATACGAAGACAATGAATATAATCTCAGAGAGAGTAAAATAAATACGGGTAATCAATTT…
Exonuclease SbcD	-2.31874	-1.38199	-0.605159	-1.09276	-2.22936		7.01929e-29	7.37536e-11	0.00356328	8.83539e-07	1.00924e-28		ATGAAAGTAATACATACAGCCGATTGGCATTTAGGCAGAATTTTAAACGGTAAATCATTATTAGAAGACCAAGCGTATATTTTAAATCGTTTTATAGAAGCGATGGACAATGAACAACCGGATGTCATAGTGATTGCCGGTGATTTATATGATACAAGTTATCCGAATAAAGATGCGATTCAATTATTAGAAAGTACAATTGATACTTTAAATCTAGAGATGGGCATTCCGCTCATTATGATAAGCGGTAATCATGATAGTAAAGAACGATTAAACTATGGTGCCAAGTGGTTTGAAAAATCAAATTTATATATACGTACAAAACTTGAAGATATGAATGCACCTATTTCAATTGGAGCTATAGATTTTTATACGTTACCGTTTGCAACAATTAATGAA…
Exopolyphosphatase (EC 3.6.1.11)	1.3865	-0.301792	-0.312922	-0.243807	0.869948		5.1155e-12	0.133711	0.150785	0.233417	8.52396e-07		ATGGAACGTATAGGATTAATAGACATTGGTTCAAATACCATTCGACTCGTTATTTTTGAATTTGATCATAAAACAGGATTAAATGAAATATTAAATATCAAAACACCGGCAAGATTAAGCCAATATTTAACTGAAGATTTGGCCATGAATGATGACGGTATTGAAGTATTAACTAAAGCATTGCGCAGTTTTAAAAAGGTTGCTGACAAGTTTAATATAGATGAATTACATCCGGTAGCAACTGCAGCCATTAGACAATCTATCAACCAAGATCAGATTATAGAACATATCAAGAAAACACTTAACATCAACATTAAAATTATTTCAGAACAAGAAGAAGCATTTTATGGTTTCTACGCTATTACACATACTACTGACGTTAATGACGGCGTATCTATC…
fatty-acid desaturase	1.345	-0.198395	-0.0493106	-0.441862	-0.437509		2.61846e-05	0.598357	0.907695	0.218314	0.173278		ATGGAAAAAGATAAGAAAAAGATGTTGAACAAAATGGTAAAACCTTTCGCAAAAACTAACTACACGAAAAGTACAATACAAATTATAAATACATTACTTCCCCTTATTGCAATTTTAGTAGTAAGTGGACTTTTATATAATGTGCATTGGTCATTAGCAATTATTAGTAGTATATTCGCATCAATATTTTTAATTAGAACTTTCATCATTTTTCACGATGCTTGTCATGGATCATATTTAAAAAAACAAAAGCACAATGATTTACTCGGAAACGTAACTGGTTTCCTTACACTCTTCCCTTATAGAAAATGGCGTAGAGAACATTTAATTCACCATGCTGGTAGTGGTAATCTAGAAAAACGTGGTATCGGTGATATCTGGGTTATGACGGTAGAAGAA…
FemC, factor involved in methicillin resistance / Glutamine synthetase repressor	4.66483	0.353033	-0.813653	-1.21708	-0.410397		5.22195e-61	0.277112	0.00262346	1.56123e-05	0.118111		TTGAAGTCAAACGATACATTAAGACGCAATATGCCTGTATTCTCTATCAGTGTTGTAACTAAATTGAGTGAATTAACCGCAAGACAAATTCGCTACTATGAAACACATGAACTGATTAAACCACAACGTTCAGAAGGCAATAAGAGGCTCTTTTCATTAAATGATTTGGAACGACTTTTAGAAATTAAAAAACTGATTGAAAAAGGATTTAATATCAAGGGTATTAAGCAAATTCTTAATGAAGAGCAAAGTCATCTTTCTGATGATGAACAAGAAACAAGAAAACAAATGATAGTTGAAGCTACCCAGAAACCACAACGAGAAGCAATACCGATAAATCGTGGTGACTTATCACGTTTTATCAAATAA
FeoA domain protein	-5.35194	-3.44638	-3.57585	-3.8341	-3.05002		2.56635e-23	1.07358e-13	5.82865e-16	1.0603e-21	1.81782e-17		ATGCTAAATATCGAGACAGCCACTTTGGAAAAACGTTATAAAATTAAAGCTCTACATATTAAAAACCAACATATGTTACAACGTTTAAATGCGTTAGGCTTAAATAATGGGACGGACGTGAAAATTAAGCAAAAATGTTTATTCAAAGGGCCTTGTATTTTAGAAGTTAATGACCAATGTTTAAGTATACGTGGTTGTGATGCATGTCAGATTTTTTTAGAGGAAGCACATGAATAA
Ferredoxin	0.413444	0.111758	-0.0170768	-0.184944	-1.03266		0.0569914	0.635066	0.947405	0.492026	4.29892e-08		TTGGCTAAATATACAATTGTTGATATGGATACATGCATTGCATGTGGTGCTTGTGGTGCCGCTGCCCCTGATATATATGACTATGATGATGAAGGTATTGCTTATGTGATACTAGATGACAACAAAGGTACAGCAGAGGTGCCGGAAGAATTATATGAGGATATGGAAGATGCGTTAGATGGTTGTCCTACTGATTCAATTAAAATTGAAGAAGAATCATTTGATGGAGATGCGTTAAAGTTTGAATAA
Ferredoxin-dependent glutamate synthase (EC 1.4.7.1)	2.85988	2.1915	2.01043	1.67221	2.44509		4.40517e-27	1.34064e-16	1.38516e-15	1.33163e-07	3.30759e-23		ATGACGATTTTGACAATATTACAATTCATCGTAAATATCATCTTAGTGCTAATTTTATTAAGTGTACTAATTGTTGGGGGATTTTTACTATTTAAAGATAAGCACCAAAAGCAACATAGTGTATTACGTAATTACCCATTACTTGCACGTGTTCGTTATTTTGGAGAAAAAATTGGTCCTGAACTCCGTCAATATTTATTCTTAGCGGATACGAAAGGTAAACCATTTTCTAGAAATGATTTTACTAACATCGTATTAGCTGGAAAATATAATTCTAGAATGACGAGTTTTGGTACGCAAGAAGATTACGAAGATGGGTTTTATTTACAAAATACAATGTTTCCTTTACAAACATCAGAATTACACATTGATCAGTCACCTATGATTTCTTCTTTTATC…
Ferric uptake regulation protein FUR	-0.30936	0.709117	0.580792	0.430183	1.07595		0.143639	1.96826e-05	0.000772673	0.0403325	3.22536e-09		GTGGAAGAACGATTAAATCGCGTGAAGCAACAATTACAACAATCATCTTATAAATTAACTCCGCAGCGCGAAGCAACGTTAAGAGTTTTAATTGAAAATGAGAAAGATCATTTAAGCGCTGAAGACGTTTATTTAAAAGTTAAAGATAAAGCACCTGAAATAGGACTTGCGACTGTCTATCGTACGTTAGAATTATTAGCAGAATTAAAAGTTGTGGATAAAATTAATTTTGGTGATGGTGTTGCCCGTTTTGATTTACGTAAAGAAGGCGCGAAGCATTTCCACCATCACCTTGTTTGTATGGAATGCGGTAAAGTAGAAGAAATCGAAGAAGATTTATTGCCTCAAGTGGAAGAAAAAGTAGAGCAAGATTTTAACTTTAGAATTTCAGACCATCGC…
Ferrichrome transport ATP-binding protein FhuC (TC 3.A.1.14.3)	0.179227	-0.543062	-0.321451	0.0770594	-0.449381		0.381915	0.0031953	0.107823	0.732474	0.0298334		ATGAGTCGCTTAGAAGGAGAACAAGTTACTATTGGTTATGGGGAGAATGTAATTGTTGAAAACTTAGATGTCCATATACCTGACGGTAAAATCACATCAATTATAGGGCCGAATGGTTGTGGCAAATCCACATTATTGAAAGCGTTATCGAGATTATTACCTATTAAAAGTGGCGAAATCAAATTAGATGGTGGGAACTTACACGCACAAGCAACCAAAGATATTGCCAAAAAAATTGCGATTTTACCACAATCTCCTGAAGTTGCGGATGGCCTTACAGTGGGAGAATTAGTATCCTATGGACGTTTCCCTCATCAAAAAGGATTTGGACGTCTTTCAGCAGAAGATAAAAAAGAAATCGATTGGGCGTTGTCAGTTACAGGTACATATGAATTTAGG…
Ferrichrome transport system permease protein FhuB (TC 3.A.1.14.3)	-0.0691911	-0.291627	-0.0716424	0.328	-0.347851		0.804932	0.267062	0.826336	0.230664	0.191667		GTGTTCAATTATAATCCTAAAAACCAACAACATAATATTATAAGTGAAATACGTATTCCAAGGGATCTCGGAGCAATCTTAGTAGGGGTTGCCTTAGCAACTTCAGGCGCTGTAATTCAAGGGGTTACTAAAAATGGTCTAGCGGATCCAAGTTTAATTGGACTAAATGCTGGTGCCTCATTTATGCTGGCACTGACCTTCGCATTTTATCCGTCAGCACCATTCATCATATTGATGTTAGCAGGCTTTATTGGTGCGCTCATAGGTGGCTTTTTCGTCTTAATGATAGGAAGATCAAGAAGCGATGGTTTTAACCCGATGAGAATTATATTGGCCGGAGCAGCAGTTAGTGCGTTACTAACAGCCTTAAGTCAAGGCGTAGCGCTATTATTTAGATTG…
Ferrichrome-binding periplasmic protein precursor (TC 3.A.1.14.3)	-2.26001	-1.69136	-1.17908	-1.35193	-1.40787		1.89493e-20	2.20826e-14	5.03778e-08	2.38689e-08	5.57928e-12		ATGGGAGAGGTTATTAATTTGAAAAAAATACTATGTTTAATGTTATGTTTTATAATGTTTTTAGCGGCATGTGGTAGTGGCAATGAATCTAATAAATCAGATGCAAAAGATGATAAGGGGACGAAATCTTATACTACAGAGGATGGTAGTAAAGTTAAAATACCTAAAGATCCGAAGAGAGTCCTAGTTTTAACAGCAAATTACGGGAACTTAAAAAAATTAGGTGTTAAACCTGTTGGCATTACGAATGTATATCCAGACTCTAAATATTTAGACATGGGGAAAGTTAAGAAAATTGATCCAGAAAATGTAGAAGCTGCTGCTAAATTGAAACCAGATTTGATTATTACATATAAAGAAAATAAAAATAATAAAAAATTATCTAAAATAGCGCCAACA…
Ferrichrome-binding periplasmic protein precursor (TC 3.A.1.14.3)	-1.24088	0.0744951	0.308986	0.0266623	-0.11787		1.92306e-06	0.826127	0.291161	0.940336	0.678867		ATGAAAAAATTAACAGTACCATTTTTAATAGTATTGTTGCTACTGACTGCATGTAGCAATAATGATCATAATGAAAAGACGAAAGATGAAAAAAAGTATACTTTAGACTCTGGTAAAAAGATAAGTATACCCAAAAATCCCCAACGTATAGTTGTTGCAGCTGATACATACGCAGGAGGTATAAAGCAACTAGGCGGACATGTAGTTGGTGTGAACAAAGACATAAAGCAAAGTGATATATTAAATGAAAAATTCAAAAAGGTTAAAAAAATAAACGCTGAAAATGTAGAAGAAATAGCTGAACTAAAACCAGATCTTATTATTGCAGATACTGATGACAAAAACTTGAAGAAGTTCCAAAAAATCACAAAAACAATCCCGATGGAATATGGTAAAAGA…
Ferrichrome-binding periplasmic protein precursor (TC 3.A.1.14.3)	-0.726818	-0.219672	-0.114377	0.0401522	-1.04524		0.00121334	0.322404	0.640934	0.878126	4.88555e-08		ATGAAAAAATTATTGTTTCCGTTAATTGCTTTAGTGCTTATTTTAGCAGCATGTGGTAATAATTCGGACAGTGACTCAAAAGCTGAAACAAAGTCTTATAAATTAGATAGCGGGAAAAAGATAGATATACCAAAAAATCCAAAACGTATAGCAGTAGTTGCTCCTACATATGCTGGTGGAATTAAATATCTTGGTGGGAATATTGTTGCAGTAAATGAACAAGTCGATAGTAGTAGCCTCCTTAAAGATAAATTTAAAGATGTTGAAAAAGTTGGCGAGAATGATGTTGAGAAAGTAGCAAAAACGAAACCAGATCTAATCGTTGTATATTCTACTGACAAAAATATTAAAAAATATAAAAAAATTGCGCCGACAGTCGTATTTGATTATGGCAAACAT…
Ferrichrome-binding periplasmic protein precursor (TC 3.A.1.14.3)	0.00350861	0.568166	0.44853	0.422683	-0.138181		0.987756	0.00570158	0.0187856	0.0508855	0.528929		ATGAAGAAACTATTATTACCTTTGTTAGTGTTGGTGCTTGTACTTGCAGCGTGTAGCAATGGCTCAGAAGACAAGTCGTCTAAAAAAGATAGCGAAAAAACAACTTACAAACAAGACTCAGGAGATAAAGTGAAAATACCTAAAGATCCTAAGCGTATTGTCGTTTTAGGGGCAACATATGCAGGTGGTTTAAAACAACTTGATGCAAATGTTGTAGGTGTTGCGAATATCGTTGATGACAGTAAAGTATTAAAAGAAAAATTTAAAGATGTTGAGAAGGTAGATGCTGAAAATGTAGAAAGCGTCGCGAAACTCAAACCAGATTTAATCATTACTTATAATACAGATAAAAACTTAAAAAAAATGAAAAAAATAGCGCCTACTGTTGCCTTTGATTAT…
Ferritin-like protein 2	0.0754705	1.77679	1.71556	1.26807	2.47811		0.766149	9.55177e-24	2.88934e-19	3.53486e-11	2.87504e-43		ATGTTAAACAAAGAATTGTTAAATGCATTAAATGAACAAATGAATCATGAATATTTTGCAGCACATGCGTATATGGCAATGGCCGCTTTTTGCGACAAAGAATCATACGAAGGTTTTGCGAATTTCTATGTTCAACAAGCGAAAGAAGAAAGATTCCATGGTAAAAAAATATATGATTATATCAATGACCGTGGAGAACACGCTTTATTTGCAACGATTCCTGCCCCAAAATCAGATTTCTCAAGTATCTTGGAAACATTTCAAGATGGCTTAGCGCAAGAACAAGATGTTACACGTAGATTTTATAATTTATCAGATTTAGCTAATCAAGCGAAAGATTATGCTACTATTTCATTCTTGAATTGGTTCTTAGACGAACAAGTAGAAGAAGAAGCGATG…
Ferrochelatase, protoheme ferro-lyase (EC 4.99.1.1)	-1.42643	2.09551	1.3436	1.46324	1.68266		8.82982e-10	2.10168e-28	2.27348e-12	6.00133e-11	2.06784e-20		ATGAAACGTGTAGCATTATTATGTATGTCTTATGGTACGCCATATAAGGAAGAAGATATTTTACCTTACTATACGCATATCAGACATGGACACGAACCAAGCCATGAAGCATACATAGATTTGAAAGATAGATATGAATATATTGGTGGCGTATCACCTTTAGCAACAACGACTGAAAAACAAGCTGAAACATTATGTCATACACTTAACTCAATGACGAGTGACATAAGCTATGAATTATATATAGGTTTGAAACATATACATCCATTTATTGAAGATGCGATAGATGACATTAGTGCGGCAGGCATAGACGAAATCGTCAGCGTAGTTTTAACGCCGCATTATTCTTCATTTTCAGTAGAAATGTATAACCAGCGCGCATCTCAATATGCAAATGAG…
Ferrochelatase, protoheme ferro-lyase (EC 4.99.1.1)	-1.01397	-0.00615793	0.414411	0.565588	1.36738		3.265e-07	0.987165	0.0675419	0.0140378	3.32077e-13		ATGACAAAAACAATAGGCTTATTAGTTATGGCATATGGAACACCATATCAAGAAAGTGATATTGAGGCTTACTACACAGATATTAGACATGGGAAAAAACCTACTGAAGCAGAATTACAAGATTTAAAAGACAGATACAAACATATCGGTGGGCTATCACCATTAGCTAATACAACCAATCGCCAAGCTGAAACGCTTTGTGATGCACTAAACGAAGCTTACAGTGAGGTTGAATTTAAATTATACATTGGTTTGAAACACATACATCCTTTTATAGAAGATGCGGTTCAATCAATGCATGATGAAGGTATAGAAGAAGCAGTTACAGTAGTATTGGCGCCACACTATTCTACTTTCTCAGTAGGTTCGTATAATACGAGAGCGCAAAAAGAAGCGGAT…
Ferrous iron transport protein B	-5.76445	-3.20658	-3.51177	-3.17196	-3.29481		4.23915e-115	1.50783e-44	1.24474e-49	2.22431e-31	3.14379e-49		ATGAATAATAGCTATTGTATCCTAGGAAATCCTAATGTAGGTAAGACCTCATTATTTAATGCATTAACTGGCACTTACGAATATGTAGGCAACTGGAGCGGCGTTACCGTTGAGAAGAAGGTCGGCCGTCTAAAAGAGAACGCTGGAAGCCTTATAGATTTACCTGGTATATACGAACTGTCACCTATTTCTAAAGATGAAACTGTAGTGACCGACTACTTATTAAACAATGACTTCTCAGGTATGATCAATATCATAGATGCAAGCCAACTCAAACGAAATTTACAATTAACAGTTCAATTAATGGAATTAGGGGCACCCATTATTATCGGCTTAAATATGATAGATGTAGCCACAAAACGTGGTATTCGTATTAATCAGACTGCTCTAATGAAGAAA…
fibrinogen-binding protein A, clumping factor	1.9485	0.749477	0.295762	0.250407	1.71041		3.71765e-27	8.62698e-06	0.10815	0.338317	1.30126e-22		ATGAAAAAATTATTAGCAGGGGCTTTGACACTATCTTTAGCTTTAGCTGCTTGTTCAAATGGTGGCGATGACGAAAGTAATAAAAAAGACGATAGTTCAGACGACAAAAAATCTAGCGAAGACCAATCAAAAGATTCTAAGAATGATGACAAGAAGAGTAATGATAGCTCAGACAAAGATTCAGACAAAGATTCAGACAGTAAATCTGGTGACAGCAATTCAAGCGATGATGATAGTTCTGATAGCAACAGTAATAGCGATTCAGATAGCAATAGTTCATCAAGCGACAGTGGAAATGCTTCAGACAGCGATGGTTCAAATTCAAGCGGTAGTAATGACGCTAACAGCTCTAATAGTGGCGATAGTGCTAATAGTTCTAGTGGTGCAAATGCTAATGGC…
Fibronectin/fibrinogen-binding protein	0.469875	0.552474	0.258898	0.861589	0.362421		0.0175556	0.00514358	0.18917	1.46024e-07	0.0325789		ATGGCATATGATGGTTTATTCACTAAAAAAATGGTGGAATCTCTACAATTTCTTGTAGGTGGTAGAATCCACAAAATAAATCAACCAGAAAACGACACACTTCTTGTCGTTGTGCGTCAAAATCGTAAAAATCATCAACTTCTACTTTCTATCCATCCAAGTTTTACTAGAATGCATTTAACTAATAAAAAATATGACAATCCATTTGATCCTCCTATGTTTGCACGTGTGTTCCGTAAACATATTGAAGGTGGCTTTATAAAAGCAGTAAGACAAATTGGTAATGATAGACGCGTAGAAATAGATGTACAGAGTAAAGATGAAATTGGCGATACAATACATCGTACAATTATATTAGAGATTATGGGTAAACACAGTAATTTAATATTAGTAAACGAA…
FIG000557: hypothetical protein co-occurring with RecR	0.948852	1.01001	0.477099	0.706245	0.682459		2.43305e-06	7.07794e-08	0.0224486	0.0102803	0.000853126		ATGCGCGGTGGCGGAAATATGCAACAGATGATGAAACAAATGCAAAAAATGCAAAAGAAAATGGGCGAAGAGCAAGAGAAATTAAAAGAGGAGAAAGTCCAAGGTACAGCTGGCGGTGGCATGGTAACTGTAACAGTATCAGGCCATAAAGAAGTACTAGATGTAGAAATAAAAGAAGAAGCGGTAGATCCAGACGACGTTGAAATGTTACAAGACTTAGTGATTGCTGCAACGAATGAAGCAATGAATAAAGCTGATGAACTTACACAAGAACGCTTAGGCAAGCACACTCAAGGCTTAAACATTCCTGGAATGTGA
FIG000605: protein co-occurring with transport systems (COG1739)	0.28084	-0.0635073	-0.426725	-0.366043	-0.269306		0.174043	0.814621	0.100885	0.0927671	0.182938		ATGGATGATGCAATAATCACAATTAAAAAAGAACATACAATTGAAAATATAATCAGTAAATCACGTTTTATAGCACATATTAAACCTGTGGAATCTGAAGATGCCGCTAAAGCTTTTATCGAGGCAGTGAAATCTGAACACCGAGAAGCAACACATAATTGTTCAGCATATACAGTTGGAGACCAAATGAATATCCAAAAAGCAAATGACGACGGTGAGCCAAGTGGTACAGCGGGAGTTCCTATGCTCGATATTTTAAAAAAATTAGAGATACATGATGCTGCCGTAGTGGTCACACGCTACTTTGGTGGCATTAAATTAGGCGGTGGCGGATTAATCCGTGCATATAGTGGTGCAGTACGAGATGTAATTTATGATATTGGTAGAGTTGCTTTGCGT…
FIG000859: hypothetical protein	-0.0347415	0.109282	0.0110398	0.0614717	0.392228		0.876187	0.596865	0.964856	0.790299	0.0432288		ATGGGACGTAAGTGGAATAATATTAAAGAGAAAAAAGCTCAAAAGGACAAAAATACAAGTCGAATTTACGCTAAATTCGGTAAAGAAATTTATGTAGCGGCTAAATCAGGTGAACCAGACCCGGAATCAAACCAGGCGCTAAGATTAACTTTAGAAAGAGCTAAAACTTATTCTGTACCGAATCATATTATTGATCGAGCGATAGAAAAAGCTAAGGGCGCAAGTGAAGAAAACTACGATGAATTAAGATATGAAGGCTTTGGACCAAATGGGTCAATGATTATCGTAGACGCATTAACAGAAAATGTGAATAGAACTGCTTCTGATGTACGTGCAGCTTTTGGTAAAAATGGCGGTAATATGGGTGTTTCTGGGTCAGTTGCGTATATGTTTGATCAT…
FIG001553: Hydrolase, HAD subfamily IIIA	0.770209	-0.000684872	0.142143	0.370962	-0.173261		0.000761965	0.999102	0.628101	0.181965	0.489554		ATGGGTATAATAAAAAACTATTTTATGCCAAACGAATATGTGCAGTCCGTTTTTCAAATAGATATTGATAAACTTGCAGCATCTGGCGTGAAAGGAATTATTACAGATTTAGATAACACACTTGTAGGATGGGACGAAGCAGACCCTACTACAGCAGTGAAACAATGGTTTGAGAAAGCAAATGCATTAGGCATTACAATTACGATTGTTTCTAATAATAATGAAAAACGTGTTGGTAGTTTTTCAAAATCATTGAATGTTGATTATATTTTCAAAGCCAAAAAACCAAGAGGTCGCGCTTTTAATCAAGCTGCACAATTAATGAACCTAAAACCTGCTGAAATTGTAGTGATTGGTGACCAAATGCTTACAGATGTATTTGGAGGTAATAGACGTGGA…
FIG001583: hypothetical protein, contains S4-like RNA binding domain	0.178627	-0.128836	0.356959	0.102489	-0.502022		0.369655	0.572105	0.094799	0.655041	0.00694854		GTGATTAGCATCGATATTTACCAGCATTTTAGAAAAGAAGAACATGAATTAATAGATCAACTTATGGATAAGTGTAATCGTGCGAATGAGCAGTATGCGCCTATATTAACACCATTTCTAGATCCACGTGGACAATATATTATGAGTGTCATAGTCGGTAGCTATGGTGATTTAGAAGTGACATACTTTGGTGGGCCTTATGCAGAACGCAAAAGGGCTATTGTTGCGCCTGATTATTTTGTGCCAGAAGAAGAACTGTTTGAAATTGTATTGCTTGAAATAGACTATCCTCAAAAGTTTGTAACGCTACAACATCAACATATATTAGGAACAATTATGTCTTTAGGGATAGAAAGAGAGCAATTAGGAGATATTATTGTAGATGACTCAATTCAATTT…
FIG001614: Membrane protein	0.423476	-0.0650073	-1.15132	-1.43609	-0.958143		0.227408	0.886186	0.000986315	4.84532e-05	0.0026011		ATGACTGAAAACACATTGAATAATATTTTAGAGCTCTTTTACATATTGATAGGTTTACAATTACTTTATACAGCGTATCGTGTATTAAAAGCTTCGTCACATCAGAAAAAGTATGGAACAGCACTATTTTGGATTTTGCTAGCAGCGACTTTTATCATAGGGCCTTATATACCAAATGTAATAAACGGTATATTTATTTTAGTAATGGGTGGATTAACATTATTTAAACAAGTAACAATCAAAAATATCATTGATGTCGATGAAGCAACAGGGGATAAAGGTGCAAAAAAATATGGTAATAAATTATTTGTTCCAGCTATTATACTAGCTGTGGCTGCCATTGCAGTATCAAATTGGACGCCCTTAGGTGGGGCAATTGGTTTAGGTATATCCTCTGTT…
FIG001621: Zinc protease	-1.38357	-1.22814	-1.59391	-1.20516	-0.93242		6.84451e-08	1.89736e-06	1.18598e-09	1.4763e-05	0.00020254		ATGAAAGCGGGGCATGACAATTTGAAGATAGATAAACAGCAAAACGACTTGCATATAAAAGTAATGCCAACAACAAAATTTAAAACAACCACAATCACATTGAAATTTATGGCGCCATTAGATAGCGAAACTATGACAGCACGTTCGCTATTGAGCAAAGTACTCGTTCGTGCGACAAAACAATGGCCGACGGATAAAGCATTTAACCAACACTTATCACAATTATATGGTGCATACGTCAACAGTTTTATTTCAAAATTTAAAGACAAGCATGTAATTACAATATCTTTAGAAATCGTAAATGAACGTTATTTAAAAGACCAGACACCATTATTTGAAAAAGGTTTGAATCTGTTAAAAGAAATGATTTGGAACCCGTTAATTACAGATGGTGAATTT…
FIG001721: Predicted N6-adenine-specific DNA methylase	-0.475683	0.0512031	-0.10201	0.0990165	-0.0759817		0.0105547	0.846896	0.670755	0.674422	0.726218		ATGTATCAATTATTAGCCGTATGTCCTATGGGATTAGAAGCAGTTGTGGCAAAAGAAGTTCAAGAATTAGGTTATGAAACAACTGTCGAAAATGGCAGAATATTTTTTGAAGGTGACGAATCTGCAATTGTTAAGTGTAATTTATGGTTACGTACAGCCGACAGAATTAAAATTGTAGTAGGTCAATTTAAAGCCACTACATTTGATGAGTTATTTGAAAAAACAAAGGCTTTACCATGGGAGGCAATTGTTGAACAAGATGGTAACTTCCCAGTACAAGGTCGGAGTGTGAAATCGACGTTGTTTAGTGTTCCTGATTGCCAAGCAATTGTAAAAAAAGCAATTGTTGAACGTTTAAGACGCGCGTACCAAGAACGTGGTTGGTTAAATGAAACAGGT…
FIG001802: Putative alkaline-shock protein	1.92607	1.48799	1.50582	0.777605	-0.157388		4.35431e-09	6.69195e-08	1.10355e-07	0.00127854	0.557171		ATGACATTAGAAATCACAAATGATTATGGTAGTATAGACATTTCAAACGAAGTAATAGCTTCAGTTGTGGGTAGCAAAGCAGTAGAATGTTATGGGATTGTAGGAATGGCTTCTAGACAACAAGTAAGAGATGGAATTGCTGAAATATTAGGGCATGAAAATTATTCTAAAGGTATTGTTGTAAGAGAAGGCGATGGCGTTATAGATGTTGATATGTATATCATTGTAAGTTATGGTACTAAGATATCTGAAGTAGCGAGCAATTTACAGTCAACAATAAAATACACATTAGAGCAAACATTAAAAGTAAAAGTAAATTCAATAAATATATTTGTACAAGGTGTTCGAGTTAATAATGGCACTAAGAACTAG
FIG001960: FtsZ-interacting protein related to cell division	0.689834	-0.114178	-0.0259521	-0.0284304	-0.0137239		8.53545e-05	0.622201	0.914822	0.903106	0.94945		GTGGCTTTAAAAGATTTATTTAGTGGATTTTTCGTGGTTGAAGAAGAAGATGACGAATTAGAAGCACCAGAAGAAGAACAAGGTAGACAACAAAACAAGCAACAAGCGCAGTCTCAAACGAATTTCAATGAATATAAAAATAATGAAAATACAGAGCGACAAAGATCCATACAATCCGTTCCCAAAAAGCAGTCATCAAGATTACAGCAATCCTCAGGTGAAAGGAAGTATCAAATGAATAACACTTCATCAAAAAATAATGCAAGGAACGTTGTGAATATGAATAATCAAGAACAAGATCAATTCGGTTTTACAGAAGAAAGTTCTAAAATGTGTTTATTTGAACCACGTGTTTTTTCAGATACTCAAGATATTGCAGACGAACTCAAAAATCGTCGC…
FIG002344: Hydrolase (HAD superfamily)	-1.06955	-1.2073	-0.903492	-1.17026	-1.22522		2.07128e-07	2.27367e-10	7.28756e-06	9.23903e-09	8.72665e-10		GTGAGTTTATTAGGCCTCCTACTCATTTTGCTAGGTATTATTCTCGGAGTTGTTGTAGGGTACATTGTAGCCCGTAATCTATTGCATCAAAAGCAATTACAAGCAAGACAAACTGCAGAAGATATTATTGAACAAGGTAATAAGGAAGCAGAGAATACTAAGAAGGAAAAGCTCCTAGAAGCTAAAGAAGAAAATCAAATCTTAAAAGAACAAAGTGAAAACGAACTTCGTGAAAGACGCGGTGATCTTCAAAAGCAAGAAGCTCGACTTCTTCAAAAAGAAGAAAACTTAGAGCGAAAATCTGATCTATTAGATAAAAAAGATGAGATTTTAGAGCAAAAAGAGTCTAAACTTGAAGAACGACAACAACAAGTAGATGCAAAAGAGAGTAGTGTTCAA…
FIG002379: metal-dependent hydrolase	3.30807	1.39666	1.73132	1.46184	2.99712		2.77922e-42	1.41144e-08	5.67567e-16	1.47965e-10	3.11559e-40		ATGAACTTATCATTTCATGGACAATCAACGATTTATTTCGAAGCGAACGGTAAAAAAGTAATTGTAGATCCATTTATTACTGGCAATGGTCAGTCAGATTTAGATGCAAATGCTTTAGAAGTAGACTATATTATTTTGACGCATGGCCATGGTGACCATTTCGGAGATACAGTCGAGTTGGCTAATAGAAATAATGCAACTGTAATTGGTTCAGCAGAACTGGGAGATTATTTAACTACAAATAAAAATGTTGAAAATGTAAGACCAATGAACATTGGTGGTAAAGCTGAATTTGAATTTGGTACAGTGAAATTTGTGCAAGCTTTTCACAGTTCAAGTTTAACTGATGATAATGGTATACCGGTTTATCTTGGCATGCCGATGGGTGTTATTTTAGAA…
FIG002540: Haloacid dehalogenase-like hydrolase	0.0111303	0.905566	0.403285	0.883	0.984659		0.968076	3.91606e-05	0.0560944	2.99096e-06	2.42988e-08		ATGAAACCTTATTTAATTTGTCTAGATTTAGACGGAACACTTTTGAACGACGAAAAAGTGATCACACCATATACCAAAGAAGTACTAACAACTTTACAAAATCAAGGTCACAAATTAATGATCGCTACTGGTCGACCTTACAGAGCAAGCCAAATTTATTATCATGAACTTAATATGAATACACCTGTCGTTAACTTTAATGGCGCATTTGTACATCATCCAAAAGATGATCAATTTGAAACAATGCATGAAAGATTAGATTTTGATTTAGCTCGAAATATTATTCAATCTTTAAATGATTTTGGCGTTACTAATATTATTGCAGAAGTGAAAGATTATGTATTTCTTAATAGCTATGATCAAAAATTATTCGATGGTTTTTCCATGGGTACGCCAAAA…
FIG002813: LPPG:FO 2-phospho-L-lactate transferase like, CofD-like	0.388961	0.486096	0.161402	0.644257	0.431955		0.123016	0.0652194	0.579698	0.0151984	0.0932113		ATGAAAAGAATTAAACTTGTACTTATAGGTGGAGGTACGGGTTTATCCGTTTTAGCACGTGGTTTAAAGGGTTATCCGATTGATATTACGACGATTGTCACAGTAGCTGATGATGGTGGTAGTACGGGTAAAATACGAAGCGAAATGGATATACCTGCTCCAGGAGATATACGAAACGTTATTTCGGCATTAAGTGAAACTGAATCAACAATAGAGCAATTGTTTCAATATCGTTTTAAAGAAAACCAAGTCGAAGGTCATTCTTTAGGTAACTTACTCATCGCTGCATTAACCAACATCAATAACGATTTCGGCCATGCAGTGAAAGAACTAAGTAAAATTTTAAATATTAGAGGTCGTGTTATTCCATCTACTAATGCGAGCGTACGTTTAAATGCA…
FIG002958: hypothetical protein	-0.0511251	-0.0521006	0.637339	0.341312	0.571548		0.860073	0.869171	0.00653886	0.198377	0.0176599		TTGGTTGAAGAGGTAATCGTTGATGGAGACATTACTTTAGGGCAATTTCTAAAGACAGAAGGTATTATCGAATCTGGCGGACAAGCAAAATGGTTCTTACAAGATTTTGATGTCTTGATAAATGACGAACGTGAAACACGTCGCGGTAAAAAGTTAAACCATCAAGATAGCATTGTCATACCAGAAGTCGGTTCATTTGTTATTTTACATCAAGGTGAAGAATGA
FIG003573: hypothetical protein	-0.283438	0.0982089	0.0131082	0.23197	-0.0653163		0.206169	0.694626	0.960848	0.351353	0.786955		TTGTTTTCAAAAATATATCCTAAGGCAACTATACTTAGTATAATCACGCTAGTCGTAGTAGCTTTAGCTTTACATATATTACCACCGCTTGGGCTTGTATTGAGTTTGTTTGCGACAATTCCAGGCATTATTTTATGGCATAAGTCTGTAGAATCATTTGGTTTAACAGCAGTCGTAACAGTTGTATTAACAACTTTATTAGGTAATATATTCGTATTAAGTATCATGGTCCTCGTACTCTTAGTGAGTTTCGTTGTTGGCCAATTATTAAAAGAACGTACATCTAAAGAGCGTATACTTTATATTACAACTACATACGTGAGTATGATCTCGTTAATTGCATTTATGGCATTACAAACATTTGATAAAATACCAACATCAACAACATTAATGAAACCT…
FIG003846: hypothetical protein	0.0885425	0.0665452	-0.222441	0.247329	-0.132707		0.815165	0.894921	0.631159	0.481083	0.696179		ATGTTGTTTATTGGAATATTTGGGGGATTTATCTCTGGGTTCGTAGGTATTGGAGGCGCAATTATTATTTACCCAGCTATCCTATTATTACCACCATTATTTGGTGCCCCTGCATATAGTGCATATATCGCATCAGGCCTTACTTCAAGTCAGGTTTTCTTTAGTACATTGAGTGGTTCAATAAAAGCCAGAAAAAAACCTCAATTTTCTCTACAACTTGTAATTTATATGGGTGGGGGTATGATTGTAGGAAGTATTTTTGGTGCGCTCCTAGCAAATTTATTTAATGCTGCATTTATAAACGCTATATATATTATAATCGCTGTACTAGCGCTAATACTGATGTTTATTAAAGTGAAGTCTTCTTCACAAACTTCTCAATTTAACGGTCCTTTACTC…
FIG004454: RNA binding protein	-0.21485	-0.814056	-0.195505	0.134555	-0.769896		0.461371	0.00554848	0.532669	0.705502	0.00147048		ATGCTAACAGGTAAACAAAAAAGATTTTTAAGAAGTAAAGCAAATAACGTAGATCCAACTTTCCAAATTGGGAAATCAGGTATTAATGATAATATGGTTAGTCAAATTAACGATATTTTAGAAAACAGAGAATTAATTAAAGTACATGTTTTACAAAATAACTATGAAGATAAAAATGATTTAGCACAAAGCTTAAGTGATGCGACAAGAAGTGATGTCGTACAAGTAATCGGGTCTATGATTGTATTGTACAAAGAATCTCAAGACAACAAACAAATTCAATTACCATAA
FIG00545305: hypothetical protein	2.90573	-1.07875	-0.979016	0.278701	1.37482		2.23711e-34	4.40028e-06	0.00014461	0.246292	4.63739e-11		ATGAAGAAGGTATTTTTAATAGGTAGTGCCTTAATTGGTATCATTGTAGGCGCTGGATTTGCTTCAGGACAAGAAATTCTACAATATTTTACTAGTTTCGGTATGATGGGCATATTTGCAGCAATTGTTTCAACAATGCTATTTTCATATATTGGTATGGTGCTTGTATGGCTAGGTAGTAAGTTTAAAGCTCAGAGTCATAATGATGTAATACATAAATTAACAGGCGGTACATTGTTTGGTAAAGTGCTTGCATGGGTGATAGATATTGTACTCATCATCGCCTTGTTTGGATTTGGTGTCGTAATGCTCGCTGGTGGTGGCTCGAACTTTGAGCAACAGTTTGGTATACCGGCAGTCATTGGAACGCTATTAATGGTTCTTTTAGTATTTTTATTC…
FIG005590: DegV family protein	0.811125	0.172235	0.112812	0.16462	0.10467		8.08092e-06	0.345009	0.589041	0.471718	0.563157		ATGAAGATTGCTGTCTTGACGGATTCAACGAGCTATCTATCTCAAACGCTAATAGAAAAATATAACATAAGAATTGCGCCGCTAAGCGTAACTTTCGATAATGGTGAAAATTTTGTAGAAAACGCAACAATATCAACGGATGCATTTTATAAAAGAATGGAAACTTCAAATACAATTCCCACGACGAGTCAACCTGCCATTGGAGAGTTTATAAAACATTTTAAAGAACTTCAAGATGAAGGCTATACTGATGTCATATCTGTTTTTATTTCATCTGGTATTAGTGGCAGTTATCAAACAGCTACGCAAGCAGGGAAAATGGTAGAAGGTATCAATGTGCATACATTTGATTCGAAATTAGCTGCGATGGTAGAAGGTGGTTATGTTCTACGTGCAGTT…
FIG005686: hypothetical protein	1.20613	0.20648	0.196246	0.00658038	0.563569		6.5494e-10	0.304065	0.328622	0.978714	0.00260644		ATGATAAAAACAGTTTATGTCACAGGCTATAAATCTTATGAACTTAATATTTTCAAAGATGATGCTCCAGAAGTTTCCTATTTAAAAAAATTTATAGCACATAAATTAAATCAATTGATTGAAGAAGGCTTAGAATGGGTATTAATACAAGGACAGATGGGTATAGAGTTATGGACAGCAGAAGTAGTACTTGATTTGAAAGCAACATATCCAGAACTTAAATTGGGTATTATAACGCCGTTTTATGGTCACAGCGATAGATGGAACGAACAAAATCAAGCTAAATATCAAAATATCACACAAAAGGCTGATTTTGTAGATAGTGTGTTTCATTCACCATACGAAGGACCTCATCAATTTAAACAGACAGATCAGTTCATGTTAGATCACACAGATCAA…
FIG00630601: hypothetical protein	0.658712	0.646777	0.299997	0.52756	0.501339		0.0297109	0.0511088	0.373132	0.0847926	0.0580245		ATGACGAAATCGAAAATATATACGATGGCTTTCGGCTCTGTATATCCGCATCTGATTAAAAAAGTTGAAAAGAAAGCAAGAACTAAAGCTGAAGCAGATGAAGTTATTCGTTGGATGACAGGATATACGCAAGCACAAATAGATAAACTTGTTGTTGATGGTACGGATTATGAAACATTTATTTTACAAGCACCAGAGTTAAATCCTAATAGAACTAAAATTACAGGTGTCATATGTGGTACTAGAATTGAAAATATGGAGCCGTCAGTTATGAAAGAAATTAGATACTTAGATAAAATGATTGATGAACTTGCTAAAGGCAAAACTATTGAAAAAATATCTAGAGTCTCTCAATCATAA
FIG006438: hypothetical protein	-2.4213	-1.56652	-1.06875	-1.39849	-1.6092		4.23099e-31	4.29015e-13	9.1092e-06	4.74666e-10	1.45026e-15		ATGGAGTATCAATATCCGATAGATCTTGAGTGGTCAAATGATGAAATGATGCAAGTTGTATCATTTTTCAATGCTGTAGAATCTTTTTATGAATCAGAAGTAGAAGGTAAATTATTATTAGATCGCTACAGACAATTCAAAACAATTGTTCCTGGAAAAGCAGAAGAAAAACAGATTTTTAAAGAATTCGAAAAAAGTAGTGGATATAATAGTTACCAAGCAGTAAAAACAGTTCAAACTGACAACAGTCAAAAGTTTTTCAGTGCAACTAAAAAATAA
FIG006542: Phosphoesterase	-1.03592	-0.94881	-1.21114	-1.21384	-0.966103		4.93923e-07	4.55674e-07	1.17841e-10	8.42098e-09	3.85522e-07		ATGAGAATATTATTTATTGGAGATATCGTAGGTAAAGTAGGTAGAGAAGCAATTAACACGTACTTGCCTAAGCTTAAACAAACGCATCGTCCTACAGTTACAATTGTAAATGCGGAAAATGCCGCACATGGTAAAGGATTAACTGAAAAGATATATAAAGAATTATTAAGAGAAGGCGTAGATTTCATGACTATGGGGAACCATACTTACGGACAACGTCAAATTTATGACTTTATAGAAAGTGCTAAGCGCATGGTTCGACCAGCAAATTTTCCAGATGAAGCACCAGGTGTAGGTATGCGCATTATTCAAATCAATGACTTGAAATTGGCGATTATTAACTTACAAGGTCGTGCATTTATGCAAGATATAGATGATCCATTCAAAAAAGCAGATGAA…
FIG006789: Stage V sporulation protein; Low temperature requirement B protein	-0.133268	0.283734	0.437636	0.511482	0.502889		0.565116	0.156633	0.0311579	0.0093584	0.00932153		ATGAAATCTAAGGACGATAAGAATACGGCCTTCAACGGCGTAGTTGTTCTTACAATCGCACTTGTTATTGTTAAAATATTAAGCGCAATTTATCGTGTCCCATATCAAAATATACTTGGAGACGAAGGATTATATGCTTATCAACAAATATATCCGATTGTTGCTTTAGGTGTTATTTTAACAATGAATGCAATTCCAAGTGCAGTCACACAAACGTTTGGCACACAAGGGCAATCAAGACAATACACTAAAGTGTTGCTGAGGTTACAACTCATTAGTACTGTTTTTTTCTTGATTATTTTCATAGGTGCGCAGTGGATCGCACTTCTAATGGGTGACACTAATCTCACGCCAATGTTAAGAGCAGCAAGTTTTAGTTTCTTGTTTGTTGGTATATTG…
FIG007079: UPF0348 protein family	-0.385565	-0.901062	-0.993664	-0.46493	-0.598502		0.0600422	6.78699e-05	5.9805e-07	0.0212235	0.00120772		ATGAAAAGCGTTGCACTAGTCACAGAATATAATCCTTTCCACAATGGTCACTTATACCATGCCCAGAAATCAAAGTCAATTACCGAAGCCGAAGTTTCTGTCGCAATTATGAGTGGAAACTTTGTAATGAGAGGCCAACCAGCAATTTATAATAAATTCACTCGAACACAAATGGCGTTAACCGCTGTCGACTTAGTTATTGAATTACCTGCCTACTCTGCTATATCTGCAGGACAGTATTTTGCAGAAACTGCAGTTCAAGTAGCAGATTATTTAAATATTAATCATTTATCATTTGGTAGTGAATCTGGTGATATAAATGCATTTCTATCACTTGCTCAAGAAATGAATAAAGTAGAAGATTCCCCACAATTTTCTGAGAAATCTAAAGAAGGTAAA…
FIG007303: uncharacterized protein	0.146835	0.189967	0.00245322	0.565177	0.113656		0.820147	0.814621	0.99818	0.281219	0.845341		ATGGATTACGATAAAAAAATGGTTAACCGTATAAAACGAGTGCAAGGTCAGTTAAATGGCGTCATTAAAATGATGGAAGACGAAAAGCATTGTAAAGATGTCATTACTCAACTTAGTGCATCTAAAAGTTCTATCCAACGATTAATGGGTGTCATTATTAGTGAAAATTTAATTGAGTGTGTAAGAGAAGCAGATGAAAATAATGAAGATTCACAAGAATTAATTAACGAAGCCATTGAATTATTAGTGAAAAGTAAATAA
FIG00803671: hypothetical protein	0.109733	-0.651516	-0.482426	-0.647779	-0.847041		0.630131	0.00090393	0.0277212	0.00139946	3.47725e-06		ATGAAAAATAACGACATTCCGGCATTATCGTATAAAGGGAATGCAAGTACAGCTGTGCCAATACTTGCACATGAAGCGGATATCCAAACGGTTACGGCAGAACAATGGTTAAAAATTTCTGATGAAGGTTTACAACTTGAAGGGCTATGCTTTGATAAAGATGGAAATTTAATTTTATGTGAAGTATTTGGAGGCACAGTCTTTCACGTAGCTTTACCAGAGAAAAAAGTGACAACACTATTTCAATCACAAAAACAAAATCCAGCAGCAGTTAAAATACATAAAGATGGAAGACTTTTTGTTTGCTATTTGGGAGATTTTGAAAGCTCAGGAGGCATCTTCGCAGTAGATTCAGAAGGAGAACAAGAAGTTCCAATTGTTTCAGATATTGATACTGAA…
FIG009210: peptidase, M16 family	-2.33248	-1.42342	-1.88013	-1.40227	-1.08003		7.23943e-38	3.04476e-16	1.47513e-27	3.29349e-10	4.95951e-08		ATGAATGAAAAATATTATAAACAAATAGACGAAAAAGTTTATGAAGCTGAGTTAAATAATGGACTCAAATTATTTGTTATTCCGAAAAAACGATTTCAAAAAACCTTCGTAACATACACAACACAATTTGGTTCATTAGATAATAAATTTAAACCACATGGCAGCGATACATATGTCACAGTACCTGATGGCGTAGCACACTTTTTAGAACATAAATTATTTGAAAATGAAGAAGAAGACTTATTTACTGCTTTTGCGGAAGACAACGCTCAAGTTAACGCCTTTACGAGCTTTGATCGAACAAGCTATCTATTCAGTGCTACTGATAATGTAGACCGCAATATCAAACGTTTATTAACGATGGTAGAAACGCCTTATTTTACTAAAGAGACAGTTGAT…
FIG009439: Cytosolic protein containing multiple CBS domains	-0.939501	-0.81359	-1.16389	-0.90502	-1.156		3.13389e-06	0.000145087	4.19938e-09	1.71366e-06	1.93254e-10		ATGACAAAGCATGAGCAAATTTTATCATATATAGAATCTCTAGCAGTAGGACAAAAAATTTCTGTTAGAAAAGTGGCGAAAGATTTAAGTGTATCTGAAGGTACAGCTTACCGAGCGATTAAAGATGCTGGTCAAATTGGCTTGGTAGCAACAATTGACCGCGTAGGTACTGTTCGTATAGAGAAGAAAACACGTGAGCAAATTGAACAACTTACATTTGGTGAAATTGTAAAGATTATAGACGGTCAAGTGTTAGGCGGCAGAAACGGTTTAATTAAAACACTAACTAAGTTTGCCATAGGTGCGATGGAGATTGACGATGTAGTAAAATATTTAAGTACGCATACATTATTGATTGTAGGTAATCGTAAAGATGTACAATTAGCAGCTTTAAAAAGA…
FIG009688: Thioredoxin	-0.733904	-0.352853	-0.203211	-0.00750571	0.301259		0.00177616	0.132323	0.504188	0.977295	0.165906		ATGCAACAATTAGAAACTGAACAACAATTTGATCAACTTAAAAACGAGCAAACAGTATTTTTATTTACGGCTGATTGGTGTCCTGATTGTAAAGTGATTGAACCTGAATTACCGCAGTTAGAGGAAAAATATACTAATTACAAATTCATCTCAGTTGATAGAGATAAATTTATAGATATTTGTGTGGAAAATGGAATTATGGGTATACCAAGTTTCTTAGTTTTTCGTAATGGCTCACAAATCGGTAGTTATATTGGAAAAGAAAGAAAATCCATTGAACAAATTGATAACTTTTTAGCTTCTTTATAA
FIG009707: Betaine operon transcriptional regulator	1.32024	-0.904725	-1.106	-1.2101	-0.787408		8.06696e-07	0.00205524	0.000125824	6.67116e-06	0.00139598		GTGGTACATTCAAACAACCCTGATAAGCAATTGGATGAAGCTAAAGATATCGTCATCAACGCAATTGGTGAAACGATGGACCTATACGGGATTAACAGAAGTGTGGGTAATTTATTTGGTACTATGCTCTTTGAAGACAGCATGACGTTAGATGAAATGCGTGAACAACTACAAATGAGCAAACCTAGTATGAGCGCTGGAGTTAAAAGACTCCAAGAATTCGATCTTGTCAAACAACAGTTTACACGTGGCAGTAGAAAACAACATTTCATTGCTGAAAAAGACTTTTTCAATTTCTTTAGTAACTTCTTTACCCGCAAATGGAAAAGAGAAATTGTAATTAACTCTGAGGCTGTTCATGATTCAGTAGCTATCCTTGATAAGGTCATCAATGACAAA…
FIG009886: phosphoesterase	-0.212625	-0.194228	-0.519003	0.0100456	-0.236038		0.401356	0.34175	0.00814793	0.964651	0.212204		ATGACAAAATGGATTATAGTCAGTGACAATCACACTGAACAAGGCGTGCTTTTTGATGTCATCAATCATCATGAAGATGCAGATGTTGCATTGCATTTAGGCGATTCTGAATTTGCTTATGATGATAGTGAACTAAGTCATTTTCATAGAGTGAAAGGAAATACAGATTTTTCTCCAGAATTTCCAAATGAAGAAAAAATAGAAAAAAATGGCATTCATGCTTTCTCCACGCATGGTCATTTATATAGCGTTAATCGGACAAGAATGAAATTAGCTGAAAAGGCTACGGCGCTAGGTTGTAAATTTGCTTTTTATGGTCATACACATGTAGCAAAATATGAAAATATTGGCGGCGTTCATGTTATCAATCCTGGTAGTATTTCACAATCACGAAGCCGA…
FIG010063: hypothetical protein	1.06731	-0.234235	0.146176	-0.411497	-0.0533707		4.00636e-05	0.482882	0.621278	0.139383	0.855804		ATGCAAAATAAATTAATTCCAGGAATTCTATTAGGTGCCGTAATTGGAGGCGCAGCAACATTGGCAGACAAATCAACTCGCCAATCATTAAAACAATCAATTAAAGATAGAAAAGAAGGCAATCGTTCTCAAAAACCTTCAGCTATCAACAACGTAAAAGACGAAGTATTATATTGGAAAGATGTGGTAGAAGAAATTCGCCGTAATAATCCAGAATTAGAACGTTCTTTAAAAGACGCGAAAAATACATTCGTTGAACGTAAAAATAAACGTTTAAACAATTAA
FIG01107835: hypothetical protein	-3.33331	-2.80173	-1.79425	-1.78531	-3.0201		7.98542e-17	2.8392e-11	2.17121e-07	5.86709e-07	2.31077e-20		ATGGAGCCAAATTTAAATTGGAAAAAAGATTTTCAAGAATTCCAAGAAATACTAAATTCTGGTATTAATCCTGAATGGCTATATAGCGCTAAAGCCAACATGATACTGAACCCTGCATATACTGGAGAAGGTAGGCAATTCTTTTTTACAAAAGATATTATGAAAGCGAGTAAAACAATTCCATTCTTTTAA
FIG01107838: hypothetical protein	-0.452101	-0.581631	-0.545978	-0.581501	-0.555047		0.0569389	0.040357	0.0438552	0.0388075	0.0126621		ATGACACAAAATATAAGAGAAATCGTACAATTACAACTTTATGATTTATTCGATAATACTAAATTTGAACTTAGTGAACTTAACCAAAATAAAAGTCTCGTTATTAATGGCCCTGATAGTAAACTCATTAAGCGAGGTTTAGATATAAGTTATCTCCAAGGTCAAAAGAAGGCAATCGATGCCATTCATACGCTTTTAAAAACATATACAGACGACCGTACATTCATTGAACATTATAATAATTACACGCTTATTACTTCTGAAGAATTTGAAACATCTGCTTCTAACTTTAGTTCAATGATTGAACCTCAAGATGAATTTGAATTATTTTTAGCCACTCACTATAATCTAATGGGTCAAAAATTAGTTATTGATACAATTAACACACTTATAAATACT…
FIG01107839: hypothetical protein	-2.15864	-2.17005	-1.88101	-1.89004	-1.52974		3.19443e-22	2.5853e-21	1.3833e-16	5.76346e-13	3.13776e-12		ATGTTAATATATAATAACTTTGAGGTGAATGGTATGTCTTTTATGAAGAAACACGCTGAGATATTATATAGTTATATTATAGGCATCGTTTCGCTTTTCACAGGTCTCATCATTTTAATTAATTTACCAATGATTCATAAATTAAATGGCAAAGGTAAAATTGATTTACACATTCATAATGTATGGGATTTTATAAACGCATTTTTTGCTGAAATAATTAGGGTAATGAGCAATTACATAGGGAATTTTCCAGTAGTTAGCGCCATTTTAATAATTATATTTGGCATTGGATTAATTATGCTAGGAATGACTTTATTTAGAACAACACGATATGACTACGATATTTCAATATTCTTTTTAGTTATTGGTATTCTCTTCTTTATCATAACGCTAATCTTG…
FIG01107843: hypothetical protein	0.0698569	-0.372389	0.137045	-0.517637	-1.31549		0.821364	0.185187	0.63436	0.0890381	4.16968e-07		ATGCAACAAAAAAAATCGAAAGCAATATTCTGGGTACTTGCTGTAGTAGCTGTAGTATTCTTGCTTTTATTTAGCTTTAGTTTAGCTGCAACAAATGTTCCATTGATGATTTTAACACTTATATTACTCATTGCAACATTTGGTTACGGTTTCACTTTAAAAAAGAAATATCGCGAAAACGATTGGCTATAA
FIG01107844: hypothetical protein	-0.234403	-0.640809	-0.0776784	-0.753035	-0.0583315		0.500828	0.0889837	0.842021	0.0667966	0.886267		ATGAAATACCTCGCAACTTTATTTTGGTCTATTGTCTTATTGCAAATGATTAACTTTGTGCTTAATAGTTTAGCAGGTGGTGGCGAGCTCAACCTCATCACACCTATTGTAGGCGCGATATTTTTCACTGTTATTATTGTTTTATTTGAAATGGTTATTAAAGGCAATAATGATGATACAAAGGAACAACATTAG
FIG01107847: hypothetical protein	2.82649	0.85573	1.32466	1.15845	2.02941		2.28392e-29	0.0113825	1.09317e-05	6.2992e-05	1.37545e-17		ATGACAAATAGAACGATTGAAATTGGATTAGTAGCGGCGCCAGGAATAACAGAAAAAATCGCTCACAATCTTGAAAATAACTTACCAGAGGTATTATCAAATTATTTTGCTAAAGATATCGAATGGAAAATCAATACAGTTGTTGATCCCCTCACCGGTTCTGCAGAAACCGCCAAAGAAATATTCGAGAAAATTGCTAACTACCAAAATAATAATAATTGGCAATATACGATAGGACTTACTGACCTCCCTATTATTAAAGATAATAATGTAATCGCTTTTGATATCAATAAAAGTAATGGTGCCAGTTTAATTTCCGTCCCTTCCTACGGTTGGCGACCAGTTCAAAAACGTATACAAAAATCTATAGTTGGAATTATTGAAACTGTAAATATGGAT…
FIG01107848: hypothetical protein	-0.255866	0.0633644	0.345062	0.047908	0.379476		0.264691	0.808808	0.126476	0.859956	0.082521		ATGGATGGAAATATTCAGTATTGGCTTAACCAATTAGATTTACAGCCTCATCCAGAAGGTGGCTATTATAAAGAGGTTATCAAAGCTAATTCAAATTATCTAAATGAAAGAGCAGCATATTCAAGTATTTATTTCTTGTTGACACATGACAATATATCGCATTTTCATCGTATTGATGCAGATGAAATATGGTATTATCACGCGGGGGATTCTCTAACAGTGCATATGATTTATCCAGATGGATGTTATCAAAGTGTGACAATTGGTAAAGACCTTGAAGCAGGTGATGTTCTACAACACGTGGTTCCAAAAGGGACGATTTTTGCTTCTTCGATTGAAGGTCAAAATGGTTATGCACTTGTTGGTTGTATGTGCCAACCTGCATTTGACTTTGAACAT…
FIG01107849: hypothetical protein	0.790819	-0.323116	-0.205125	-0.438137	-0.979127		0.00531023	0.255222	0.490907	0.11028	0.00016981		ATGATTAAATGTGTTTGTTTAGTTGTTGAAGAAAATGACGAATTACTACTAGTACAAGCTAGAGATAGAGAGAAATATTATTTTCCAGGCGGTAAAATAGATGGTGATGAAACTTATAAGCAAGCATTACAGAGAGAGTTGAAAGAGGAACTGCAAGTTGATGTATCGGAAAACTCGCTCATTTATATGGACACAGTTATTGGAGATGCTTATCCACAGCACAATGAGCAGACAGAACTGAATTGTTTTTATACAACAGAACAAATAGATTGGTCTAATGTTGCAACTGACCAAGAAATTACAGATGTAAAATGGATTCATAAGCTAGAGTTCAATAAAATCGCACCTGCAGTAGTGACTTGGATAAATGAACAATTAGAAAATATATTTATGATTCCA…
FIG01107851: hypothetical protein	-0.151291	-0.891904	0.437711	-0.704274	-1.11934		0.675337	0.0552065	0.233654	0.103776	0.00180286		GTGAAACATTTAACCAAAATATTTGTCATAATGGCAATGATATTACTCGTTGTAGGCTATTATTTACAGGCCATAGGTCATGAAGATTCTGGTGTTAAATTATTAATTGCTGCAATTATGTTTATGATTTGCGCTTTTATTGATCGTAATAATAAGCGTAAGAAAAAAGATAAACAAAATAAGTAA
FIG01107852: hypothetical protein	0.107571	-0.412557	-0.680663	-0.275539	-0.329384		0.747863	0.202427	0.0337625	0.413953	0.231964		ATGAAATCTACTGACAAATTAATGCGAGAAAATAATGTAAAAGCTTTGCGATTAAATAATACAGATAGAGATGCATTCGAAAATTACATGACATACGTCCGAGCGGATTTAAGCGTTAACCCTCACGATTCTGAAAAAATGTTAAATCGTATTTTAAATCAATTATTGGAAGCTGAAAAAGAAGGCATACTCGCCATGGATTTCTTTGAACATGATCCTAAGTCACATGCCAAAAAGGAACTCAAAAAATTACCAAACGAAACAGTTTTAAATATTTTCAAATACATTATTCAGCATATTTTCTTGTTCTTTGGGATATTTTGTTTTCTTAAAGGATTTATTGGCTTTTTCATTGGTGCGAAACGATTATATTTATATTCATTTCCTCTTGTCGTGTTA…
FIG01107858: hypothetical protein	2.26789	-0.0927998	-0.0549166	-0.433395	-1.27768		4.10096e-22	0.734522	0.847087	0.0733589	3.93992e-10		ATGCCAATCAAAACACTAATCAAACGCCCTTTCAATTGGGTATTATTGTTGTTTTGCATCATATTTATTGGGTTGTTTATTTTCACATTTGTAAACGCTAAGTTTTACGATACACCTATTGGTCAAATTACAAATATTGAAAATAAATCTACATCTAAAACCACAGATGACCATCATAATAAAGATATAAAACATACAGAAACATTGAAACTTACAATTTTAAACGGAAAATTTGAAGGTCAAACTGCAACGATTCCACATGAATATTATGAATCTCAAGCAGATAGTGAAAAATTTTCTAAAAATAATAAAGTCTTACTACATATCGATAAACATCCAAATGACGCATATATATTAGAGAAAAAGCGTGATAGCCTCGTAGTAGCCGTGACAGGTTTA…
FIG01107859: hypothetical protein	1.05357	-0.0381063	1.59865	1.81231	0.0949235		0.0087977	0.95777	3.57965e-05	2.4407e-08	0.848593		ATGATTCCGGAAAAGTATCAAAATGAAAATGACTATAGAAATATACCAAGAGAATTTCTTAATGCCAATATCCCGCAAGGTCGTGGCATGGTTAAATGGGCGCCATTTGCTACTTTGCCAGAACAATTCGAAACAATTCAACAATATTTAGTAGATCAAAATAAAATTGACCGTCCTATATTATCCGACGATCAATTAAATGAATTAAATTTACAGCTTCATCAAGCGTTACATACAGACTCCTATATTTATATTGAATACTATCAAGCAGGTTGGTTGGAAACGACTCATATAAAAATTAAAAATATAGATATGACTCATATGTTTTTAGAAGGTTACCCAATCCATACACAGGAAACAATTCAACTTTCATTATTTGATATAACTAGAATAACTCAA…
FIG01107862: hypothetical protein	1.5397	0.081605	0.000181068	0.819046	0.318667		3.3844e-10	0.837132	0.999477	0.00150526	0.236599		ATGAATACACAGAATGAACAACATCAAAGAAATCAACTTAAATTTCAACGTAATTTTATTAATTTCCCGTTTTTAGGATTTGCACTTGTCATCGCAATTTTAAATTTGGCATTCCCTGATATAACTTTAATGATGACACTATTTGGGCTGTTTTTCTTTTATAACGCGGGTATATTATTTGTAGCATTTATAAAGCATTACAAGCGTACTGCATTATTATCATTAATATTAACGGTTTTATCTATGGCATTATTCGCTGCATCACTTTATTTATATGCAGCGGCAAATAATTTATTCTAA
FIG01107863: hypothetical protein	-0.736118	-1.57464	-1.72415	-1.28811	-0.564682		0.000410413	2.20972e-14	3.20276e-16	1.41763e-10	0.00427744		ATGACAATATACAATCAAACAGTTGAAAGTTATGATGAAAGAATGGCGAAAGATGTCATTTTGCTCGCAGGACGTATTCTGTTGGAATCTGGTGCAGAAGGTTCCAGAGTTGAAGATACAATGACTCGGATTGCAACTACGTTAGGTTATCCAGAAAGCAATAGTTTCGTAACTAATACAGTCATTAACTTCATGTTACATAACGAATCTTATCCTAGGATTTTCAGAATTAAAACGCGAGATACGAATCTTCATCGCATATCAAGAACAAATGGTATATCTAGGCGGCTTGCTTTAGGTGACATTTCACTTGAAGATGCCTTTCAAGAACTGCAAAAAATATATCATGAGCAAAGCATTAACCATGATCTAATATTCAAATTTATTGCTGCCGCTGTT…
FIG01107869: hypothetical protein	-0.286999	-0.99304	-0.884775	-1.14849	-0.815178		0.197631	1.59413e-06	1.55932e-05	5.20681e-07	2.44541e-05		ATGAATGGTCTTAGAAGTGTTACTACAGGGACAAATGATTTAGAAAAAACTAAAACTTTATTTAAAGATATACTCGGACTCAATGTGACAAACAAAGGACAAGCGCTACGTTTTGGAGATGCTGAACTTAATTCTGGGACACGTATACATTTTGTAGAAATACCTAACTATATTAACAATAATAATCATATAGATAATATTGGCTTGCGTGTGCCAAGTGATGAAGGTTTGGATGAGTATAAATCAGTATTAGATAATCATCACATTAATCATGGTGGTATTACCGATTTAAATGGTCATCAATATTTTGATTTTAAAGACCAAAATGATCAAACATTTAATATTTACTCAAATGAACATAATACTGGGACACCATTAGGTATGCCATCATTTGAAAGT…
FIG01107870: hypothetical protein	0.517646	0.75961	-0.198512	0.70826	1.06887		0.0270689	0.00134631	0.492736	0.00661044	1.52825e-07		ATGAGTCGAAAAATTTTATCTGTAAAACCAATTAGTCAGCTTTTTCCTATTCCAATGATTATGGGATGTGAAGGCGTATCCGCTGCCATGATACTACAATTTAATGAACACGCTATTCCAGCTACTCAAATTATGAAACATTGGCCTAGACATGCAAATAATCCTCATAAAGGTTATGTGGGTAATTATCTATGGATTAAATGGGGTCATCATCAAACAATATTCCCGACTGCTTTAGTTCCGTATTTAAAACAATACGATGCACATATCAATGACAGTACTGGGCAATCTTTAAATGCGCTATGTAGCATAATCGATCAAGGCCAACCAGTGGTGATTTATCACACTGTGCTAGGACAGCGTCCTGCGAAACGTACATTTAAATTAGATAACCATCCA…
FIG01107872: hypothetical protein	1.26599	0.901276	0.812158	1.01094	1.65138		1.53076e-05	0.0046929	0.0131448	0.00051054	1.963e-12		ATGATTCAACCTTACCTTTTTATCGTAGTTGTAAAACAGTGGAAACAATACGTGTTACTAGCGCTACTATTATTATGTACCTTATTAGCGGTGTGGGGCGTATATAAGACACTCAATCAATCGTTTCAAATACCAGTGGCAGTCCAAGATCAAGAACGTTCGTCAGCATCTGAAAATTTGATTGAAGCTATAGATGGCAATGAATTTGTGCAGGTAGAGCATGTGCCGCTTGAGGAAGCATATATTGAGGAACGCGTTACTAGAAAAGAAGCGGTAGTCAGTTTGCAAATACCAGAAAATTATAGTGACAAGTTGCATAGTAATCATTTAAAAGATGCACTAACCCTATATGGCAGAGATGACTTTATTGGAGATATTACGTTAGAAATGATTAGTCGT…
FIG01107875: hypothetical protein	0.420286	-0.724051	-0.818949	-0.63001	0.117288		0.0362201	0.00121474	8.66907e-05	0.00149374	0.576841		ATGAAACCTAATATTTTATTAGCAGGTGTAACAGGCTATATAGGGAAAAACTTAATACAATCTATTAAAGATGAGGCAACGCTTTTTACGATGTCGAAATATCCTAAAGAAGATGAGTTTCAAGAAGTGACATGGTTAAAAAAAGATATTTATAATTATAATGATGTTCTTGAGTCAATGGAAGGTATGGATATGGCCATCTATTATTTAGATCCAACCAAGCATTCAGCAAAGCTGACCAAAGCAACAGCTAGAGATATGAATTTAATTGCTGCTGATAATTTTGGACGTGCGACAGCTAAAAAAGGAATCAAAAAAATTATTTATATTAGTGGTAGTCGCTTTGATAATGAGTCAATAGAGCGATTGTCGGCGTATGGAACGCCTGTCGAAAAAACA…
FIG01107887: hypothetical protein	-1.37768	-1.37261	-1.29577	-1.3244	-0.440774		2.40169e-10	5.02397e-11	3.44776e-10	7.31302e-10	0.0567884		ATGACAGAAGAACAAGTACAATATTGGTTTGATTTATTCGGAAACTTAGGATATATTGTAGGTTTTTTACTGCCATTTATTGAAGCCTTTATTCCTATTTTGCCAATCATTGTATTTGTCATTGTTAACGTGAATGCTTACGGTTTTATCATCGGAACTTTATTGGCTTGGATAGGCACAGTAGCTGGTAGTTATATTGTGTTCCTATTTTTTAGAAGGCTTACGCATACACGTTATATGAAGAAAATACAACAACGTACCTCTGTTCAGAGATTGATACATTTCATTGATAGAAAAGGTGTCCTTCCAATTTTTATTTTAATGTGTTTTCCATTTACACCAAGTGCACTAGTTAATATTGTCGCGAGTTTATCGCATATTAAAGCACATGCCTATTTG…
FIG01107890: hypothetical protein	-0.202948	-1.33328	-1.37117	-0.537343	-0.156345		0.430352	1.10259e-05	1.34928e-06	0.0278133	0.545228		ATGTTATATCGTTTTGCACATAAAACTGGAAGCTACGGTGTCGTAATAAAGGAAGAAGATGAAAATCAAGTCTTAGTTCAAGTGGAACAAGTAATCAAACACCCAAAACAAGGTGATTTACATAGCCCAAGAGAAACTGAAAATGTATTTTTTCATGAGCGTAAAGCGTTAAGTCATTTTGAAAAACGCTATACAACTAAATCGCATCTTAAACCATTTACTGAGGATGAATTGCCTTATGAGCAATCATTACAACAAGCAATCACTAAATTGGAGATTAAATTAAAAGATCAAGATACATTACATGCAAAGAAATCACTCGACAATTTACAGCAACTTAAGAAGGATTACGCAATTCAATATAAACAAAATTTTGAATAA
FIG01107900: hypothetical protein	-0.771562	-0.822807	-0.501958	-0.804859	-0.382624		0.00749564	0.00797499	0.10832	0.00318569	0.239488		ATGGATTACGCATATTTAAATTTAGAACATTTTTTTGCAAGGCATGATGATTTGGATACGATTAAAGATAAATCAGATTTTGTTATGATAAACAACATGGCAAAAGAAATGATGTATCGAGATGGGGAAATAGAAGGTACGATTGATTTAAATCGTTATTTTTATAAAAATAGATCACAAGCTGCAAGCTTTATTATAATGGATTATTATAAAAGTCAAGAGTAA
FIG01107905: hypothetical protein	-1.21249	-1.44094	-1.28428	-0.868878	-0.974326		4.24895e-10	1.24788e-14	1.23039e-10	7.82394e-06	3.26172e-08		ATGTATATATTAAGTTACTTAGCATTACTTCCAACAGCAACCTCAATTGCGGTAGGTGTCACATCTATCGCTATTTCTGCTCATTTTATAGCTGATGCAACAACCAACTTCGTGATTGGTTTTTTACTTAAACGATTAGGCACAAAACTCGTACTCACATTAGGTTTTCTACTTGCATTCGGTAGCTTATTCTTAGTCATTTGGTTCCCGACTTCTCCGATTGTTCTAATTATCAGTGCAGTACTACTTGGTATAGCAGTTAGTCCTATTTGGGTTATTATGCTTGCAAGTGTTGATGAAAAAAATCGTGGCAAACAAATGGGTTATGTTTATTTTTCATGGCTCCTCGGTTTACTTGTCGGCATGGTTGGCATGAACCTTATCTTCAAGTTCCACCCG…
FIG01107906: hypothetical protein	-0.746051	-0.65359	-0.547957	-0.434479	-0.69643		0.0011631	0.00148475	0.00908183	0.038367	0.000667987		ATGAGTAAGCAATTAAGAAACAATATCATCGTTTTAGTGTTAGCTTTATTTTTAAGTTTTATACTTAATGCAGCCAATATATTATTGCCATTTATGTTTGGTCCTATTATTGCCAGTATAATTTGTGTGAGATATTTGCATTTAGAAATAAATTGGCCATTTTGGCTAAGTCAAATTGGTTTAGTGTTACTAGGTGTTCAAATTGGATCTACTTTCACTAAAGAGGTTATTTTAGATATTAAAGATGATTGGTTTACTATTGTAATAATTACAGTGTTATTACTTGGGCTCGCGTTAATCATTGCTTATTTTTTCAAAAAAATAGCAAAAGTAAATATTGAAACAGCAATACTTAGTGTCATTCCAGGTGCATTGAGTCAAATGCTGATTATGGCCGAA…
FIG01107910: hypothetical protein	-2.32466	-0.666222	-0.0167384	-0.693133	-1.57251		5.35729e-30	0.00524013	0.948311	0.00928237	4.30976e-16		ATGTTCAAACAAATTATGGCAGCAATAGTCGCATGTATCATTGCAGTGGGCTTTTCTAAAAGTGCAGATGCACATGTAACGTTAAATCCGGATACAAGTGAACCGGGCTCATATGAAAAGTATGATGTTAGAATTCCAGTAGAAAAAGATGCAAATACGACTAAAATTGAATTAAAAGTACCGGAAGAACTAACAGTAGTTGGTGTAGAGCCTAATGATCAATTTGATCATAAATTAACTAAAGATGATGAAGGTAATATTACAAAAATTACTTGGACGGCAACAGATAAAGGCATTGGTCCAAATGAATTCATCGATTTACCAATCCAAGTGGCTAACCCTGAAAAAGAAGGAGAATTCAAATGGGAGGCTTACCAAACCTACGATGATGGTGATACT…
FIG01107913: hypothetical protein	0.703339	0.0102415	-0.0495541	-0.495094	-0.108731		0.00531023	0.97973	0.889367	0.0561711	0.69311		ATGGCACGTTCAAAAGACTATGAACAACTATTGGAACAAGCAAAAGATATCGTCATCAATTCAATTGGAGAAACGATGGATCTTTATGGTGTCAATCGTAGTGTAGGTAATTTATATGGCACTATGGTTTTTGAACAAAGTAGTATGACACTAGATGAAATGCGTTATGAATTACAAATGAGTAAGCCCAGTATGAGTGCAGGTGTTAAAAGACTGCAAGAATTTGATGGCGTAAAACAAGAGTTTGTTCGAGGAAGTAGAAAACAACACTTTACTGCTGAAAAAGACTTTTTTACGTTTTTTGGAAACTTCTTTTCACAAAAATGGAAACGTGAAATCAAATTGAATTCAGAAGCAATATATAAAGCTGAATCTTTATTGAATCCCATTATTCATTCA…
FIG01107914: hypothetical protein	-0.397962	-0.0413234	-0.0386907	-0.709507	-0.205908		0.172551	0.925582	0.914822	0.0131495	0.514886		ATGGCTATACCAAAAATAACTACATTTCTAATGTTCAATGGAGATGCAGAAGAAGCAATTAATTTATATGTTAATACATTTGAAGATGCTGAAATATTGGCATTGGTAAGATATAGTGAAAGTGATAAAGAACCAACAGGGGCTGTACAACACGCTATTTTCAGGTTGAAAGATCAAGTGTTTATGGCAATTGATAATATGAATGGTGTCGATATAGAAATGAATCCAGCCGTATCATTATATGTCACTGTAGACAGTGCGTTAGAAATGGAACGCTTATTCAGTAATCTGAAAAGTGGTGGGGCTATTTTAATGCCTAAAACTCAAATGCCACCATTTAGGGAATTTGCTTGGATACAAGATAAATTTGGTGTTAATTTTCAACTAGCATTGCCAGAA…
FIG01107925: hypothetical protein	0.277744	0.107419	0.0623045	-0.1647	0.117158		0.375423	0.814667	0.874769	0.638271	0.709892		ATGAAAAAAGTTCAATGTATTATTTGTGATATGGAAGTATTTATCGATCAAAATACATTAGAAGCGAAAAGACTTAGAAATGATCCGATGCACACATTTATGTGTGATGAGTGTAAAAGTAGACTTGATACACCTAAACAACGCAATCAAGTAACGACTTATAATCATCTTTAA
FIG01107926: hypothetical protein	-0.334611	-0.565087	-0.240104	-0.670184	-0.793298		0.0693369	0.00216281	0.211199	0.000453926	4.74191e-05		ATGGTCAAAGTATCAGAAACCTCACATTCCAATTTAGGAAAAATAGAAATTGCACCTGAGGTATTAACAGTTATAGCAAGTATTGCAACAGCTGAAATAAAAGGGATACAAGGTCATTTTAAAGAATTAAAGGATAGTAGTATTGAAAGGTTTACTAGAAAGCAACTGAGTAAAGGTGTTAAAGTTGATACAAGAGAAGATGGTATCTATATTGATGTCTATTGTTCATTGTCCTACGGTATCAATATTTCAGAAACAGCAAAAACAATCCAAAGTACTATTTTTAATTCTGTAACAACGATGACCACAATTGAACCTAGCCAAATCAATGTTCATATTACACATATTGAACCAACCAATTAA
FIG01107933: hypothetical protein	-2.19422	-2.99721	-2.69842	-2.59369	-1.53795		6.83645e-11	3.21841e-15	1.29888e-14	3.0258e-12	1.30746e-05		ATGACTATTTTTGATATGCCTAATTTTTTATGGATTACTGTAGTAGCTGTCATATTAGTAACAGTATTTTGCAATCTTGTCTTAAATAAATGGTTTACTGCACCAATCTTAACATTAGTAGTATTAGCAATATCAGCATTTTTAATACCAAATTTTCAAGATATTACATATGAACCTTTATTAGGTTTTGCTGCGTTTATGACTATATTAAGTTTAATCTTAAGCTTTGTAATATGGTACATGACACGTAACTGGAGACGTAAACGCCGCGAAAAGAAAGCTAGAAAAGAAATACGTAAACGTGGTGGCATCCCAAAAGATGAATTAGAAGATTATAAACAAAAATAA
FIG01107934: hypothetical protein	0.224028	-0.565279	0.0304727	-0.975315	-0.207876		0.425517	0.0803767	0.93963	0.00217794	0.559045		ATGCATGAACAAGATTTTAATTTATTAGAAGGTCGTTCAATTACTTTACCTGAATTAGGTAGAGAATTAGAAAGTATTACAGGTAGAGAAATAAAAGATTCAACAGGTGAAATCAAACGCGTGATTGCGCATTTACCTAACTTTGAATCTGATACAGATACGTTTGTTGCTACTTATAAATTAAACCATAAAAATGATTTTATTGATGCAACATTTACTGCACCCAAAAGTGAACGTAATCGCTTAAAAGAAGTAGCTGTTAATCTTGAATTAATTAGCTATATTACAAGAACATAA
FIG01107935: hypothetical protein	0.34322	0.626194	0.0914945	-0.138081	1.41271		0.313286	0.033526	0.796813	0.688125	2.24899e-07		ATGAAAAAAATATTTGCGGCAGTTTTAGTTTCAGGGTTAGCGTTTTCTGGAATTGGTGCAGGTAGTGTGGATGCGGCTTCAGGTAACTCTATCCAAAATGTTAAGGCATTGCAAGAAGGAGATACAACATTAGAAGGCGCAACACTAGGCGAGTCTATTCAAAGTGTATTGAAAAATAACAATACGCCAGTCTATTCTCATCGACCTGATGACAATGAACATTATTATGAATTTAAAAAAGAGAATGGTGTACTTATTGTAACTACTGATGGTAAGAAAAATGAAGGCGAAATTACTCGTGTTTCTATGAGTTATAATGATACTGATGGCCCAGCTTATGATGAAGTTAAAAATGAAGTCAGCAAAGATGCGGTCGCACGTGAGCATTATAATAACGTA…
FIG01107938: hypothetical protein	-0.239911	0.636456	0.555995	0.138451	-0.352517		0.398707	0.0140866	0.0308223	0.64888	0.158665		ATGAAGAAGTTATTTTTTAGCGGCTTAACATTATTTATCGTGTGCTTTCTTTTAGCTTGTGTCGCTTGGTTTGGATTTGAAAAACAAAACAACCAACTCAATTCTGTGAATAAAGAAGTTAATGATAAAGATATAGAAAATTTAAACCTAGATAGCCAAAATAGTAAGGTTCAGGTTAAGCAAGGTGACAAATTTTCAGTGACCTATAAAGGGAAAAAGAATATTGATATTACGAATAAAAACAAGACACTACATGTTCATGAGACTGATAATACAGAAGATCATTATGGATTGAATTTTAATCCGTTTAGACAGTTTGATGATGAGATGGTAGTGACTGTGCCAGATAAAAAACTAAATCATTTAGATGTATCTAGTAAGACGAATATTATAAATATT…
FIG01107940: hypothetical protein	-1.24351	-0.988477	-0.20287	-0.902156	-1.83628		4.43088e-06	0.000858348	0.544791	0.00394954	2.14652e-13		TTGAAACGAGCAATATTTTATATAATAATCGCAATCGCAGCAATTGGGTTAATCCTCAATTTAGATTCATTTATATTCAGTTTTGTTAGTATGGCAATTAGTTTTGCTGTATTTGCAGGGATTATATATGCGATATATTACTTCTTCTTTTTAACAGAAGATCAACGAAAGTATAAACGCGCACAAAGAAAATATAAAAGACGCAATAGAAAAAAATAA
FIG01107945: hypothetical protein	-1.31509	-2.44991	-2.5654	-1.97627	-1.83812		1.15762e-09	1.15401e-38	2.08156e-44	2.91589e-18	5.4692e-21		GTGATTCCTTCGAGTAGTATACATACAATATTTTCAGTCAACTTTGTTGAACAAGGAAATTGGATTGATAATGTTGCAAGCGTTATCGTCAGTCCGTTTGGAGCTTTAATTTTAACTTGTATTATCTTCCTAGGATTTTTATATCAATTATACTCTAATAAGATAAATATTGTGGGTATCGTTGCCACATTAGCTTTATTGATACTCTTTTTAGGGTTTTTTGTAAAAGGCGATGTCAACTTGTACTCAATCATCTTATTTGGAATCGGTGTCATATTGGTAATAATAGAACTTTTTGTTGTTGGTGCGATTATCGGTATTATCGGTATGGGGCTAATAACTTTTAGTATTATTACTTTAGGTGACAATTTAATTTATATGATTGCTAGTGTAGTTGTA…
FIG01107951: hypothetical protein	0.509815	-0.478006	-0.575277	-0.775368	-0.421977		0.227408	0.311034	0.197461	0.0564778	0.290218		ATGACAACAACGACGCATATGCTTATTATTATTTTGCTTTGTGGTATTGTGACATGGTTTACACGGATTATACCGTTTTTACTTATATCTAAAATTAAACTATCTGAAAGAGTTGTAAAATGGTTGTCGTTTATACCAATCACGTTATTTACTGCTTTAGTTATTGATGGTTTGATTGAACAACAAGATGGCATGATGGGTTATAGCGTTAATGTGCCGTTTCTAATTACGATGGTCCCGACAATAGTGATTGCAGTTATCACACGTAGTTTAACAATTACAATCATAGGTGGCATTGTTATTATGGCTGCATTAAGATGGGTATTTTAA
FIG01107962: hypothetical protein	2.07084	-0.172738	0.226169	-0.231849	0.357161		1.01621e-17	0.581291	0.463451	0.420461	0.165996		ATGACAAAAAAATCAGTGTACGATGTGATTGATACAGGTATTAATTATTTAATATCAGACTATGACAAATGGAACATTGAAAGTATATTAGATAATGAAAGTGAACTCTTCCCTAATACGTTACATTGGCAATATGGTCACGTGTTAACTATTTTTGAATCTGCATTATCTTTAAGTGAGCAAAATGAAGTAGATATTCAAAAATATACACGCTTATTTGGTTATGGATCTAATCCAGCTGATTGGGGCGACGAAGAAATCCCAAGTGTGGATGAAATTATCAAAAATTTAAAAACGTTGCCTGAACGTGCAAAAAAATTAACAGACCAACAATTAGAAGTTGAATTAACTGAAACAATTGCTGGTTGTAGTACGTTAGATGAGTTGTTAATTTTAAAT…
FIG01107967: hypothetical protein	0.493836	0.211519	0.0630154	-0.200481	0.138245		0.0301348	0.424945	0.826336	0.433555	0.541688		GTGAAAGTAAAATATATTGATAAGCGTCACTGGCGTCGTATCATTGACAAAGAGTATACAGAAGTCAAAGTAAACAACAACAAGTTCAAGGGTATTATTGGTTTGGTGACGATGAAAAAAGTACGCGAACCATTAGAGGTCACAGTGGTGGGGCAAAATATTATTGTTGCAGATGATAACTATCAATGGCTACAAATCTTGCCCGAAAAAAAACGATATAGCATTACAGTGATGCTAGATGACAAAGGCAACCCATTAGAATATTACTTTGATATAAATATTAAGAATGTTACACAAAAAGGAAACGCACGTACAATAGATTTATGTTTAGATGTACTTGTATTACCAAATGGGGAATATGAACTTGTAGATGAAGACGATTTACAACGTGCTTTAGAC…
FIG01107972: hypothetical protein	-0.648299	-0.043709	-0.0420817	0.0155299	-0.451132		0.000773349	0.863116	0.874975	0.948479	0.0168432		ATGTATGAAAAAGATGACATATTAGCTGAAGCAAATCGCATTAGTGAACGAATCAAATCATTGGATACAGTTAAAGATTATCACACTGTAGAACAACAAATTCATTACAATAAAAATATTGAACAACGCATGAAAGATTTAAAGAAAACACAAAAGCAATCCGTAAACTTACAAAATTACGGTAAAACAGAAGCGCTAAAACAATCTGAGGGTAAAATACAAGGTATTGAGCAAGATATTAATGTATTACCTATAGTGGAAGAGTTCAGAGAATCACAAACTGAAGCCAACGATTTATTACAAATGATGATAAGTACAATGTCTGATCGTTTAAATCAACATGAACAAAATGACGACTAG
FIG01107977: hypothetical protein	-0.894233	-0.673135	-0.67119	-0.363656	-2.02067		0.000457653	0.0073596	0.00568429	0.232011	6.61506e-17		ATGTTTAACAAGAAAAAAGATAAGTTCATGGTGCAACTTGAAGAAATGGTCTTTAACTTAGATCGAGCGGCAATTGAGTTTGGGAAAATGGATTTTAATACGCACTTAGATCTGAAAGCTTATTCAGACAATATTAAAAAATATGAGTCACACGGTGACGAATTAATGCATCAAGTGATTTCCGATTTAAACCAAACCTTCATCACACCAATTGAACGTGAGGATATCCTTTCATTATGTAATGCAATTGATGATGTTTTAGATGCAATAGAAGAAACGTCAGCGATGTTTGAAATGTATTCAATTGAATATACAGATGAATACATGGCTGAATTTGTTGATAATATCCAAAAAGCTATTGCAGAAATGAAATTAGCTGTTGGGTTACTTGTTGATAAA…
FIG01107983: hypothetical protein	-0.674413	-1.16975	-0.77878	-1.50306	-0.480031		0.0101266	1.96902e-05	0.00270122	9.97343e-09	0.0501588		ATGAAAGATTTAATACAAAAGCATGTCTTAAACGGCGAATTCGAGTCAGTAAAACGTTTAATGTCCCAGACAGATTTTATGGAATTTGAAGAGGCTTACATTTCAAGTGCACATGAAGTAGAAAGTGTCATGTTTTACACATGTATTTTAGATATGATGAAAGTAGAAGAAACTGCAGAAATGCATGATTTAGCTTTTCTATTATTAGTTTATCCACTAAGTGAATTACAAGGTGCATTGGATTCAGCTTATTATCATGCAGAATCATCCATAAAACTTACGGACAGTAAAGAAGTAAAAAGTCTGTTACAAATGTTATTGTTACATGCAGTTCCTGAACCAGTCATTTCTGATAAAAAAGCATTTGATGTGTCTCGACAAATACTAAAATTAGATCCG…
FIG01107984: hypothetical protein	0.30787	0.629896	0.474376	0.148852	0.186259		0.25962	0.0158266	0.0810348	0.621668	0.468821		ATGAAAAAACAACAAAAATTCAAAGTCGAAGAACACGAGTCAATTCAAGATTGTTTGGGTCGCATGCGTGAAGCTGGTTATACACCAGTTAAACGTTTTGAAAAGCCCGTTTACAAAGAAAATAAAGACGGCAGCGTAGAGGTGCTAAAACAAGAAATTGAGTTCGTAGGCAAATTACAAGAATGA
FIG01107985: hypothetical protein	-0.506563	-0.682342	-0.733666	-0.426392	-0.108349		0.0146861	0.000276676	0.000129468	0.112679	0.601169		ATGTCTAATACTGAGCAACTCGATATTTTATATAAACTAAAAAAAGAAGTTGAAAAATCAAATAATGGACGTCTTGTCCACATCATCAATCAAGTTATTAAAAAGGTATACTTAGAACAATACACTGCCACTTTTGTGGGCCACTTCTCAGCAGGGAAATCTACTTTAATTAACTTACTCTTAGAAGAAAGTATTTTGCCAAGTTCGCCTGTACCAACAACAAGCAATACGGCTATTGTTTCTGTGTCAGACGAACCAGGAATTATTGCAAACTTGAGCAATCAACAATATACATTATTAAATAATTACGATGAAGTTAAACAAATGAATCGTGAAAACATAGATGTAGAATCTGTAGAAATAAAATTTCCATCAGACAAATTCAAAAAAGGTTTCACG…
FIG01107989: hypothetical protein	-0.796151	1.75467	1.8893	1.65981	0.0662026		0.00066945	5.15884e-16	6.82532e-18	4.87171e-14	0.817921		ATGAATCAAAAAACCAAAATATTAATGATATTAATGATGTTGCTTGGCGGTTTCTTCGGACTTTTAAATGAAACATTATTAACAACAGCATTACCAAGTATAATGAAAGATTTTCAAATAGATTACACACAAGTGCAATGGCTCACAACAGCCTTTCTATTGACTAATGGGGTAGTTGTCCCATTATCAGCAATGGTGATTCAACGATTTTCAACTAGGAAAGTATTTTTAACAGCAATATTTATATTCTTTATAGGTACAATTATTGCAGGATTTAGCCCTAACTTTTCAATTCTTTTAGGTGGAAGAATTGTTCAAGCATTAGGATCTGGAATTATGTTACCACTTATGATGACTACAATATTAGACATCTTTGAACCTCATGAACGTGGTAAGTAT…
FIG01107992: hypothetical protein	2.9904	2.31502	1.59416	0.776251	1.86088		4.12661e-15	1.65285e-08	0.000221705	0.100578	2.85693e-06		ATGAACAAGATTAAACTAAGTACATTGAGAGCGGCATCATTAAAAGAATTAGAGAGTAGTATTAATGCATTTTTAGAAGATGATGAAGTGGCAGGTTATCAGTTACTAAATGCTACAGTGCGAGAAGTTGAGGAACGCACATACTCATCGAATGAAGAAGAGTTTAATGCTATACTGACATTCATAAAAAATACTTAA
FIG01107999: hypothetical protein	1.61865	0.683589	1.82122	0.568196	2.38184		8.34181e-07	0.150859	8.5847e-08	0.274787	3.57486e-09		ATGTCAATTAATATCGATCCACAACATTTTGCTGATCTAGTTGTTACAGCAAATCCATCAAAAAGTGAAGACGCAGAAGATATAGCAAAAGATAGTCTAGAGCTATATATCAATGCTTATCGTTTAGCAGAAAGATATGCAAATATCGCTACAAACTGCTATGATACAGCTGAAATTATCAAAGAAGTTAAAGTTGCAGATTTAGAATTAAACTAA
FIG01108000: hypothetical protein	-1.75887	0.375712	0.640794	0.0708835	-0.956551		8.71374e-10	0.159535	0.0223915	0.820592	0.000105426		ATGATAAATATTATTTCAGCGATTGGCTCACTTGGTACATTTATAATGGCACTGTTTTACTTTATCTCAGTCAGTGTGCAACTGTACCAAATGAAAATCAGTTTTTTACCGGCGCTCGGTTTTAATCAAATACTGATTACTAGAGACCATGATGAATTAAACTTAAGAAATACTGCTATTGATAGTGATGAAGACCAAGACTTTTTGAAATTATATAACTTAGGTGGCGGTGCTGCTAAAAATATAAAAATCGAAATCTATCTTGGTAATCAAGACATCTTACAAACAAAATATGTTAATATTTTACCTAGTAAAGAAGGTTATTTGTTACCGATTAATAAAGACGTTTATTCAGAAATTGAAAGCACAATTAAGAATAATGGTTATGAATCTGATTTA…
FIG01108009: hypothetical protein	-2.3265	1.78862	0.678347	2.18785	2.64099		0.00432155	0.015386	0.415564	0.00398793	0.000354261		TTGAAAAAATATATTGCTTTTACTTTAATACTCCTTCTTATTCTTTCAGGTTGTAGCACGAATAAAAATCAAGATAGTCAAAATGGCGACAATAAAAAGCAAACTATAAAAATAGGCTATCTTCCAATAACACATTCAGCAAATTTGATGATGACAGAAGACATTCAACAAAAATCTAAAAAATCTGGTTACAAACTCGAACTCATACGTTTTAATAATTGGCCAGACCTTATGGATGCCTTGAACAGCGGTAAAATCGATGGCGCATCTACACTGATTGAACTTGCGATGAAATCAAAACAAAAAGGTTCTGATATTAAAGCAGTCGCCTTAGGTCATCATGAGGGCAATGTGATTATGGGACAAAAAGGTAAAGAAGCTTCTGATTTTCACAATCAC…
FIG01108023: hypothetical protein	2.17466	-0.276389	-0.0871419	-0.632206	-1.42907		2.78511e-17	0.334712	0.799535	0.0101456	6.95097e-09		ATGAGTGCAATAACAATTTTAGGTATTATACTGTTCATACTCATGCTTATTTTTGGTGGTAAAAAAGGGCTCATCTCTTATCTGACATTATTCTTAAACTTTGTCATCCTATTAATAAGCTTGATTATCATTATGTTTGGCGCACCGGTTTATCTTGTAACCTTAATTTTTTGTATCGTTATCGCAGCGTGTAATCTATTTGTACTTAATAGTTATAATACCAAGACACAGGCAGCTTTTTACGCAACGATTCTAACAACAGTCATCTTGATTGCAGCCATCTACTTTTCTGTATCTATCGGTAACCTACAAGGTTTCACAACTGAGCAACAAGATGAAACGTACATTTTCTCTATGAATATCGGTATAGACATGGTTAAATTCATGGTCTTCACCATA…
FIG01108024: hypothetical protein	0.263376	0.0800294	-0.293351	-0.0416577	0.187513		0.383444	0.824957	0.312056	0.901651	0.502602		ATGGTATATCAAGTTGACGGAAAGACAATTGTGCTTGTTTTAGAACGAGGCGAAGACATTGTAGAATCAGTAACGGATATAGCTAAAGAGCAAGGCGGTAAATTCGGTACAGTAAGTGGCATCGGTGCTTGTGACGATGTAGAACTTAATTTTTATAACATAGACACAAAAACTTATGAGAAAAAAACCTTTAAAGAACCATTAGAATTAATTAGTCTTTTAGGTAATATTTCTCACATCGATGCCAAACCATTTGCGCATTTACATGCAACCTTTGGGACTAATACTTACGCAACACTTAGCGGTCATTTAACGAAAGCGGTCGTTTCAGCTACTGCCGAAATTGTAATCACTATGACTGACTTAGATATTAACCGTAAACATGATGAAGCAATTGGC…
FIG01108025: hypothetical protein	2.87418	0.754336	1.54296	1.65177	2.47574		2.34845e-34	0.0106619	9.59719e-10	1.70476e-11	6.31307e-34		ATGAAAAAAATAGATTGGCATGCGCATTATATTTCACCTGGTTACAATGATTATTTAGATGAATGTTTTAAAGGTAAAGGCGACGGCATATCCACGCCCACTTTTTCATTGGATGCATATCTGGAACTAACGCGTGCTTTAGATATTGAATTTGGCGTGTTATCTATTTCTAGCCCACATATTAGTGCTGCACTTGATGAAGATATCTTGCCACTCACAGAAGAAGTGAACCAATATGGCGCTCAAATTGTGGCAGAACATCCTGATAAGTTAGGATTTCTCGCAACATTACCGTTACCATTTGTGGAAGAAAGTATTGAAATCATTGACCATGCACTAGATAAACACAACGCTTTAGGTTTCACATTACCTACAAATGCGAGAGGCATTTATCTAGGT…
FIG01108027: hypothetical protein	0.0765499	0.706263	0.683717	0.757099	0.707479		0.815293	0.0114923	0.00936385	0.0041505	0.0047834		ATGTCAAAAATAAAATGGTCAAATATTAGTAAAGGGTTTGCTATGGGAACAACTGATTTAGTTCCAGGAGTGAGCGGAGGCACTATTGCCCTCTTACTTGGTATTTATGACGACTTTATTCGTTCTATTAGCGGTCTTTTTTCTAAACGCTTTTGGGAAAGTTTAAAATTTTTAATACCCATCGGTTTAGGAATGGTCCTAGCTATAGGCTTATTAAGCAAAGTTATCAATTACTTACTGAGTGAACACACAGTACCCACAATGTTCTTTTTTGTTGGTTTAATTGCAGGCATCATCCCATATTTATTAAATACTTCTCGCTTTAAACAAACTTTTAATATTAAACACTATTCACTTCTTGTGTTGGGCATCATTATAATTGTTGTCATTACTTTATTA…
FIG01108029: hypothetical protein	0.76456	0.196979	-0.0925891	0.121699	0.379929		8.55493e-05	0.394242	0.768626	0.657036	0.0462272		ATGGAAAAAGATAAGATCATACACTTAATTGAGCAAGAATTAGTAGCAGCGGACGAAGCAAATCATAATGCTGAATTTGAAAAGCACATTTATGCTATTCACACGTTGACTTCACTTGTTACAGGGTCGACAAGCCAGCATAAAAGTTATAAAGATAATACGTATGATGTTTCTTCGTCCTTCCAAACATCTACTATAGTAAATAATGGTACTTCAAAACCGCAATCAGCTTCTAAAAAACAAGGTGTATCTGCGGAAGAGATTCGAGCGATGGGTGGTAAAACATCACAACCCGCGTCACAAAATAGCGTTTCTGACACGTCACTTAAATCTAACAAGTTAGTTACTGATGATGAAATAGGTAATGGAGATTCAATATTTGATTTTTAA
FIG01108031: hypothetical protein	0.875116	-1.64443	-0.491547	-0.311787	1.03975		0.0195935	1.73577e-05	0.225474	0.47905	0.00271713		TTGCCAGATACTAAAAATAATAATATTAAACAAATTGTAGAGACGCTAAATGAAAATGTAGCTAGTTTATTTAAATATAACGGTGAAGTTGCTAAACAATTATTTTTGCATGATAAATTTAATTTAAATGGAAAAGTAGACATAAGTGTTGAAAGAAAATTTTTAGGGGAAGTTTTAAAATATATACCTAAAACATTTAAATCTGTGCTATATGATGGCACATCCTCAACGTCAGATTTCACGAAAATTGATTTTCCTAAAGTGACACACGCTAATATCTTTGATAACGAAGATATCATCATGACGATTATTGTTTATGATGTAGAAGATGAAGATTGGATGTTTAGATGGAATCATAATATTAGGATGCCTGAGAAACATATTTATTTCCATTCAATC…
FIG01108032: hypothetical protein	-1.12756	1.68084	0.894439	1.66559	2.5924		0.00848774	4.26135e-05	0.0357049	6.73849e-05	2.15633e-11		ATGACATTATATTTACTAGAAGCAAATGATTTAGCATTTGCATCAAATAAAAGCGAATTAGAAAAGAAAGCAGCTGATTTAACAACGGGCGAAGTGCCAACACTTATCGAAGTACAGGCGACAGAAGACCTTACACACGGATACTTTATCGTTGAAGCTAATGATGATACTGAAGCGAAACAATTTTTAGAAGATGCTTCAATTAATATCAACCTTGTTAAAGAAGTACGTTTAGTTGGTAAAGAATTAGAAGACGTTAAAAAAGGTGATGCTCATGTAGATTACCTAGTAACTTGGAATATTCCAGAAGGCGTTTCTATGGATCAATATTTAGCACGTAAAAAGAAAAACTCAGTACATTATGAAGAAGTACCTGAAGTACAATTCCAACGTACTTAC…
FIG01108038: hypothetical protein	1.37783	2.03894	1.85625	1.78855	0.990242		1.41719e-06	6.18094e-12	4.65684e-12	1.7839e-10	8.56919e-05		ATGAAATGTGCAAGTTGTGGGAGCCATGTTGAAAAACATGACAAATTTTGTATTAGTTGTGGGCAGAACTTAGAAAATAATTTTGTTAAAGAAGAACCTAGAGTTGAAAATGAGAAATTTTGTCCAAACTGTCATACAAAAGTAGAAAACGGTGATAAATTTTGTATGAGCTGCGGACAAAATTTAATAGTAAATTATAGTACTGAAAATAAAGAGACTTTAAATCAAAGCGCGGAAACAATTGAAAAACAATCAGCAGATAATGTTGATTTGAAGTTTGAAGCTAAAAATTTATTTAGTAATACTACCAAATCTATTGGAAGATTAGCTGGTAGTGAAGAAAGTTTGAATTTAAATCTAAAGGATATGTTTTCAGAAGTGTTTAAATCACATTCAAAA…
FIG01108043: hypothetical protein	0.449294	0.579178	-0.264785	0.373269	0.62006		0.0922561	0.0117512	0.302127	0.213986	0.00747438		ATGGATTTAAATTTTGATTTATATATGACTGATGTTGTTAATCAAGCAAGAAATGAAATAGAACAGGCTGGATATGAGCAATTAACATCTCCAGAAGAAGTCGATAAAGTATTACAACAAGATGGGACGACACTTGTGATGGTTAACTCAGTATGTGGTTGTGCTGGCGGTATTGCTAGACCAGCAGCAACGCATGCTTTACATTACGATAAAACACCTGACCGCCTTGTAACTGTATTTGCTGGTCAAGATAAAGAAGCAACACAACAAGCAAGAGATTATTTTGAAGGTTATGCACCATCAAGTCCATCGTTTGCATTAATCAAAGATGGTAAAGTTGCCCAAATGGTAGAACGTCACCAAATTGAAGGTCATGACGTAATGGATGTCATTACTCAA…
FIG01108046: hypothetical protein	0.872678	0.0183649	-0.411305	-0.243195	0.61477		2.88881e-05	0.954545	0.0942627	0.328018	0.00312981		ATGGAATTTAAAGCCGTAACATCAATTGATGATCCATTGTTCAAATCAGCTTTAAAGATATATGACGAAAAGTTTGATATCGGGTTAACAGAGGACGAACAAATATTTAAACAATCGTTAAAAAACGAACGTACTAAACATGATTATTTATTTTTAGTAGGTATCGAGTCAGAAAAACCAGTGAGTTTAGCTACTGCTCACTATGAAGCAACGACGAACTCAGCTTTTTTAATTTATTTAATAGCCCTCGATCAACCGAACCATGATGAATTAATCAATTTAACACTAAAACGTATGGAAAAAGAAATTAATAAATTATCTAATCAACTCCATGCTCATGATGTTAACTTCATCATGTTGGAAGTGCCAAAAGAACCTGAAGAAGCGTCTGAAGACGAA…
FIG01108048: hypothetical protein	0.988519	0.269821	0.400657	0.545911	1.1239		0.00135994	0.563299	0.402129	0.120792	7.87466e-05		ATGAGAACATTACAATTGTTTCGCATTTACCACTCTTTTTTATTGAAAAAATGGCATTTATTTTTATATTTAGTGTTAATTATCATTGGTTTGTTTTCAACCTTACTTGTCATACAACAATTTAATCAAGATGATTCCAAATTTAGAATTGGTGTTGTAGATCGTGATCAATCGACAGAAACTGCATTAATACTTAAATCGATGGGCGATGGGACAAACTTAGGCAAAGATATTAGTATCAAACGCTATAATAAACAAGAAGCACATCAATTGTTAAAAGCTCAGAAGTTAGAAGGATACTATGTGTTTGAAAAAGGGATGACTAAGTCATTTTATAAAAATGGTAACTTGCCTATTTCAGTTTATACATATGATAAACAATCGACTAAAAGTTTAGTT…
FIG01108049: hypothetical protein	-0.331917	-0.463804	-0.12947	-0.693868	-0.194636		0.309831	0.152109	0.738755	0.0912111	0.559606		ATGCGTATTTATGTAAATGAAATTAAAGTAACAGAAGATAGTATCAATTGTTATACAGAAGCGTCTACAGAAGGTCTGGAAGAAGCAGGACAAATGCTTGTTGACAGTGATAATTATAGTTTTGCCTACATCTTGGATGATGGACAATCGTATTCATATTTAATTTTTGTTCAAGAAACTTGGTCTATGCTACATGAAAACAAAGGTAAGAAAATAATAATAAATGATAAATTAGAATTACAGCAGTTCGAAAGGGAATTTAATTACATATTGGATAACATACAAGGTAATTTAAATTATGGTAAAGCGTTTGTTTCCGTTGTAGAAGATACTTTCGAATTAGAGTGA
FIG01108056: hypothetical protein	-1.37837	0.680817	-0.0575919	-0.163706	-0.358804		1.08284e-05	0.0151182	0.876755	0.65727	0.248055		ATGGCGGAAATACAAAAAGCGCATCACTCAGAACAAATTAAATCTAATTTAAAATCAAGATTAAATCGTATAGAAGGCCAAGTGAGAGCGATTAATCGCATGGTAGATGAAGATGTTTATTGTGATGACGTACTCACACAAATTAGAGCTACTCGTTCTGCTTTAAATAGTGTTGCTACTAAATTACTAGACCATCATATGAAAAGTTGTATTATGGATAAAGTAGAGCAAGGACAACAAGAGGAAGCTATGGAAGAACTATTGGTTACATTTCAGAAATTAATGAAGGATTAG
FIG01108061: hypothetical protein	0.114701	-0.0072645	-0.0567093	-0.0637203	-0.0737906		0.752375	0.990998	0.894722	0.869018	0.844521		ATGACATCAAATTACGGTTTAAATGATATTGTAGAGATGAAAAAACAACATGCATGTGGCACGAATTGTTTTAAAATCATTCGTGTAGGTGCAGACATCCGAATAAAATGTGAAAACTGTCAAAGAAGTATTATGATCCCAAGACAAACTTTTAATAAAAAACTAAAAAAAATATTAGTGTCTCATCAAGATACTGAAAATAAGGAGAATGAATAA
FIG01108062: hypothetical protein	-2.62181	-1.63457	-1.05181	-1.44534	-2.85108		2.439e-06	0.00676425	0.0720742	0.000698766	1.04668e-07		ATGTATGAAATGATGGAACAAGAAATAAAATCATTGTACGATTATAAATTATTAACAAATGATGAATATTTGAAATGCATATTAATTATTAATCAAAGAAGAATAAATAAATAA
FIG01108064: hypothetical protein	-0.0894928	-0.590669	-0.122234	-0.776447	-0.589051		0.790193	0.0447628	0.75325	0.0325936	0.0316688		ATGAAAAAAATACAATACATTGTTTTAGTAGTTTGTTTTTCTATTTCACTTTCTGCCTGTAACAATGAAGGAGAAAATGAATTTAAAGATTTTGACAGTTCGTTAAATGACGTGAAAAATAAAGAAACCGAACTAAGAGATGTTATGGATGACATGCAATTAAAAAGTCTAGATAATTTGAGTAAGACAGATATGACAGATAAAAATAAGAAAGCATTTAATGATTTGCAAAATGAATTAAACAGCAAATTGATTCCTAAATTAGAAGAATACGAAACAGCAGCAAAAAATTTACCAACGGATTCAAATGAAACAAAAGAACTTAAATCTACTTATTTAGATTCAGTAAAAAAGAAAAAATCAGCAATCAATGAGTTGAAAACATTTGTTGATTTGTGT…
FIG01108071: hypothetical protein	-0.426802	0.582218	1.16831	1.3889	-0.798742		0.144488	0.0256264	2.92645e-06	3.87628e-08	0.00300901		TTGTTAATCATAGTATTAGTCGTTCCAATCAAAGAAACAACTCCTATGACATCGTTACAACAACAGTTTAAATCAAAAGTAGATGGTTGGACATCTGAACAATCTACTTCTGATGATGCGTTGAAAGTGCCGAGTGAACAAGAATTTGCTGTGAATAATATTCAAATGAACATGACTAAAGATGAAGTTGACAAAAAGTTAGGAGACGCACAACGTGTGTCTTCTAATGAGTACGGTACAAATTGGCATACTTACTATTCTGGTGATTATAGATCATTTGTGATGGTGAGTTACATTGATGATAAAGTAAATGCACTTTATAGTAATCAGAATGTGATTTCATCAAAATCAAAAATTAAATATGGAACACCCAAAGAAGTCGTTAGAGATAGATTAGGT…
FIG01108076: hypothetical protein	-0.0756956	-0.520084	-0.632943	-0.398664	-1.00762		0.814232	0.0884592	0.0252812	0.21101	0.000116661		ATGAAAAAATTATTGATCATGATCGCTATATCGACGATTATTGTAGCAGGCTGTAGTAGTGGAAAGTATGCTGATAAAATAGATAAAGCAGTAAATAAACAACAAACATATCAAGAAAACTTATCTGAAAAACAAAAAGGTGATCTTGAAGAAAAATTCGACAAAAAAAATGCGAATATATACGTTTATGAAAAAGGTAAATATGTCATGCTTGCTTATAAGCCTTTTAAAGAAGACGAAGAGGTACATTATTATACTTATAAATTTGAAGACGACAAAGCAAAACATTTAAAAGATTTTAATTCGAAAGCATATACACACAAACATGAACCTGACTATAAAGAAGAAAATATGGATATTAAAGAATAA
FIG01108085: hypothetical protein	-0.201156	-0.558965	-1.14836	-0.762397	0.103393		0.357121	0.0010058	1.4584e-10	0.00063734	0.581505		ATGTTAACTAAAGAATTTGCACTACGTGTAGAGCTAAGTGAAAAACAAGTCCGTAAAATCGTTCAACATTTAGAAGAACGCGGGTACCAACTTAGCAAAACCGAATACCGTGGCCGTGAAGCTACAGATTTCAAAGAAGAAGATATTGAGCTTTTCCAAGAAATTGCCGAAAAAGTTAAGCAAACCAATAGCTATGATTTAGCTTTCGAGGAATTAGAAAAAGAAAAAGACTTCCTACAAGTACTTGTTAAAGACAATGACAGTAATCTACCTACTGACCAAAATGTTTCTAAACTTGTGGATGACTTACGTTCTGAAATCCAAAAAATGCGTGACGAACGTCAAATGCTTGGCCAAATGATTAACCAAGTACACCAGCAACAACACGAATTACATGAA…
FIG01108089: hypothetical protein	-1.18613	0.868712	0.235376	-1.21803	-0.668197		0.00035597	0.000290779	0.413753	4.29903e-06	0.075778		ATGGCAGACGAAAGTAAATTTGATCAATTTAAAGGTAATGTGAAAGAAACGGCTGGAAACGCAATTGGAAATGATGAGTTAGAAAAAGAAGGTAAAGAAGATAAAGCTTCTGGTAAGGTCAAAGAAGTCGCAGAAAATGCAAAAGATAAAGTTAATGATATCGTTGATAAATTCAAAAAATAA
FIG01108091: hypothetical protein	1.18358	0.388229	1.3329	2.2359	0.915039		0.00429771	0.299239	1.94911e-06	1.60736e-12	0.000205341		ATGACAACTTGGACAATTATCGGCGGTGGTTTACATGCAGCTACAATAGCTATCAAATTAAGATCGAAGGGGTTAAAAAGTGACCATTTAAAAATGATAGACCCTCATCATAATCTCTGTGAACAATTCAATAATTATACTAAACGTATAGACATGCCCTATTTACGTTCTCCATGCGTACATCATGTCCATCCTAACCCATTTCATTTGAAACAATATGCTAAGAAAATGCACTATACAAACCCAGCCTATGGGCCATACAAACGACCAAATCGTGACATGTTTATGGATCATACACATGAGCTTATTCATTACTTTGAATTAAACCAAAGTCATATACAAAGTTATGTCAATAAAATAGAAAAAGACGACAAGCAATGGTTAATACAATTAAACAAT…
FIG01108093: hypothetical protein	-0.248759	-0.107273	0.434579	0.642419	1.28746		0.361937	0.717868	0.0895433	0.0233252	1.57125e-08		ATGACACAAGTCATTATTGATGGAGATGCTTGTCCTGTAACCAATTCAGTAATTGAATTGACTGAAGGGACAGGCATTTTTGTTACCGTTGTTCGCAGCTTCAGTCACTTTTCTACAGTAGTACAACCAGACCACGTGAATATAATCTATGTAGACGATGGACCAGACGCTGTTGATTTTAGAATTGTAAAACTGGTACGCCCTAGTGACATTGTGATTACACAAGACTATGGCTTAGCTAGTTTACTTTTAAACAAGACGAAAATAGTTATGCATCATAAAGGTTATATCTATACTCAACAAAATATTGATACATTATTAGAGCAACGTCATGCGAGTGCTCAATTTAGACGAAGTGGTGGACGTACAAAAGGACCCTCAGCTTTTACTGATCAAGAT…
FIG01108097: hypothetical protein	-0.951102	-0.547446	0.0817033	-0.54968	-1.51821		0.000249586	0.0824301	0.818336	0.0577772	1.74102e-09		GTGTTATATTTAGTAATTTCTATAATTTTCGCTTTTATAATGGGACTAGGTGCTATCTTTGTGCGAATGAAAGCGCAAAATTTTCCAGTTAATGAAAAGAAAATTATATTACCACCATTTTTTATGGCAACAGGTGCTTTAATGTACGTTGTTCCATATTTTAGATTAACTGGTCTTGAAATTGTAGAATGTATTATTTTAGGTATAGCGTTTTCTACAATTTTAATATGGACATCTAAATTTGAAACTCAGGGCAGTGAAATATATATGAAGCGCTCTAAAGCTTTTCCTATCATTCTTATTTCACTACTGTTAATACGTACATTACTTAAAATATTTATTAGCAATAAAATAGATCCAGGAGAAATTGGTGGCATGTTTTTCTTACTTGGTTTTTCT…
FIG01108099: hypothetical protein	-0.310151	-0.313785	0.0662247	-0.39629	-0.980282		0.278332	0.359893	0.857532	0.25469	0.00118986		ATGGCTATAAAGCTGAGTTCGATTGACCAGTTTAAGCAAATTATTAAAGAAAACAAATATGCATTTGTATTGAAACATAGTGAAACATGTCCGATTTCAGCAAATGCAATGGACCAATTCAACAAATTTTTATATGAAAGAGATATGGATGGTTACTACTTAATCGTACAACAAGAGAGAGATTTATCTAATTATATAGAAGAACAAACAGAAGTGAAACACGAATCGCCACAAGCATTTTATTTTGTTGAGGGACAAGCAATTTGGAATGCAAGTCATGATAAAATTAATGTCGCTTCATTAGCAAACGCTGAAGAATAA
FIG01108101: hypothetical protein	-2.4486	-1.4734	-1.80999	-1.83288	-1.22174		3.36837e-32	2.40807e-12	6.70505e-21	2.68024e-20	6.07731e-08		ATGCGGTTTATTTTCAGTATTGTAAAAAACATTATAGCTGTCATAGCGATAGTAGCAATTGTACTTTTCGCATTAAAATATGCACCTTTTTTAAAAGACCAAGAATGGAACCCAGTACATGATGATAAGCCATCTATGAATAATGAAGCACCTCAACAAAATTTGACTGGTGGCAAACGGTATTCAGTAGAAGATAATGACATCCTTAATAATGTACCGTTTAGTCAAACGAAAAATGTGTTTGATTGGATTAATAAAAAAGAGTTTATGTCAGTCTCAGGTTTAGAAAGAATGGGTTATACTGATGAATACTTGGCTGGTCAACGTGGCGATGAGTTTATTATCTATGAATTTGGCTCAGATTCACTTCGTGTTTATAAGACGGAAATTGAAATGGAA…
FIG01108109: hypothetical protein	-0.576785	-1.03641	-0.872309	-0.469305	-1.31576		0.0071701	9.55438e-08	8.04668e-06	0.0157661	1.87392e-13		ATGAGTACGAAGCAACAATCGGGCAACAAATTAATTTTAGCTATTGTATTAAGTGTATTAACGTATTGGCTGTTTGCTCAATCGTTTATAAATATATCTACCCCAGTGCAACAAACATATCAAACAACGTCTGGTATTATTAATTTGTCAGTGAGTATTACATCTTTCGCAACTGGTATCTTTATGGTAGGCGCAGGTGATGTGTCAGACAAAATAGGAAGACTCAAAATGACCTATTTGGGTATCATTTTAAGTATTATCGCCTCGTTATTAATCATTATTTCGGATATTACGGCACTACTTATTATAGGAAGAATCATTCAAGGTATATCAGCAGCCATACTCTTACCTGCAACAGTAGGTGTGCTGAAAGATCAATTTGAAGGCAAGGATTTACGT…
FIG01108117: hypothetical protein	-0.186025	-0.72338	-0.0367327	-0.438496	-0.682528		0.519571	0.00981828	0.913192	0.12111	0.0108202		ATGGATGTAAAACCTAAATCAAGAGAAACAAAAACGGCCCATCTGATTGCTTATAGTTCATTAATCATCGCTATTCTTTATGCAGTACATTTATTTGTTGTTTTAGATGATAGTGTAATTAAACAATTACTTTTAAATAGTGAACAAAAGCCATCGGAAAATGCTGTTGGAACAATTAAAAATAGTTTTCAATTTACAGGCGTAATGTACATATTTGCTAACTTAGCAGGTATCATCGCCATCTGGAATAGACATACCTATCTGTGGTGGTTTATGTTTGCTGTATTCATCTCACAAATCTTGTATAATGTAGTTAATATCGGTCCAGTATATGGATCAATATTAGACGTTAAAGCTGGAATTAATTTAATTCCATTAACAGTTGTATTGATTATGTCA…
FIG01108121: hypothetical protein	1.13625	-0.0177648	0.889143	0.9159	1.77302		1.54644e-08	0.946853	5.19788e-05	0.00136752	1.50582e-19		ATGGACAAAAAGCAATTAATTAAAACAATCATCACAGTAGCACCTGTGTTTTTAGTACCGCTAATCGTTGAACGCAAACGTATTAAGGATCATCCTGATGTAAAAAAAGCAAGTGACGCAACAGTTAGTGCTTCTAAAACAGTTGCAGATAAATCTGTACGCGTTAAAGATAACGTTGTAGAAAAATCTTCTCACGCAAAAGACTACGTTGCAGATAAAAAACATGATATGGATCAAAAGCGTGAACTTAAACGTATCGCGAAAGAACATGATCCAGCCTATATTGAGAAAAAAGGCGAAAAATTAGAAAAAGAAAATCGCAAAGAAGCAGATAAAATGAACAAACTTCTGCAAAAAAATATAGACAATCGTCATAAAGAAGAAGATAAAGCACGTCAA…
FIG01108122: hypothetical protein	1.0777	0.611228	0.297812	0.482711	0.577681		8.07296e-09	0.000677503	0.164023	0.0494637	0.000794377		ATGGATAAAGTAAAGATTAATCAACATGTTTCATTTTCAAAGGTAATACAAGGTTTCTGGAGAGCAAAAGATTGGCAGTGGACGCCACAACAATTAAATCGTTATCTCAATGAATTAGTAGAACGTGGTATTACTACTATGGATCATGCTGATATATATGGTGGATACTCATGTGAAGGCATATTTGGAGAGGCACTGAAATTATCTCCTCAATTACGTGAACAAATGGAGATTGTTACTAAATGTGGCATTGTGTTGCCTTCAGAACGTATACATGGAGCAAACGGTCACCGTTATGATCATAGTAAGCATCATATTCGAACGTCTGTAGATCGTTCTCTGCAAGAGTTGCAAGTAGATCATCTGGATTCACTACTTATTCACAGACCGTCACCTTTA…
FIG01108125: hypothetical protein	-2.44612	-1.28536	-0.792077	-1.21778	-0.51928		9.11723e-23	1.21834e-07	0.00141814	6.25173e-07	0.0340903		ATGAAGAAAAGTATACTTTTATCGTTAGTTTTGGTGCTAGCTGTCATACTCGCAGCATGTTCAAATGGTAATACAGAAGATGATGAACAAGAGGAACATAATGAACGCAATGCACCAAAAAATGTGAGCAAATTGGCTGAGAAAGATATCTTCCATTCAGATAAAAAGGGTGAAGATATTAGTGAAGATGAAATGAATAAAGCGATTAAAAAATATTTAGATGTTAACTCACTTATTATTGATAATAAATACCTCATGCAATATAAGTTAGACAAACAAATAGGTACAGATACAAAAATCACTGATGCACAAGAAAAACGTTTATCAGATTTATCGAATAATGCAATTAAAAATGACCTTCATTTTAAAAATTTCGTAGAAGATAACAACATGCCAAGC…
FIG01108130: hypothetical protein	-1.36811	-1.16674	-0.707852	-1.18485	-1.14243		7.58991e-07	0.000571901	0.0375113	1.34711e-05	0.000355666		TTGAGTATATTTAAAGAGAATATGATTACAATCATCGCAGTGATTATTGCAGTGATTGTAGGACTCATATTACAAAATCAATTTCAATTACCGTTAATGGTATCAGCAGTCGTAGCGATTTGTTTAGGTGTCCTTATTGGTTTCATTGTTTTTGTTATCCAAGCAGTCGTAACGAAATATAAAAAGAAATAA
FIG01108138: hypothetical protein	0.971496	-0.0385629	-0.0373441	-0.239144	-0.293901		7.32512e-05	0.899935	0.898486	0.43964	0.171221		ATGAATATTAAAACGCCTACTAATGCGAGAAAAGAATTTTATGAATTACTTAAACAAGTTAATGATAGTCACGAACCCGTTATTATAAGTGGCTCTAAAAGCGAAAATAATGCAGTAATTATAGGACAAAAAGACTGGAATAGCATTCAAGAAACATTGTATCTTGAATCAACAGGAACTATGGATAAAGTTAGAGAACGTGAAAATGACAGTAGTGGTTTTACTGATATTGATGACCTAGATTGGGATAATATCTAA
FIG01108139: hypothetical protein	-0.265079	-0.533208	-0.329118	-0.498387	-0.330017		0.272181	0.00980847	0.174554	0.0169157	0.0887795		ATGAATGCATATGATGCTTATATGAATGAATTATCTACACAAATGCGTAGTGAATTAACAGAACATGATTTTGAAAGTTTAGAATCTGCTGAAGCAGTTTCTAATTATATGAATAATGTCGCAGCAGATGACACAACTTTTGTAGTTATTAACTCTACATGTGGTTGCGCAGCTGGGTTAGCAAGACCTGCAGCAGTGACTGTTGTTGAACAAAATGATAAAAAACCTAGTAATAAAGTCACAGTTTTTGCAGGACAAGACAAGGAAGCTACTGAAGAAATGAGATCATTTATTCAGCAAGTACCGTCTAGTCCATCATTCGCTTTATTTGAAGGTCAAGAATTAAAACATTTTATTCCACGCGAACATATTGAAGGTAGAGATATTCAAGATATTTGT…
FIG01108140: hypothetical protein	-1.56001	-0.783666	-0.442877	-0.391405	-1.01557		9.94321e-15	0.000199943	0.0410398	0.104899	3.45285e-08		TTGAAACAATCATTTATAAAATTAGGCGAAGGCCTCACAGACTTATTCGAATTTAACACTTTAATAGCATATAATTTCAAACGTATCGACCATATTGTGTATTTCCACACTGCTACTTTTGAAAAAAAACCTTCTTCAGTAGCAATCGTTATGCATCCTACAAGTGAAAATCACTTCCAAGCTATGTATATCATGGTTAATGCTTTAAATTATCCCTATCCTAATTCAAACAAAAAGTTTGAATTAATCAATGAGCAAGCAAGACTATACAATATAGATATCAAAGAGGTAGATGTACAACCGAGTGACACCTTCCACGACATCGATTTATATTTTAATTACTTAATCAGCGTTTTAAGACTGCAACGATGGATTCCACCATTGCAATAA
FIG01108142: hypothetical protein	-1.18114	-0.156167	-0.450175	-0.218989	0.0945255		1.0184e-09	0.519469	0.0246847	0.368414	0.622408		ATGACACGTTTGAATCCATACCGCATCGGATTTAGAACGATAAAGACTGCAATTGGAATGGCACTAGGTATTATTATTGCAAAATTAATTGGTTTAGATAATTTTGCATCTAGTGCCATTTTAGTGGTTCTTTGTATTAAACATACAAAAGTGCATTCACTACAAGCAATTGTATCTCGTTTTGTATCTTGTCTTATGATACTCGCACTTGGTTCTATTGTTTTTAATTTATTAGGACAAAACGCAATTGTTTTAGGTATCATTGTGCTACTTTTTATTCCTTTAACTGTTGTATTTAAAGTTCAAGAAGGTGTTGTTACAAGTTGTGTTATCTTACTCCATGTTTTCAATGCTAAAACGATTAATATGGATTTATTTTTCAATGAAATTATCTTATTA…
FIG01108144: hypothetical protein	-2.43409	-1.48333	-1.58981	-1.92309	-2.31587		1.28071e-21	1.15317e-08	3.2464e-11	1.13427e-10	8.59584e-22		ATGAATAGTTTACAACTCGTGAAATATGACATTTATAGCATTATTAGAAGCCCATTAACGTATTTAGCATTACTCTTAACAATACTTCCGTTAATTGGATTTACAGTTCTATTTGTTCAGCAATCTGATAAAATAGACGGCAATATGCTACTTTCTATTGGTAGTTGGTTCTTTTCTATCATGGGCTTACTATTTGTAATCAAGACAATCACCCGTGATATTTCACAAGGTACGATTCAATTATATATGAATAAAACATCAAGTCGTGTGGGTTATGTTATCGCAAAAGTGATTTCAATTATACTAATCGCCATAATTATTACAGCAATACTTGTTGGTTTTGTATTAATCGTAGAACAAATTGTTGATGGTAAAAATATAGAAGTTGATAAAATCTTT…
FIG01108150: hypothetical protein	0.509713	1.20188	0.858631	1.20221	1.15182		0.0275759	9.55438e-08	0.00044099	6.10924e-08	7.19805e-09		ATGAATCCAATAATTGAGTTCTGCATTTCGAATTTAGCGAAAGGCGGGGACTACGTATATAATCAACTTGAAAATGACCCTGAAGTAGACGTATTAGAATATGGATGTCTACAAAATTGTGGACTATGTTCAAGTGGGTTGTACGCACTAGTGAATGGTGATATCGTTGAAGGTGAATCGCCAGATGACTTATTACAAAAAATTTACGCACATATAGAAGAAACATGGATTTTTTAG
FIG01108151: hypothetical protein	-2.07436	-1.42117	-1.63276	-1.99001	-2.48233		4.99064e-13	2.6174e-06	1.01526e-07	1.71494e-10	3.08171e-22		ATGAAAAATTTACTTATTAGAAATTTAAAATTACGTAAATGGACAATCGTAATATATGCAATCTTATTATTGTTTTCCCCACTGCAATTAATCATAATACCTAATAGTATTTTTACTAATGCGTTATATTCTGCAGTTGCGATGATATTACTTTTTGTTTCTATACTAGATTCTGGACATGTTTTTCGTTTTAATAGTAAGCTTGGGCACAGAATGGCTTATGACTTTTTTGGAAGTTTACCGGTTTCTAAAAAGTCATTATTGAATGCTAATTATTTAACAGTTATTATTTTTACATTAGTTGGGGCAGCAATATTATCTTTATATACAATGCCGAATTCTCATGTATCAACAAGTAATATTGATTTTAATATTTCAATGCCATTCTCATACATTGCA…
FIG01108153: hypothetical protein	1.37123	0.582291	0.258956	0.193448	0.315714		1.05448e-08	0.0270611	0.400759	0.481532	0.225722		ATGAAATTAAAGTATAGCATCGGTGCGATACTCGCTTCTACAATGTTAGTAGCGGGGTGTACAACAGACAAAGGTGAAATAGAAGATTATAACGAAAAAGTACAAAAAGCATTTGATGAAGAGAAACCTGTATCTTCAGTAGGGAAGAAATTAAATAGTCTTGAACAAGACAAGCAAAAATTAGTTGAGCAAATTAATGGTAAGGACCAAGCAGAAGTGAAAGATACTTCGAAAAAAGTCGTGGACAATGTTGAAGAAAGAGAAAAAACATTTAAAAAAGAAGAAGAAGCTTTAGATAACTCAGAAAAAGCATTTAAAAAAGCTGAAAAGCATGTTGATAATATAAGCGATGAAGATAAGAAAAAAGAAGTGACACAATTGAACCAAGCGCTTAAAGAT…
FIG01108160: hypothetical protein	2.20196	0.852898	0.804075	0.509372	0.0270453		6.29977e-34	0.000227214	0.000107927	0.0163483	0.90324		GTGAATAAAACAGTACGTGATTTAATATTAGTCCTATTTGGATCATTTGCATTCTCGGCAGGGGTAAATACATTTATTATATCTGCTGATTTAGGTGAAGGAGGAGTGACCGGTTTAGCAATCGTACTATACTATGCCTTTCATATCTCTCCTGGTATTACCAATTTTGTATTTAATGCTGTTCTTATTGCAATTGGTTATAAATTTTTAAGTAAAAGAAGTATGTATTTAACGATTGTAGCTACAATATTAATATCAATATTTTTAGAATTAACATCAAGTTGGCAAATTGAAACTGGAAATATACTAGTTAATGCAGTATTTGGTGGCCTATGCGTTGGTTTGGGTATCGGCGTTATTGTACTTGCTGGTGGTACAACAGCTGGAACAACGATTTTA…
FIG01108162: hypothetical protein	0.26475	-0.387634	-0.264334	-0.465624	0.189596		0.291636	0.100519	0.254753	0.0465273	0.394689		ATGCAACAGTTAATTACGCAATTATTAGATGATGTACAGCTTATGCAAGATAAATATGAATCCGTAAAAGCATCTGGCGAAGATTATGATTTTTATTCTGTTGTCGTCCCATTCACGAATAATATTGATGAATTGCTCACATCCTTTATTCAATATGAAACTCAAATACTTCAATTGCAATATATGAACAAACAAAAATTTGATTTATTAGTTTCTAATATCGAAGAATTATCTGTGGAGTGCCACTTTAAGCGCTCAAGTAGAAAGTTATTCACAGAAAAAATAAAGGCTGTTCAATATGATTTAAGCTATATTCAAAGAAGTGAGTTGTATCTATGA
[truncated: 2,045 more rows]
