# Supplementary material for: Penicillium molds impact the transcriptome and evolution of the cheese bacterium Staphylococcus equorum
Source: mSphere. 2023 May 23;8(4):e00047-23. doi: 10.1128/msphere.00047-23 (PMC10449494; doi:10.1128/msphere.00047-23)
Supplement: Table S3 — All genomic mutations found in S. equorum colonies evolved for 12 weeks on cheese curd agar and their predicted effect on protein sequence, if any. [file msphere.00047-23-s0003.xlsx]

## Sheet: Sheet1
Table S3. All genomic mutations found in S. equorum colonies evolved for twelve weeks on cheese curd agar and their predicted effect on protein sequence, if any.
Community	Minimum (nucleotide position)	Maximum (nucleotide position)	Change	Polymorphism Type	CDS Codon Number	CDS Position Within Codon	Codon Change	Amino Acid Change	Protein Effect	product	Variant Frequency	Variant P-Value (approximate)
10_10	15220	15219	+C	Insertion							0.906	1.8e-133
10_7	15220	15219	+C	Insertion							0.949	8.1e-170
14_6	15220	15219	+C	Insertion							0.906	9.5e-229
16_10	15220	15219	+C	Insertion							0.912	1.1e-178
16_9	15220	15219	+C	Insertion							0.9	2e-160
2_8	15220	15219	+C	Insertion							0.917	2.1e-262
21_6	15220	15219	+C	Insertion							0.915	1.2e-208
25_10	15220	15219	+C	Insertion							0.918	8.5e-187
25_6	15220	15219	+C	Insertion							0.937	1.1e-267
39_7	15220	15219	+C	Insertion							0.962	7.9e-224
Ancestor	15220	15219	+C	Insertion							0.909	6.4e-222
25_9	20317	20317	G -> A	SNP (transition)	217	1	GGC -> AGC	G -> S	Substitution	DNA double-strand break repair protein Mre11	1	4e-168
25_9	25194	25194	G -> A	SNP (transition)	243	2	GCA -> GTA	A -> V	Substitution	Foldase protein PrsA precursor (EC 5.2.1.8) @ Foldase clustered with pyrimidine conversion	1	1e-224
21_6	34254	34254	C -> T	SNP (transition)	462	2	GCT -> GTT	A -> V	Substitution	Protoporphyrinogen IX oxidase, aerobic (EC 1.3.3.4)	1	1.6e-253
21_7	34254	34254	C -> T	SNP (transition)	462	2	GCT -> GTT	A -> V	Substitution	Protoporphyrinogen IX oxidase, aerobic (EC 1.3.3.4)	1	1.6e-221
39_10	47600	47600	G -> T	SNP (transversion)	11	3	GAG -> GAT	E -> D	Substitution	Aldehyde dehydrogenase B (EC 1.2.1.22)	1	3.2e-281
5_10	58303	58303	C -> A	SNP (transversion)	204	1			Truncation	Cell envelope-associated transcriptional attenuator LytR-CpsA-Psr, subfamily F2 (as in PMID19099556)	1	5e-268
5_6	58303	58303	C -> A	SNP (transversion)	204	1			Truncation	Cell envelope-associated transcriptional attenuator LytR-CpsA-Psr, subfamily F2 (as in PMID19099556)	0.972	0
5_7	58303	58303	C -> A	SNP (transversion)	204	1			Truncation	Cell envelope-associated transcriptional attenuator LytR-CpsA-Psr, subfamily F2 (as in PMID19099556)	1	6.3E-311
5_8	58303	58303	C -> A	SNP (transversion)	204	1			Truncation	Cell envelope-associated transcriptional attenuator LytR-CpsA-Psr, subfamily F2 (as in PMID19099556)	1	2.5e-304
5_9	58303	58303	C -> A	SNP (transversion)	204	1			Truncation	Cell envelope-associated transcriptional attenuator LytR-CpsA-Psr, subfamily F2 (as in PMID19099556)	1	1.6e-285
10_10	81383	81384	CC -> AA	Substitution							0.999	0
10_6	81383	81384	CC -> AA	Substitution							99.7% -> 99.8%	0
10_7	81383	81384	CC -> AA	Substitution							0.998	0
10_8	81383	81384	CC -> AA	Substitution							0.996	0
10_9	81383	81384	CC -> AA	Substitution							0.998	0
14_10	81383	81384	CC -> AA	Substitution							99.7% -> 99.8%	0
14_6	81383	81384	CC -> AA	Substitution							0.998	0
14_7	81383	81384	CC -> AA	Substitution							0.998	0
14_8	81383	81384	CC -> AA	Substitution							99.7% -> 99.8%	0
14_9	81383	81384	CC -> AA	Substitution							99.4% -> 99.5%	0
16_10	81383	81384	CC -> AA	Substitution							99.7% -> 99.8%	0
16_6	81383	81384	CC -> AA	Substitution							0.998	0
16_7	81383	81384	CC -> AA	Substitution							99.8% -> 99.9%	0
16_8	81383	81384	CC -> AA	Substitution							0.997	0
16_9	81383	81384	CC -> AA	Substitution							0.997	0
17_10	81383	81384	CC -> AA	Substitution							99.7% -> 99.8%	0
17_6	81383	81384	CC -> AA	Substitution							99.4% -> 99.6%	0
17_7	81383	81384	CC -> AA	Substitution							0.998	0
17_8	81383	81384	CC -> AA	Substitution							0.998	0
17_9	81383	81384	CC -> AA	Substitution							99.8% -> 99.9%	0
19_10	81383	81384	CC -> AA	Substitution							99.8% -> 99.9%	0
19_6	81383	81384	CC -> AA	Substitution							0.999	0
19_7	81383	81384	CC -> AA	Substitution							0.998	0
19_8	81383	81384	CC -> AA	Substitution							99.8% -> 99.9%	0
19_9	81383	81384	CC -> AA	Substitution							99.8% -> 99.9%	0
2_10	81383	81384	CC -> AA	Substitution							99.8% -> 99.9%	0
2_6	81383	81384	CC -> AA	Substitution							99.7% -> 99.8%	0
2_7	81383	81384	CC -> AA	Substitution							99.8% -> 99.9%	0
2_8	81383	81384	CC -> AA	Substitution							0.998	0
2_9	81383	81384	CC -> AA	Substitution							0.998	0
21_10	81383	81384	CC -> AA	Substitution							99.8% -> 99.9%	0
21_6	81383	81384	CC -> AA	Substitution							0.998	0
21_7	81383	81384	CC -> AA	Substitution							99.7% -> 99.8%	0
21_8	81383	81384	CC -> AA	Substitution							99.7% -> 99.8%	0
21_9	81383	81384	CC -> AA	Substitution							99.1% -> 99.2%	0
25_10	81383	81384	CC -> AA	Substitution							99.8% -> 99.9%	0
25_6	81383	81384	CC -> AA	Substitution							0.999	0
25_7	81383	81384	CC -> AA	Substitution							99.7% -> 99.8%	0
25_8	81383	81384	CC -> AA	Substitution							0.999	0
25_9	81383	81384	CC -> AA	Substitution							0.998	0
30_10	81383	81384	CC -> AA	Substitution							99.8% -> 99.9%	0
30_6	81383	81384	CC -> AA	Substitution							99.6% -> 99.8%	0
30_7	81383	81384	CC -> AA	Substitution							0.998	0
30_8	81383	81384	CC -> AA	Substitution							0.998	0
30_9	81383	81384	CC -> AA	Substitution							99.8% -> 99.9%	0
31_10	81383	81384	CC -> AA	Substitution							0.998	0
31_6	81383	81384	CC -> AA	Substitution							99.8% -> 99.9%	0
31_7	81383	81384	CC -> AA	Substitution							99.6% -> 99.7%	0
31_8	81383	81384	CC -> AA	Substitution							0.998	0
31_9	81383	81384	CC -> AA	Substitution							99.6% -> 99.8%	0
37_10	81383	81384	CC -> AA	Substitution							0.998	0
37_6	81383	81384	CC -> AA	Substitution							99.7% -> 99.8%	0
37_7	81383	81384	CC -> AA	Substitution							0.998	0
37_8	81383	81384	CC -> AA	Substitution							0.998	0
37_9	81383	81384	CC -> AA	Substitution							99.5% -> 99.7%	0
39_10	81383	81384	CC -> AA	Substitution							99.8% -> 99.9%	0
39_6	81383	81384	CC -> AA	Substitution							99.8% -> 99.9%	0
39_7	81383	81384	CC -> AA	Substitution							0.998	0
39_8	81383	81384	CC -> AA	Substitution							0.998	0
39_9	81383	81384	CC -> AA	Substitution							99.7% -> 99.8%	0
40_10	81383	81384	CC -> AA	Substitution							0.998	0
40_6	81383	81384	CC -> AA	Substitution							99.7% -> 99.8%	0
40_7	81383	81384	CC -> AA	Substitution							99.7% -> 99.8%	0
40_8	81383	81384	CC -> AA	Substitution							0.998	0
40_9	81383	81384	CC -> AA	Substitution							99.8% -> 99.9%	0
5_10	81383	81384	CC -> AA	Substitution							0.998	0
5_6	81383	81384	CC -> AA	Substitution							99.7% -> 99.8%	0
5_7	81383	81384	CC -> AA	Substitution							99.6% -> 99.7%	0
5_8	81383	81384	CC -> AA	Substitution							99.8% -> 99.9%	0
5_9	81383	81384	CC -> AA	Substitution							99.8% -> 99.9%	0
7_10	81383	81384	CC -> AA	Substitution							99.8% -> 99.9%	0
7_6	81383	81384	CC -> AA	Substitution							0.997	0
7_7	81383	81384	CC -> AA	Substitution							99.8% -> 99.9%	0
7_8	81383	81384	CC -> AA	Substitution							99.8% -> 99.9%	0
7_9	81383	81384	CC -> AA	Substitution							0.996	0
Ancestor	81383	81384	CC -> AA	Substitution							99.8% -> 99.9%	0
10_10	81400	81400	G -> A	SNP (transition)							0.995	0
10_6	81400	81400	G -> A	SNP (transition)							0.993	0
10_7	81400	81400	G -> A	SNP (transition)							0.994	0
10_8	81400	81400	G -> A	SNP (transition)							0.98	0
10_9	81400	81400	G -> A	SNP (transition)							0.992	0
14_10	81400	81400	G -> A	SNP (transition)							0.992	0
14_6	81400	81400	G -> A	SNP (transition)							0.992	0
14_7	81400	81400	G -> A	SNP (transition)							0.992	0
14_8	81400	81400	G -> A	SNP (transition)							0.994	0
14_9	81400	81400	G -> A	SNP (transition)							0.973	0
16_10	81400	81400	G -> A	SNP (transition)							0.993	0
16_6	81400	81400	G -> A	SNP (transition)							0.993	0
16_7	81400	81400	G -> A	SNP (transition)							0.992	0
16_8	81400	81400	G -> A	SNP (transition)							0.99	0
16_9	81400	81400	G -> A	SNP (transition)							0.992	0
17_10	81400	81400	G -> A	SNP (transition)							0.994	0
17_6	81400	81400	G -> A	SNP (transition)							0.966	0
17_7	81400	81400	G -> A	SNP (transition)							0.995	0
17_8	81400	81400	G -> A	SNP (transition)							0.995	0
17_9	81400	81400	G -> A	SNP (transition)							0.995	0
19_10	81400	81400	G -> A	SNP (transition)							0.993	0
19_6	81400	81400	G -> A	SNP (transition)							0.989	0
19_7	81400	81400	G -> A	SNP (transition)							0.993	0
19_8	81400	81400	G -> A	SNP (transition)							0.994	0
19_9	81400	81400	G -> A	SNP (transition)							0.992	0
2_10	81400	81400	G -> A	SNP (transition)							0.994	0
2_6	81400	81400	G -> A	SNP (transition)							0.993	0
2_7	81400	81400	G -> A	SNP (transition)							0.995	0
2_8	81400	81400	G -> A	SNP (transition)							0.992	0
2_9	81400	81400	G -> A	SNP (transition)							0.992	0
21_10	81400	81400	G -> A	SNP (transition)							0.994	0
21_6	81400	81400	G -> A	SNP (transition)							0.992	0
21_7	81400	81400	G -> A	SNP (transition)							0.993	0
21_8	81400	81400	G -> A	SNP (transition)							0.995	0
21_9	81400	81400	G -> A	SNP (transition)							0.968	0
25_10	81400	81400	G -> A	SNP (transition)							0.994	0
25_6	81400	81400	G -> A	SNP (transition)							0.993	0
25_7	81400	81400	G -> A	SNP (transition)							0.989	0
25_8	81400	81400	G -> A	SNP (transition)							0.992	0
25_9	81400	81400	G -> A	SNP (transition)							0.994	0
30_10	81400	81400	G -> A	SNP (transition)							0.991	0
30_6	81400	81400	G -> A	SNP (transition)							0.992	0
30_7	81400	81400	G -> A	SNP (transition)							0.994	0
30_8	81400	81400	G -> A	SNP (transition)							0.992	0
30_9	81400	81400	G -> A	SNP (transition)							0.992	0
31_10	81400	81400	G -> A	SNP (transition)							0.993	0
31_6	81400	81400	G -> A	SNP (transition)							0.994	0
31_7	81400	81400	G -> A	SNP (transition)							0.993	0
31_8	81400	81400	G -> A	SNP (transition)							0.994	0
31_9	81400	81400	G -> A	SNP (transition)							0.994	0
37_10	81400	81400	G -> A	SNP (transition)							0.994	0
37_6	81400	81400	G -> A	SNP (transition)							0.993	0
37_7	81400	81400	G -> A	SNP (transition)							0.994	0
37_8	81400	81400	G -> A	SNP (transition)							0.994	0
37_9	81400	81400	G -> A	SNP (transition)							0.982	0
39_10	81400	81400	G -> A	SNP (transition)							0.993	0
39_6	81400	81400	G -> A	SNP (transition)							0.993	0
39_7	81400	81400	G -> A	SNP (transition)							0.993	0
39_8	81400	81400	G -> A	SNP (transition)							0.993	0
39_9	81400	81400	G -> A	SNP (transition)							0.99	0
40_10	81400	81400	G -> A	SNP (transition)							0.995	0
40_6	81400	81400	G -> A	SNP (transition)							0.993	0
40_7	81400	81400	G -> A	SNP (transition)							0.992	0
40_8	81400	81400	G -> A	SNP (transition)							0.995	0
40_9	81400	81400	G -> A	SNP (transition)							0.992	0
5_10	81400	81400	G -> A	SNP (transition)							0.993	0
5_6	81400	81400	G -> A	SNP (transition)							0.995	0
5_7	81400	81400	G -> A	SNP (transition)							0.993	0
5_8	81400	81400	G -> A	SNP (transition)							0.996	0
5_9	81400	81400	G -> A	SNP (transition)							0.992	0
7_10	81400	81400	G -> A	SNP (transition)							0.994	0
7_6	81400	81400	G -> A	SNP (transition)							0.994	0
7_7	81400	81400	G -> A	SNP (transition)							0.994	0
7_8	81400	81400	G -> A	SNP (transition)							0.996	0
7_9	81400	81400	G -> A	SNP (transition)							0.982	0
Ancestor	81400	81400	G -> A	SNP (transition)							0.994	0
16_10	107451	107451	G -> A	SNP (transition)	175	1	GGG -> AGG	G -> R	Substitution	Maltose O-acetyltransferase (EC 2.3.1.79)	1	0
16_6	107451	107451	G -> A	SNP (transition)	175	1	GGG -> AGG	G -> R	Substitution	Maltose O-acetyltransferase (EC 2.3.1.79)	1	0
16_8	107451	107451	G -> A	SNP (transition)	175	1	GGG -> AGG	G -> R	Substitution	Maltose O-acetyltransferase (EC 2.3.1.79)	1	2.5e-298
14_7	135123	135123	C -> A	SNP (transversion)	52	2	ACA -> AAA	T -> K	Substitution	Dipeptidyl aminopeptidases/acylaminoacyl-peptidases	1	1.6e-173
14_8	135123	135123	C -> A	SNP (transversion)	52	2	ACA -> AAA	T -> K	Substitution	Dipeptidyl aminopeptidases/acylaminoacyl-peptidases	1	1e-165
39_6	137551	137551	C -> T	SNP (transition)							1	1.6e-284
25_9	138220	138220	G -> T	SNP (transversion)	147	3	ATG -> ATT	M -> I	Substitution	S-adenosylmethionine synthetase (EC 2.5.1.6)	1	7.9e-288
25_9	140263	140263	G -> A	SNP (transition)	30	1	GCA -> ACA	A -> T	Substitution	oxidoreductase of aldo/keto reductase family, subgroup 1	1	5e-202
25_9	149811	149811	G -> A	SNP (transition)	362	1	GGG -> AGG	G -> R	Substitution	Hypothetical protein SAV1772	0.985	2.1e-213
25_9	149820	149820	G -> A	SNP (transition)	365	1	GAA -> AAA	E -> K	Substitution	Hypothetical protein SAV1772	1	2.5e-218
16_10	156536	156536	C -> A	SNP (transversion)	52	3	AAC -> AAA	N -> K	Substitution	hypothetical protein	1	2.5e-170
16_8	156536	156536	C -> A	SNP (transversion)	52	3	AAC -> AAA	N -> K	Substitution	hypothetical protein	1	1e-192
16_10	178099	178099	T -> G	SNP (transversion)							1	4e-258
16_6	178099	178099	T -> G	SNP (transversion)							1	0
16_8	178099	178099	T -> G	SNP (transversion)							1	2.5e-205
19_7	199924	199924	G -> A	SNP (transition)	8	1	GGT -> AGT	G -> S	Substitution	Imidazole glycerol phosphate synthase amidotransferase subunit (EC 2.4.2.-)	1	7.9e-222
37_10	272535	272535	G -> T	SNP (transversion)							0.989	1.4e-271
16_6	279096	279096	T -> A	SNP (transversion)	33	2	AAT -> ATT	N -> I	Substitution	Ribosomal-protein-L7p-serine acetyltransferase	1	0
30_6	295145	295145	T -> C	SNP (transition)	396	1	AGA -> GGA	R -> G	Substitution	Bicyclomycin resistance protein TcaB	1	2e-228
40_9	310624	310624	C -> A	SNP (transversion)							0.987	4.9e-242
14_10	320022	320022	G -> A	SNP (transition)	175	3	ACG -> ACA		None	putative acetyltransferase	1	7.9e-189
5_10	354111	354111	G -> T	SNP (transversion)	273	2	AGA -> ATA	R -> I	Substitution	Sorbitol dehydrogenase (EC 1.1.1.14)	1	1.6e-284
5_6	354111	354111	G -> T	SNP (transversion)	273	2	AGA -> ATA	R -> I	Substitution	Sorbitol dehydrogenase (EC 1.1.1.14)	1	2.5e-304
5_7	354111	354111	G -> T	SNP (transversion)	273	2	AGA -> ATA	R -> I	Substitution	Sorbitol dehydrogenase (EC 1.1.1.14)	0.978	8.2e-291
5_8	354111	354111	G -> T	SNP (transversion)	273	2	AGA -> ATA	R -> I	Substitution	Sorbitol dehydrogenase (EC 1.1.1.14)	1	1.6e-185
5_9	354111	354111	G -> T	SNP (transversion)	273	2	AGA -> ATA	R -> I	Substitution	Sorbitol dehydrogenase (EC 1.1.1.14)	1	0
25_7	356323	356323	C -> A	SNP (transversion)	75	2	GCT -> GAT	A -> D	Substitution	Ribose 5-phosphate isomerase B (EC 5.3.1.6)	1	2e-228
14_10	403133	403133	C -> T	SNP (transition)	69	1	CCA -> TCA	P -> S	Substitution	Formiminoglutamase (EC 3.5.3.8)	1	0
14_10	491127	491127	G -> T	SNP (transversion)							1	1.3e-175
7_10	531670	531670	C -> A	SNP (transversion)	98	3	ATC -> ATA		None	Multidrug resistance protein B	1	2.5e-250
7_6	531670	531670	C -> A	SNP (transversion)	98	3	ATC -> ATA		None	Multidrug resistance protein B	1	2.5e-238
7_7	531670	531670	C -> A	SNP (transversion)	98	3	ATC -> ATA		None	Multidrug resistance protein B	1	1.6e-251
7_8	531670	531670	C -> A	SNP (transversion)	98	3	ATC -> ATA		None	Multidrug resistance protein B	1	0
17_9	551802	551802	A -> T	SNP (transversion)	70	1	TCG -> ACG	S -> T	Substitution	UDP-N-acetylenolpyruvoylglucosamine reductase (EC 1.1.1.158)	1	0
40_10	580082	580082	G -> C	SNP (transversion)	146	3	TCG -> TCC		None	bacterial transferase hexapeptide domain protein	1	3.2e-215
31_9	667656	667656	C -> A	SNP (transversion)							1	1e-264
30_10	677428	677428	G -> A	SNP (transition)	157	3	GGC -> GGT		None	Na(+) H(+) antiporter subunit E (TC 2.A.63.1.3)	1	1.3e-245
19_10	686148	686148	G -> T	SNP (transversion)							1	6.3e-278
19_6	686148	686148	G -> T	SNP (transversion)							1	4e-231
19_8	686148	686148	G -> T	SNP (transversion)							1	6.3e-292
14_6	716973	716973	G -> T	SNP (transversion)	829	2	AGA -> ATA	R -> I	Substitution	ClpB protein	1	2.5e-235
39_8	745459	745459	G -> T	SNP (transversion)	64	3	AAC -> AAA	N -> K	Substitution	FIG01108417: hypothetical protein	0.964	6e-255
40_7	748152	748152	G -> T	SNP (transversion)	166	1			Truncation	Putative acetyl esterase YjcH (EC 3.1.1.-)	1	3.2e-248
30_8	791131	791131	(T)8 -> (T)7	Deletion (tandem repeat)	128	3			Frame Shift	Putative ROK-family transcriptional regulator	0.935	7.6e-152
40_8	825798	825798	C -> A	SNP (transversion)	107	2	ACA -> AAA	T -> K	Substitution	Cystathionine gamma-lyase (EC 4.4.1.1)	1	1.6e-253
40_7	883125	883125	G -> T	SNP (transversion)	78	1	CAA -> AAA	Q -> K	Substitution	Organic hydroperoxide resistance protein	1	1e-208
21_8	908113	908113	G -> A	SNP (transition)	727	1	GGA -> AGA	G -> R	Substitution	DNA polymerase III alpha subunit (EC 2.7.7.7)	1	0
25_9	914604	914604	G -> A	SNP (transition)	256	1	GTA -> ATA	V -> I	Substitution	Pyruvate kinase (EC 2.7.1.40)	1	1.6e-218
17_9	931870	931870	G -> A	SNP (transition)							1	6.3e-196
30_7	948496	948496	C -> A	SNP (transversion)	202	3	GGC -> GGA		None	Glutamate-1-semialdehyde aminotransferase (EC 5.4.3.8)	1	1.6E-317
30_7	983675	983675	G -> T	SNP (transversion)	341	3	GCG -> GCT		None	Histidyl-tRNA synthetase (EC 6.1.1.21)	1	7.9e-222
30_7	1006061	1006061	C -> T	SNP (transition)	67	1	CGT -> TGT	R -> C	Substitution	Transcription elongation factor GreA	1	1.6e-218
31_6	1177524	1177524	G -> T	SNP (transversion)	69	2	GGT -> GTT	G -> V	Substitution	Dihydrolipoamide succinyltransferase component (E2) of 2-oxoglutarate dehydrogenase complex (EC 2.3.1.61)	1	1.6e-221
14_10	1178315	1178315	A -> G	SNP (transition)	333	1	AAT -> GAT	N -> D	Substitution	Dihydrolipoamide succinyltransferase component (E2) of 2-oxoglutarate dehydrogenase complex (EC 2.3.1.61)	1	1e-198
14_7	1242668	1242668	C -> A	SNP (transversion)	339	1	GCA -> TCA	A -> S	Substitution	Hydroxyaromatic non-oxidative decarboxylase protein C (EC 4.1.1.-)	1	2e-261
39_6	1245726	1245726	C -> A	SNP (transversion)	376	2	AGA -> ATA	R -> I	Substitution	DNA polymerase IV (EC 2.7.7.7)	0.95	2.7e-184
14_7	1247094	1247094	C -> A	SNP (transversion)	31	2	ACT -> AAT	T -> N	Substitution	4-oxalocrotonate tautomerase (EC 5.3.2.-)	1	1e-180
14_8	1247094	1247094	C -> A	SNP (transversion)	31	2	ACT -> AAT	T -> N	Substitution	4-oxalocrotonate tautomerase (EC 5.3.2.-)	1	6.3e-164
7_10	1291826	1291826	C -> A	SNP (transversion)	1325	1	GGT -> TGT	G -> C	Substitution	hypothetical protein	1	2.5e-250
7_6	1291826	1291826	C -> A	SNP (transversion)	1325	1	GGT -> TGT	G -> C	Substitution	hypothetical protein	1	4e-230
7_7	1291826	1291826	C -> A	SNP (transversion)	1325	1	GGT -> TGT	G -> C	Substitution	hypothetical protein	1	1.6e-221
7_8	1291826	1291826	C -> A	SNP (transversion)	1325	1	GGT -> TGT	G -> C	Substitution	hypothetical protein	1	2e-177
25_9	1307936	1307936	C -> T	SNP (transition)	161	1	GAT -> AAT	D -> N	Substitution	Phage capsid scaffolding protein # Fam Scf028	1	7.9e-189
25_9	1309857	1309857	C -> G	SNP (transversion)	317	2	CGT -> CCT	R -> P	Substitution	hypothetical protein	0.982	3.6e-178
25_9	1315058	1315058	C -> T	SNP (transition)	1	3	ATG -> ATA	M -> I	Start Codon Loss	hypothetical protein	1	7.9e-189
25_9	1316340	1316340	C -> T	SNP (transition)							1	4e-163
25_9	1321427	1321427	C -> T	SNP (transition)	28	3	TTG -> TTA		None	hypothetical protein	1	7.9e-159
39_8	1359006	1359006	C -> A	SNP (transversion)	376	2	GGT -> GTT	G -> V	Substitution	Aluminum resistance protein	1	1.3e-175
25_9	1361339	1361339	C -> T	SNP (transition)	16	1	GCT -> ACT	A -> T	Substitution	GTP-binding protein HflX	1	1e-192
10_6	1366159	1366159	T -> A	SNP (transversion)	481	1	ATT -> TTT	I -> F	Substitution	Aerobic glycerol-3-phosphate dehydrogenase (EC 1.1.5.3)	1	4e-247
25_10	1384082	1384082	T -> G	SNP (transversion)	391	3	CAA -> CAC	Q -> H	Substitution	2-oxoglutarate oxidoreductase, alpha subunit (EC 1.2.7.3)	1	2e-261
17_8	1384517	1384517	T -> C	SNP (transition)	246	3	GTA -> GTG		None	2-oxoglutarate oxidoreductase, alpha subunit (EC 1.2.7.3)	1	1e-170
39_6	1393459	1393459	G -> A	SNP (transition)							1	1e-192
25_9	1417401	1417401	G -> A	SNP (transition)	662	2	GCA -> GTA	A -> V	Substitution	DNA polymerase III alpha subunit (EC 2.7.7.7)	1	1e-272
30_10	1460445	1460445	G -> A	SNP (transition)	147	2	CCA -> CTA	P -> L	Substitution	3-oxoacyl-[acyl-carrier protein] reductase (EC 1.1.1.100)	1	6.3e-180
25_9	1469714	1469714	G -> A	SNP (transition)	454	2	GCT -> GTT	A -> V	Substitution	Dihydroxyacetone kinase family protein	1	6.3e-212
25_9	1503571	1503571	C -> T	SNP (transition)	59	1	GCA -> ACA	A -> T	Substitution	Bacteriophage	1	4e-247
19_9	1571984	1571984	A -> T	SNP (transversion)	39	3	GGT -> GGA		None	antibacterial protein	1	1e-238
37_8	1635381	1635381	C -> G	SNP (transversion)	294	3	GCG -> GCC		None	Pyruvate dehydrogenase E1 component beta subunit (EC 1.2.4.1)	1	2.5e-170
10_10	1638471	1638471	C -> A	SNP (transversion)	26	1	CTT -> ATT	L -> I	Substitution	Peptide deformylase (EC 3.5.1.88)	1	1e-208
10_6	1638471	1638471	C -> A	SNP (transversion)	26	1	CTT -> ATT	L -> I	Substitution	Peptide deformylase (EC 3.5.1.88)	1	4e-225
10_7	1638471	1638471	C -> A	SNP (transversion)	26	1	CTT -> ATT	L -> I	Substitution	Peptide deformylase (EC 3.5.1.88)	1	1e-221
14_10	1638471	1638471	C -> A	SNP (transversion)	26	1	CTT -> ATT	L -> I	Substitution	Peptide deformylase (EC 3.5.1.88)	1	7.9e-255
16_10	1638471	1638471	C -> A	SNP (transversion)	26	1	CTT -> ATT	L -> I	Substitution	Peptide deformylase (EC 3.5.1.88)	1	5e-169
16_6	1638471	1638471	C -> A	SNP (transversion)	26	1	CTT -> ATT	L -> I	Substitution	Peptide deformylase (EC 3.5.1.88)	1	7.9e-255
16_7	1638471	1638471	C -> A	SNP (transversion)	26	1	CTT -> ATT	L -> I	Substitution	Peptide deformylase (EC 3.5.1.88)	1	3.2e-182
16_8	1638471	1638471	C -> A	SNP (transversion)	26	1	CTT -> ATT	L -> I	Substitution	Peptide deformylase (EC 3.5.1.88)	1	4e-192
16_9	1638471	1638471	C -> A	SNP (transversion)	26	1	CTT -> ATT	L -> I	Substitution	Peptide deformylase (EC 3.5.1.88)	1	7.9e-222
17_6	1638471	1638471	C -> A	SNP (transversion)	26	1	CTT -> ATT	L -> I	Substitution	Peptide deformylase (EC 3.5.1.88)	1	5e-169
17_8	1638471	1638471	C -> A	SNP (transversion)	26	1	CTT -> ATT	L -> I	Substitution	Peptide deformylase (EC 3.5.1.88)	1	6.3e-215
17_9	1638471	1638471	C -> A	SNP (transversion)	26	1	CTT -> ATT	L -> I	Substitution	Peptide deformylase (EC 3.5.1.88)	1	5e-235
19_10	1638471	1638471	C -> A	SNP (transversion)	26	1	CTT -> ATT	L -> I	Substitution	Peptide deformylase (EC 3.5.1.88)	1	1.6e-251
19_8	1638471	1638471	C -> A	SNP (transversion)	26	1	CTT -> ATT	L -> I	Substitution	Peptide deformylase (EC 3.5.1.88)	1	1.6e-262
19_9	1638471	1638471	C -> A	SNP (transversion)	26	1	CTT -> ATT	L -> I	Substitution	Peptide deformylase (EC 3.5.1.88)	1	5e-202
2_10	1638471	1638471	C -> A	SNP (transversion)	26	1	CTT -> ATT	L -> I	Substitution	Peptide deformylase (EC 3.5.1.88)	1	4e-225
2_7	1638471	1638471	C -> A	SNP (transversion)	26	1	CTT -> ATT	L -> I	Substitution	Peptide deformylase (EC 3.5.1.88)	1	3.2e-248
2_8	1638471	1638471	C -> A	SNP (transversion)	26	1	CTT -> ATT	L -> I	Substitution	Peptide deformylase (EC 3.5.1.88)	1	1.3e-208
2_9	1638471	1638471	C -> A	SNP (transversion)	26	1	CTT -> ATT	L -> I	Substitution	Peptide deformylase (EC 3.5.1.88)	1	1e-272
25_10	1638471	1638471	C -> A	SNP (transversion)	26	1	CTT -> ATT	L -> I	Substitution	Peptide deformylase (EC 3.5.1.88)	1	1e-264
25_6	1638471	1638471	C -> A	SNP (transversion)	26	1	CTT -> ATT	L -> I	Substitution	Peptide deformylase (EC 3.5.1.88)	1	1.3e-274
25_8	1638471	1638471	C -> A	SNP (transversion)	26	1	CTT -> ATT	L -> I	Substitution	Peptide deformylase (EC 3.5.1.88)	0.956	2.1e-281
25_9	1638471	1638471	C -> A	SNP (transversion)	26	1	CTT -> ATT	L -> I	Substitution	Peptide deformylase (EC 3.5.1.88)	1	1.6e-218
30_10	1638471	1638471	C -> A	SNP (transversion)	26	1	CTT -> ATT	L -> I	Substitution	Peptide deformylase (EC 3.5.1.88)	1	2e-195
30_6	1638471	1638471	C -> A	SNP (transversion)	26	1	CTT -> ATT	L -> I	Substitution	Peptide deformylase (EC 3.5.1.88)	1	3.2e-182
30_9	1638471	1638471	C -> A	SNP (transversion)	26	1	CTT -> ATT	L -> I	Substitution	Peptide deformylase (EC 3.5.1.88)	1	1.6e-228
31_10	1638471	1638471	C -> A	SNP (transversion)	26	1	CTT -> ATT	L -> I	Substitution	Peptide deformylase (EC 3.5.1.88)	1	6.3e-212
31_8	1638471	1638471	C -> A	SNP (transversion)	26	1	CTT -> ATT	L -> I	Substitution	Peptide deformylase (EC 3.5.1.88)	1	4e-225
37_8	1638471	1638471	C -> A	SNP (transversion)	26	1	CTT -> ATT	L -> I	Substitution	Peptide deformylase (EC 3.5.1.88)	1	2.5e-172
37_9	1638471	1638471	C -> A	SNP (transversion)	26	1	CTT -> ATT	L -> I	Substitution	Peptide deformylase (EC 3.5.1.88)	1	1.3e-175
39_6	1638471	1638471	C -> A	SNP (transversion)	26	1	CTT -> ATT	L -> I	Substitution	Peptide deformylase (EC 3.5.1.88)	1	3.2e-281
39_7	1638471	1638471	C -> A	SNP (transversion)	26	1	CTT -> ATT	L -> I	Substitution	Peptide deformylase (EC 3.5.1.88)	1	2.5e-235
39_8	1638471	1638471	C -> A	SNP (transversion)	26	1	CTT -> ATT	L -> I	Substitution	Peptide deformylase (EC 3.5.1.88)	1	6.3e-215
40_6	1638471	1638471	C -> A	SNP (transversion)	26	1	CTT -> ATT	L -> I	Substitution	Peptide deformylase (EC 3.5.1.88)	1	5e-169
40_8	1638471	1638471	C -> A	SNP (transversion)	26	1	CTT -> ATT	L -> I	Substitution	Peptide deformylase (EC 3.5.1.88)	1	2.5e-201
7_10	1638471	1638471	C -> A	SNP (transversion)	26	1	CTT -> ATT	L -> I	Substitution	Peptide deformylase (EC 3.5.1.88)	1	1e-204
7_6	1638471	1638471	C -> A	SNP (transversion)	26	1	CTT -> ATT	L -> I	Substitution	Peptide deformylase (EC 3.5.1.88)	1	6.3e-164
7_7	1638471	1638471	C -> A	SNP (transversion)	26	1	CTT -> ATT	L -> I	Substitution	Peptide deformylase (EC 3.5.1.88)	1	1.3e-175
5_9	1646360	1646360	G -> A	SNP (transition)	401	1	CGT -> TGT	R -> C	Substitution	Phosphoenolpyruvate-protein phosphotransferase of PTS system (EC 2.7.3.9)	1	4e-258
10_10	1668454	1668454	T -> G	SNP (transversion)	86	1	TAT -> GAT	Y -> D	Substitution	Chitinase B	1	2e-261
2_6	1683711	1683711	G -> T	SNP (transversion)							1	2e-228
5_6	1687602	1687602	C -> A	SNP (transversion)	383	1	GAT -> TAT	D -> Y	Substitution	Mannitol operon activator, BglG family	0.986	1.8e-200
16_10	1719340	1719340	G -> C	SNP (transversion)	130	1	GCA -> CCA	A -> P	Substitution	spermine/spermidine acetyltransferase blt	1	2.5e-172
16_8	1719340	1719340	G -> C	SNP (transversion)	130	1	GCA -> CCA	A -> P	Substitution	spermine/spermidine acetyltransferase blt	1	4e-263
14_10	1777137	1777137	C -> T	SNP (transition)							0.912	2.9e-295
10_8	1794830	1794830	A -> T	SNP (transversion)							1	4e-295
10_8	1794880	1794880	C -> T	SNP (transition)							1	1.6e-211
10_8	1794892	1794892	C -> T	SNP (transition)							1	2.5e-238
10_8	1794993	1794993	C -> T	SNP (transition)							1	1.6e-237
10_8	1795088	1795088	T -> C	SNP (transition)							1	1e-272
10_8	1795120	1795120	T -> C	SNP (transition)							1	4e-261
10_8	1795522	1795522	G -> A	SNP (transition)							1	4e-199
10_8	1795580	1795580	A -> T	SNP (transversion)							1	1e-208
10_8	1795592	1795592	G -> A	SNP (transition)							1	1e-204
10_8	1795631	1795631	A -> G	SNP (transition)							0.986	7.4e-218
10_8	1795706	1795706	G -> A	SNP (transition)							0.989	1.1e-274
10_8	1795714	1795714	T -> C	SNP (transition)							1	1.6e-285
10_8	1795856	1795856	G -> A	SNP (transition)							1	1.3e-264
10_8	1795985	1795985	A -> G	SNP (transition)							1	4e-199
10_8	1796107	1796107	T -> C	SNP (transition)							1	7.9e-221
10_8	1796138	1796138	C -> T	SNP (transition)							1	1.6e-242
10_8	1796175	1796175	C -> T	SNP (transition)							1	6.3e-162
10_8	1796206	1796206	A -> G	SNP (transition)							1	3.2e-171
19_7	1799953	1799953	C -> A	SNP (transversion)	211	3	GAG -> GAT	E -> D	Substitution	hypothetical protein	1	0
14_6	1868643	1868643	G -> T	SNP (transversion)	72	3	AAC -> AAA	N -> K	Substitution	Ferrichrome-binding periplasmic protein precursor (TC 3.A.1.14.3)	1	1.6E-317
30_9	1884770	1884770	G -> T	SNP (transversion)	160	2	GGT -> GTT	G -> V	Substitution	Inner membrane protein translocase component YidC, short form OxaI-like	1	1e-261
10_10	1885440	1885440	C -> T	SNP (transition)							0.966	7e-185
10_10	1885811	1885811	A -> C	SNP (transversion)							1	1.3e-177
10_6	1885811	1885811	A -> C	SNP (transversion)							1	1.6e-199
10_9	1885811	1885811	A -> C	SNP (transversion)							1	1.6e-151
14_10	1885811	1885811	A -> C	SNP (transversion)							1	1e-204
14_6	1885811	1885811	A -> C	SNP (transversion)							1	1e-174
14_7	1885811	1885811	A -> C	SNP (transversion)							1	5e-241
14_8	1885811	1885811	A -> C	SNP (transversion)							1	1.6e-138
16_10	1885811	1885811	A -> C	SNP (transversion)							1	1e-186
16_6	1885811	1885811	A -> C	SNP (transversion)							1	2.5e-230
16_7	1885811	1885811	A -> C	SNP (transversion)							1	7.9e-172
16_8	1885811	1885811	A -> C	SNP (transversion)							1	1e-140
16_9	1885811	1885811	A -> C	SNP (transversion)							1	1e-225
17_10	1885811	1885811	A -> C	SNP (transversion)							0.984	1.2e-163
17_8	1885811	1885811	A -> C	SNP (transversion)							1	3.2e-176
17_9	1885811	1885811	A -> C	SNP (transversion)							0.989	2.2e-242
19_10	1885811	1885811	A -> C	SNP (transversion)							1	1e-224
19_6	1885811	1885811	A -> C	SNP (transversion)							0.983	1.2e-175
19_7	1885811	1885811	A -> C	SNP (transversion)							1	6.3e-194
19_8	1885811	1885811	A -> C	SNP (transversion)							1	1e-261
19_9	1885811	1885811	A -> C	SNP (transversion)							1	3.2e-158
2_10	1885811	1885811	A -> C	SNP (transversion)							0.984	1.2e-163
2_6	1885811	1885811	A -> C	SNP (transversion)							1	1e-196
2_7	1885811	1885811	A -> C	SNP (transversion)							0.955	3e-175
2_8	1885811	1885811	A -> C	SNP (transversion)							1	5e-214
2_9	1885811	1885811	A -> C	SNP (transversion)							0.988	8.1e-223
21_10	1885811	1885811	A -> C	SNP (transversion)							0.981	4.3e-142
21_6	1885811	1885811	A -> C	SNP (transversion)							1	3.2e-189
21_7	1885811	1885811	A -> C	SNP (transversion)							1	6.3e-152
21_8	1885811	1885811	A -> C	SNP (transversion)							0.97	7e-186
25_6	1885811	1885811	A -> C	SNP (transversion)							0.988	1.3e-225
25_8	1885811	1885811	A -> C	SNP (transversion)							1	5e-195
25_9	1885811	1885811	A -> C	SNP (transversion)							1	1e-210
30_7	1885811	1885811	A -> C	SNP (transversion)							1	1.6e-180
30_8	1885811	1885811	A -> C	SNP (transversion)							0.967	1.1e-165
30_9	1885811	1885811	A -> C	SNP (transversion)							1	5e-214
31_6	1885811	1885811	A -> C	SNP (transversion)							1	2.5e-215
31_8	1885811	1885811	A -> C	SNP (transversion)							1	2.5e-174
37_6	1885811	1885811	A -> C	SNP (transversion)							0.981	6.5e-147
37_8	1885811	1885811	A -> C	SNP (transversion)							1	1e-154
39_10	1885811	1885811	A -> C	SNP (transversion)							1	4e-163
39_6	1885811	1885811	A -> C	SNP (transversion)							1	3.2e-176
39_9	1885811	1885811	A -> C	SNP (transversion)							0.98	3.1e-136
40_10	1885811	1885811	A -> C	SNP (transversion)							0.983	2.3e-161
40_6	1885811	1885811	A -> C	SNP (transversion)							1	3.2e-138
40_8	1885811	1885811	A -> C	SNP (transversion)							1	1.3e-183
40_9	1885811	1885811	A -> C	SNP (transversion)							1	1e-213
5_8	1885811	1885811	A -> C	SNP (transversion)							0.984	6.1e-167
7_6	1885811	1885811	A -> C	SNP (transversion)							1	1.6e-199
7_8	1885811	1885811	A -> C	SNP (transversion)							1	6.3e-166
7_9	1885811	1885811	A -> C	SNP (transversion)							1	1.6e-149
Ancestor	1885811	1885811	A -> C	SNP (transversion)							0.988	8.1e-223
25_7	1951793	1951793	G -> T	SNP (transversion)							1	2.5e-282
25_8	2101129	2101129	A -> G	SNP (transition)	19	3	GCA -> GCG		None	Xylulose kinase (EC 2.7.1.17)	0.991	0
25_7	2114934	2114934	G -> T	SNP (transversion)	35	2	GGT -> GTT	G -> V	Substitution	hypothetical protein	1	2.5e-271
39_6	2139124	2139125	CT -> AC	Substitution							99.0% -> 99.1%	2.2e-59
39_6	2139132	2139132	A -> G	SNP (transition)							1	2e-60
39_6	2139135	2139136	TT -> AA	Substitution							99.4% -> 99.5%	5e-52
39_6	2139141	2139143	AAC -> TTT	Substitution							0.994	6.7e-49
39_6	2139148	2139148	C -> T	SNP (transition)							1	6.3e-41
39_6	2139150	2139150	C -> T	SNP (transition)							1	5e-40
39_6	2139159	2139159	G -> A	SNP (transition)							0.988	4.1e-23
39_6	2148297	2148297	A -> C	SNP (transversion)							0.984	4.1e-18
39_6	2148300	2148300	A -> T	SNP (transversion)							0.986	3.6e-20
39_6	2148302	2148306	TCCAA -> AAATC	Substitution							1	1.6e-23
39_6	2148308	2148311	TGAA -> GTGT	Substitution							1	7.9e-27
39_6	2148313	2148318	ATATAG -> TCGGCC	Substitution							98.2% -> 98.3%	2.5e-34
39_6	2148320	2148320	A -> T	SNP (transversion)							1	2.5e-37
39_6	2148322	2148324	TCA -> GTG	Substitution							1	1e-42
39_6	2148326	2148327	CA -> TT	Substitution							1	4e-45
39_6	2148329	2148329	C -> G	SNP (transversion)							1	5e-49
39_6	2156076	2156077	CT -> AC	Substitution							1	5e-61
39_6	2156084	2156084	A -> G	SNP (transition)							1	2.5e-58
39_6	2156087	2156088	TT -> AA	Substitution							97.0% -> 98.3%	3.7e-48
39_6	2156093	2156095	AAC -> TTT	Substitution							98.7% -> 98.8%	5e-44
39_6	2156100	2156100	C -> T	SNP (transition)							1	4e-42
39_6	2156102	2156102	C -> T	SNP (transition)							1	1.6e-41
39_6	2156111	2156111	G -> A	SNP (transition)							1	7.9e-30
39_6	2156118	2156118	A -> T	SNP (transversion)							0.977	3e-23
39_6	2156126	2156126	T -> A	SNP (transversion)							1	1.6e-23
39_6	2156131	2156135	TCTAT -> GAGGC	Substitution							98.5% -> 98.6%	1.8e-20
39_6	2156137	2156138	GT -> AA	Substitution							0.97	1.1e-18
39_6	2165249	2165249	A -> C	SNP (transversion)							1	1.6e-23
39_6	2165252	2165252	A -> T	SNP (transversion)							0.988	2.1e-23
39_6	2165254	2165258	TCCAA -> AAATC	Substitution							1	1.3e-28
39_6	2165260	2165263	TGAA -> GTGT	Substitution							98.1% -> 98.4%	4.3e-31
39_6	2165265	2165270	ATATAG -> TCGGCC	Substitution							1	5e-40
39_6	2165272	2165272	A -> T	SNP (transversion)							1	1e-42
39_6	2165274	2165276	TCA -> GTG	Substitution							1	2.5e-49
39_6	2165278	2165279	CA -> TT	Substitution							1	6.3e-53
39_6	2165281	2165281	C -> G	SNP (transversion)							1	5e-58
21_10	2237489	2237489	C -> A	SNP (transversion)							1	1.2E-322
21_8	2237489	2237489	C -> A	SNP (transversion)							1	1e-297
21_9	2237489	2237489	C -> A	SNP (transversion)							1	3.2e-189
7_10	2251984	2251983	+CC	Insertion	620	1			Frame Shift	Phosphoesterase, DHH family protein	0.958	0
7_6	2251984	2251983	+CC	Insertion	620	1			Frame Shift	Phosphoesterase, DHH family protein	0.943	0
7_7	2251984	2251983	+CC	Insertion	620	1			Frame Shift	Phosphoesterase, DHH family protein	90.0% -> 90.7%	0
7_8	2251984	2251983	+CC	Insertion	620	1			Frame Shift	Phosphoesterase, DHH family protein	0.962	0
2_10	2252091	2252091	C -> A	SNP (transversion)	584	1			Truncation	Phosphoesterase, DHH family protein	1	0
2_7	2252091	2252091	C -> A	SNP (transversion)	584	1			Truncation	Phosphoesterase, DHH family protein	0.986	0
2_8	2252091	2252091	C -> A	SNP (transversion)	584	1			Truncation	Phosphoesterase, DHH family protein	1	0
2_9	2252091	2252091	C -> A	SNP (transversion)	584	1			Truncation	Phosphoesterase, DHH family protein	1	0
7_9	2252514	2252514	G -> A	SNP (transition)	443	1	CAT -> TAT	H -> Y	Substitution	Phosphoesterase, DHH family protein	1	0
5_10	2253831	2253831	G -> A	SNP (transition)	4	1			Truncation	Phosphoesterase, DHH family protein	1	4.0E-311
5_6	2253831	2253831	G -> A	SNP (transition)	4	1			Truncation	Phosphoesterase, DHH family protein	1	0
5_7	2253831	2253831	G -> A	SNP (transition)	4	1			Truncation	Phosphoesterase, DHH family protein	0.991	0
5_8	2253831	2253831	G -> A	SNP (transition)	4	1			Truncation	Phosphoesterase, DHH family protein	1	0
5_9	2253831	2253831	G -> A	SNP (transition)	4	1			Truncation	Phosphoesterase, DHH family protein	0.993	0
25_9	2262514	2262514	G -> T	SNP (transversion)	765	3	GAC -> GAA	D -> E	Substitution	DNA gyrase subunit A (EC 5.99.1.3)	1	0
10_8	2285566	2285566	G -> T	SNP (transversion)	356	1			Truncation	hypothetical protein	0.985	1.4e-206
10_9	2319444	2319444	A -> G	SNP (transition)	253	3	GCA -> GCG		None	Glutamate-1-semialdehyde aminotransferase (EC 5.4.3.8)	1	2e-261
19_9	2325559	2325559	T -> C	SNP (transition)	178	2	GTG -> GCG	V -> A	Substitution	Hypothetical protein SAV1869	1	1.6e-251
10_9	2394420	2394420	G -> A	SNP (transition)	225	2	ACA -> ATA	T -> I	Substitution	Lysyl-tRNA synthetase (class II) (EC 6.1.1.6)	0.99	4.0E-322
19_9	2426387	2426387	C -> A	SNP (transversion)	103	1	GTT -> TTT	V -> F	Substitution	Signal peptidase-like protein	1	4e-295
10_10	2434745	2434745	T -> G	SNP (transversion)	302	1	TAT -> GAT	Y -> D	Substitution	truncated biofilm-associated surface protein	0.974	0
10_6	2434745	2434745	T -> G	SNP (transversion)	302	1	TAT -> GAT	Y -> D	Substitution	truncated biofilm-associated surface protein	1	0
10_7	2434745	2434745	T -> G	SNP (transversion)	302	1	TAT -> GAT	Y -> D	Substitution	truncated biofilm-associated surface protein	1	0
10_8	2434745	2434745	T -> G	SNP (transversion)	302	1	TAT -> GAT	Y -> D	Substitution	truncated biofilm-associated surface protein	1	4.0E-323
10_9	2434745	2434745	T -> G	SNP (transversion)	302	1	TAT -> GAT	Y -> D	Substitution	truncated biofilm-associated surface protein	1	0
14_10	2434745	2434745	T -> G	SNP (transversion)	302	1	TAT -> GAT	Y -> D	Substitution	truncated biofilm-associated surface protein	1	0
14_6	2434745	2434745	T -> G	SNP (transversion)	302	1	TAT -> GAT	Y -> D	Substitution	truncated biofilm-associated surface protein	0.992	0
14_7	2434745	2434745	T -> G	SNP (transversion)	302	1	TAT -> GAT	Y -> D	Substitution	truncated biofilm-associated surface protein	1	0
14_8	2434745	2434745	T -> G	SNP (transversion)	302	1	TAT -> GAT	Y -> D	Substitution	truncated biofilm-associated surface protein	1	0
14_9	2434745	2434745	T -> G	SNP (transversion)	302	1	TAT -> GAT	Y -> D	Substitution	truncated biofilm-associated surface protein	1	6.3e-276
16_10	2434745	2434745	T -> G	SNP (transversion)	302	1	TAT -> GAT	Y -> D	Substitution	truncated biofilm-associated surface protein	1	0
16_6	2434745	2434745	T -> G	SNP (transversion)	302	1	TAT -> GAT	Y -> D	Substitution	truncated biofilm-associated surface protein	1	0
16_7	2434745	2434745	T -> G	SNP (transversion)	302	1	TAT -> GAT	Y -> D	Substitution	truncated biofilm-associated surface protein	1	0
16_8	2434745	2434745	T -> G	SNP (transversion)	302	1	TAT -> GAT	Y -> D	Substitution	truncated biofilm-associated surface protein	1	0
16_9	2434745	2434745	T -> G	SNP (transversion)	302	1	TAT -> GAT	Y -> D	Substitution	truncated biofilm-associated surface protein	1	0
17_10	2434745	2434745	T -> G	SNP (transversion)	302	1	TAT -> GAT	Y -> D	Substitution	truncated biofilm-associated surface protein	1	0
17_6	2434745	2434745	T -> G	SNP (transversion)	302	1	TAT -> GAT	Y -> D	Substitution	truncated biofilm-associated surface protein	1	1e-267
17_7	2434745	2434745	T -> G	SNP (transversion)	302	1	TAT -> GAT	Y -> D	Substitution	truncated biofilm-associated surface protein	1	0
17_8	2434745	2434745	T -> G	SNP (transversion)	302	1	TAT -> GAT	Y -> D	Substitution	truncated biofilm-associated surface protein	1	0
17_9	2434745	2434745	T -> G	SNP (transversion)	302	1	TAT -> GAT	Y -> D	Substitution	truncated biofilm-associated surface protein	0.993	0
19_10	2434745	2434745	T -> G	SNP (transversion)	302	1	TAT -> GAT	Y -> D	Substitution	truncated biofilm-associated surface protein	1	0
19_6	2434745	2434745	T -> G	SNP (transversion)	302	1	TAT -> GAT	Y -> D	Substitution	truncated biofilm-associated surface protein	1	0
19_7	2434745	2434745	T -> G	SNP (transversion)	302	1	TAT -> GAT	Y -> D	Substitution	truncated biofilm-associated surface protein	1	0
19_8	2434745	2434745	T -> G	SNP (transversion)	302	1	TAT -> GAT	Y -> D	Substitution	truncated biofilm-associated surface protein	1	0
19_9	2434745	2434745	T -> G	SNP (transversion)	302	1	TAT -> GAT	Y -> D	Substitution	truncated biofilm-associated surface protein	1	0
2_10	2434745	2434745	T -> G	SNP (transversion)	302	1	TAT -> GAT	Y -> D	Substitution	truncated biofilm-associated surface protein	1	0
2_6	2434745	2434745	T -> G	SNP (transversion)	302	1	TAT -> GAT	Y -> D	Substitution	truncated biofilm-associated surface protein	1	0
2_7	2434745	2434745	T -> G	SNP (transversion)	302	1	TAT -> GAT	Y -> D	Substitution	truncated biofilm-associated surface protein	1	0
2_8	2434745	2434745	T -> G	SNP (transversion)	302	1	TAT -> GAT	Y -> D	Substitution	truncated biofilm-associated surface protein	1	4.9E-324
2_9	2434745	2434745	T -> G	SNP (transversion)	302	1	TAT -> GAT	Y -> D	Substitution	truncated biofilm-associated surface protein	1	0
21_10	2434745	2434745	T -> G	SNP (transversion)	302	1	TAT -> GAT	Y -> D	Substitution	truncated biofilm-associated surface protein	1	6.3E-311
21_6	2434745	2434745	T -> G	SNP (transversion)	302	1	TAT -> GAT	Y -> D	Substitution	truncated biofilm-associated surface protein	1	0
21_7	2434745	2434745	T -> G	SNP (transversion)	302	1	TAT -> GAT	Y -> D	Substitution	truncated biofilm-associated surface protein	1	0
21_8	2434745	2434745	T -> G	SNP (transversion)	302	1	TAT -> GAT	Y -> D	Substitution	truncated biofilm-associated surface protein	1	0
21_9	2434745	2434745	T -> G	SNP (transversion)	302	1	TAT -> GAT	Y -> D	Substitution	truncated biofilm-associated surface protein	1	1e-258
25_10	2434745	2434745	T -> G	SNP (transversion)	302	1	TAT -> GAT	Y -> D	Substitution	truncated biofilm-associated surface protein	0.992	0
25_6	2434745	2434745	T -> G	SNP (transversion)	302	1	TAT -> GAT	Y -> D	Substitution	truncated biofilm-associated surface protein	1	0
25_7	2434745	2434745	T -> G	SNP (transversion)	302	1	TAT -> GAT	Y -> D	Substitution	truncated biofilm-associated surface protein	0.993	0
25_8	2434745	2434745	T -> G	SNP (transversion)	302	1	TAT -> GAT	Y -> D	Substitution	truncated biofilm-associated surface protein	1	0
25_9	2434745	2434745	T -> G	SNP (transversion)	302	1	TAT -> GAT	Y -> D	Substitution	truncated biofilm-associated surface protein	0.992	0
30_10	2434745	2434745	T -> G	SNP (transversion)	302	1	TAT -> GAT	Y -> D	Substitution	truncated biofilm-associated surface protein	1	0
30_6	2434745	2434745	T -> G	SNP (transversion)	302	1	TAT -> GAT	Y -> D	Substitution	truncated biofilm-associated surface protein	1	0
30_7	2434745	2434745	T -> G	SNP (transversion)	302	1	TAT -> GAT	Y -> D	Substitution	truncated biofilm-associated surface protein	0.993	0
30_8	2434745	2434745	T -> G	SNP (transversion)	302	1	TAT -> GAT	Y -> D	Substitution	truncated biofilm-associated surface protein	1	0
30_9	2434745	2434745	T -> G	SNP (transversion)	302	1	TAT -> GAT	Y -> D	Substitution	truncated biofilm-associated surface protein	0.984	0
31_10	2434745	2434745	T -> G	SNP (transversion)	302	1	TAT -> GAT	Y -> D	Substitution	truncated biofilm-associated surface protein	0.992	0
31_6	2434745	2434745	T -> G	SNP (transversion)	302	1	TAT -> GAT	Y -> D	Substitution	truncated biofilm-associated surface protein	1	0
31_7	2434745	2434745	T -> G	SNP (transversion)	302	1	TAT -> GAT	Y -> D	Substitution	truncated biofilm-associated surface protein	1	2.5e-298
31_8	2434745	2434745	T -> G	SNP (transversion)	302	1	TAT -> GAT	Y -> D	Substitution	truncated biofilm-associated surface protein	1	0
31_9	2434745	2434745	T -> G	SNP (transversion)	302	1	TAT -> GAT	Y -> D	Substitution	truncated biofilm-associated surface protein	1	0
37_10	2434745	2434745	T -> G	SNP (transversion)	302	1	TAT -> GAT	Y -> D	Substitution	truncated biofilm-associated surface protein	1	0
37_6	2434745	2434745	T -> G	SNP (transversion)	302	1	TAT -> GAT	Y -> D	Substitution	truncated biofilm-associated surface protein	1	0
37_7	2434745	2434745	T -> G	SNP (transversion)	302	1	TAT -> GAT	Y -> D	Substitution	truncated biofilm-associated surface protein	1	0
37_8	2434745	2434745	T -> G	SNP (transversion)	302	1	TAT -> GAT	Y -> D	Substitution	truncated biofilm-associated surface protein	1	0
37_9	2434745	2434745	T -> G	SNP (transversion)	302	1	TAT -> GAT	Y -> D	Substitution	truncated biofilm-associated surface protein	1	0
39_10	2434745	2434745	T -> G	SNP (transversion)	302	1	TAT -> GAT	Y -> D	Substitution	truncated biofilm-associated surface protein	1	0
39_6	2434745	2434745	T -> G	SNP (transversion)	302	1	TAT -> GAT	Y -> D	Substitution	truncated biofilm-associated surface protein	0.993	0
39_7	2434745	2434745	T -> G	SNP (transversion)	302	1	TAT -> GAT	Y -> D	Substitution	truncated biofilm-associated surface protein	1	0
39_8	2434745	2434745	T -> G	SNP (transversion)	302	1	TAT -> GAT	Y -> D	Substitution	truncated biofilm-associated surface protein	1	0
39_9	2434745	2434745	T -> G	SNP (transversion)	302	1	TAT -> GAT	Y -> D	Substitution	truncated biofilm-associated surface protein	1	2.5e-298
40_10	2434745	2434745	T -> G	SNP (transversion)	302	1	TAT -> GAT	Y -> D	Substitution	truncated biofilm-associated surface protein	1	0
40_6	2434745	2434745	T -> G	SNP (transversion)	302	1	TAT -> GAT	Y -> D	Substitution	truncated biofilm-associated surface protein	1	0
40_7	2434745	2434745	T -> G	SNP (transversion)	302	1	TAT -> GAT	Y -> D	Substitution	truncated biofilm-associated surface protein	1	0
40_8	2434745	2434745	T -> G	SNP (transversion)	302	1	TAT -> GAT	Y -> D	Substitution	truncated biofilm-associated surface protein	1	0
40_9	2434745	2434745	T -> G	SNP (transversion)	302	1	TAT -> GAT	Y -> D	Substitution	truncated biofilm-associated surface protein	1	4e-279
5_10	2434745	2434745	T -> G	SNP (transversion)	302	1	TAT -> GAT	Y -> D	Substitution	truncated biofilm-associated surface protein	1	0
5_6	2434745	2434745	T -> G	SNP (transversion)	302	1	TAT -> GAT	Y -> D	Substitution	truncated biofilm-associated surface protein	1	0
5_7	2434745	2434745	T -> G	SNP (transversion)	302	1	TAT -> GAT	Y -> D	Substitution	truncated biofilm-associated surface protein	1	1.6e-269
5_8	2434745	2434745	T -> G	SNP (transversion)	302	1	TAT -> GAT	Y -> D	Substitution	truncated biofilm-associated surface protein	1	0
5_9	2434745	2434745	T -> G	SNP (transversion)	302	1	TAT -> GAT	Y -> D	Substitution	truncated biofilm-associated surface protein	1	0
7_10	2434745	2434745	T -> G	SNP (transversion)	302	1	TAT -> GAT	Y -> D	Substitution	truncated biofilm-associated surface protein	1	0
7_6	2434745	2434745	T -> G	SNP (transversion)	302	1	TAT -> GAT	Y -> D	Substitution	truncated biofilm-associated surface protein	1	0
7_7	2434745	2434745	T -> G	SNP (transversion)	302	1	TAT -> GAT	Y -> D	Substitution	truncated biofilm-associated surface protein	1	0
7_8	2434745	2434745	T -> G	SNP (transversion)	302	1	TAT -> GAT	Y -> D	Substitution	truncated biofilm-associated surface protein	1	0
7_9	2434745	2434745	T -> G	SNP (transversion)	302	1	TAT -> GAT	Y -> D	Substitution	truncated biofilm-associated surface protein	0.991	0
Ancestor	2434745	2434745	T -> G	SNP (transversion)	302	1	TAT -> GAT	Y -> D	Substitution	truncated biofilm-associated surface protein	1	0
10_9	2434970	2434970	G -> T	SNP (transversion)	377	1	GGT -> TGT	G -> C	Substitution	truncated biofilm-associated surface protein	1	0
25_9	2480719	2480719	C -> A	SNP (transversion)	311	2	AGT -> ATT	S -> I	Substitution	Predicted nicotinate-regulated transporter BH3254	1	0
10_10	2499689	2499688	+T	Insertion							0.998	0
10_6	2499689	2499688	+T	Insertion							0.993	0
10_7	2499689	2499688	+T	Insertion							0.991	0
10_8	2499689	2499688	+T	Insertion							0.984	0
10_9	2499689	2499688	+T	Insertion							1	0
14_10	2499689	2499688	+T	Insertion							0.992	0
14_6	2499689	2499688	+T	Insertion							0.996	0
14_7	2499689	2499688	+T	Insertion							0.993	0
14_8	2499689	2499688	+T	Insertion							0.988	0
14_9	2499689	2499688	+T	Insertion							0.984	0
16_10	2499689	2499688	+T	Insertion							0.98	0
16_6	2499689	2499688	+T	Insertion							0.99	0
16_7	2499689	2499688	+T	Insertion							0.996	0
16_8	2499689	2499688	+T	Insertion							0.994	0
16_9	2499689	2499688	+T	Insertion							0.996	0
17_10	2499689	2499688	+T	Insertion							0.986	0
17_6	2499689	2499688	+T	Insertion							0.97	0
17_7	2499689	2499688	+T	Insertion							0.994	0
17_8	2499689	2499688	+T	Insertion							0.998	0
17_9	2499689	2499688	+T	Insertion							0.995	0
19_10	2499689	2499688	+T	Insertion							0.999	0
19_6	2499689	2499688	+T	Insertion							0.985	0
19_7	2499689	2499688	+T	Insertion							0.988	0
19_8	2499689	2499688	+T	Insertion							0.983	0
19_9	2499689	2499688	+T	Insertion							0.995	0
2_10	2499689	2499688	+T	Insertion							0.996	0
2_6	2499689	2499688	+T	Insertion							0.991	0
2_7	2499689	2499688	+T	Insertion							0.992	0
2_8	2499689	2499688	+T	Insertion							0.986	0
2_9	2499689	2499688	+T	Insertion							0.991	0
21_10	2499689	2499688	+T	Insertion							0.988	0
21_6	2499689	2499688	+T	Insertion							0.995	0
21_7	2499689	2499688	+T	Insertion							0.991	0
21_8	2499689	2499688	+T	Insertion							0.995	0
21_9	2499689	2499688	+T	Insertion							0.983	0
25_10	2499689	2499688	+T	Insertion							0.991	0
25_6	2499689	2499688	+T	Insertion							0.997	0
25_7	2499689	2499688	+T	Insertion							0.991	0
25_8	2499689	2499688	+T	Insertion							0.995	0
25_9	2499689	2499688	+T	Insertion							0.996	0
30_10	2499689	2499688	+T	Insertion							0.991	0
30_6	2499689	2499688	;+T	Insertion							0.994	0
30_7	2499689	2499688	+T	Insertion							0.993	0
30_8	2499689	2499688	+T	Insertion							0.991	0
30_9	2499689	2499688	+T	Insertion							0.986	0
31_10	2499689	2499688	+T	Insertion							0.987	0
31_6	2499689	2499688	+T	Insertion							0.984	0
31_7	2499689	2499688	+T	Insertion							0.996	0
31_8	2499689	2499688	+T	Insertion							0.997	0
31_9	2499689	2499688	+T	Insertion							0.994	0
37_10	2499689	2499688	+T	Insertion							0.988	0
37_6	2499689	2499688	+T	Insertion							0.994	0
37_7	2499689	2499688	+T	Insertion							0.968	0
37_8	2499689	2499688	+T	Insertion							0.998	0
37_9	2499689	2499688	+T	Insertion							0.995	0
39_10	2499689	2499688	+T	Insertion							0.988	0
39_6	2499689	2499688	+T	Insertion							0.985	0
39_7	2499689	2499688	+T	Insertion							0.992	0
39_8	2499689	2499688	+T	Insertion							0.986	0
39_9	2499689	2499688	+T	Insertion							0.991	0
40_10	2499689	2499688	+T	Insertion							0.984	0
40_6	2499689	2499688	+T	Insertion							0.979	0
40_7	2499689	2499688	+T	Insertion							0.996	0
40_8	2499689	2499688	+T	Insertion							0.995	0
40_9	2499689	2499688	+T	Insertion							0.998	0
5_10	2499689	2499688	+T	Insertion							0.976	0
5_6	2499689	2499688	+T	Insertion							0.997	0
5_7	2499689	2499688	+T	Insertion							0.976	0
5_8	2499689	2499688	+T	Insertion							0.992	0
5_9	2499689	2499688	+T	Insertion							0.994	0
7_10	2499689	2499688	+T	Insertion							0.987	0
7_6	2499689	2499688	+T	Insertion							0.994	0
7_7	2499689	2499688	+T	Insertion							0.996	0
7_8	2499689	2499688	+T	Insertion							0.989	0
7_9	2499689	2499688	+T	Insertion							0.981	0
Ancestor	2499689	2499688	+T	Insertion							0.986	0
2_6	2534999	2534999	C -> T	SNP (transition)	938	1	CTT -> TTT	L -> F	Substitution	DNA-directed RNA polymerase beta' subunit (EC 2.7.7.6)	1	1e-185
31_7	2552304	2552304	G -> A	SNP (transition)	500	1	GAT -> AAT	D -> N	Substitution	hypothetical protein	1	1e-186
37_6	2557818	2557818	G -> C	SNP (transversion)	28	1	GCA -> CCA	A -> P	Substitution	Ornithine cyclodeaminase (EC 4.3.1.12)	1	7.9e-222
19_7	2563828	2563828	(A)8 -> (A)7	Deletion (tandem repeat)	464	1			Frame Shift	CDP-glycerol glycerophosphotransferase( EC:2.7.8.12 )	0.977	1.2e-192
31_8	2579055	2579055	G -> A	SNP (transition)	126	1	GTA -> ATA	V -> I	Substitution	D-mannonate oxidoreductase (EC 1.1.1.57)	1	4e-215
40_7	2605337	2605337	C -> A	SNP (transversion)							1	1.6e-284
37_10	2605435	2605435	C -> A	SNP (transversion)							1	1.3e-208
14_10	2660141	2660141	G -> T	SNP (transversion)							1	0
14_10	2668610	2668610	G -> T	SNP (transversion)	99	1			Truncation	PTS system, cellobiose-specific IIC component (EC 2.7.1.69)	1	2e-261
40_9	2681847	2681847	C -> G	SNP (transversion)							1	0
10_10	2731565	2731565	(T)3 -> (T)2	Deletion (tandem repeat)	83	3			Frame Shift	Ammonium transporter	0.924	6.7e-153
10_6	2746077	2746077	G -> T	SNP (transversion)							1	7.9E-314
10_7	2746077	2746077	G -> T	SNP (transversion)							1	1e-279
14_10	2770588	2770588	G -> A	SNP (transition)	138	1	GGC -> AGC	G -> S	Substitution	Ornithine cyclodeaminase (EC 4.3.1.12) / Siderophore staphylobactin biosynthesis protein SbnB	1	1.6e-251
16_10	2794011	2794011	A -> G	SNP (transition)	476	2	TAT -> TGT	Y -> C	Substitution	hypothetical protein	1	5e-268
16_6	2794011	2794011	A -> G	SNP (transition)	476	2	TAT -> TGT	Y -> C	Substitution	hypothetical protein	1	0
16_8	2794011	2794011	A -> G	SNP (transition)	476	2	TAT -> TGT	Y -> C	Substitution	hypothetical protein	1	2e-294
19_7	2800377	2800377	G -> T	SNP (transversion)	155	1	GTT -> TTT	V -> F	Substitution	hypothetical protein	1	1e-198
16_10	2805718	2805718	T -> C	SNP (transition)	7	1	ACT -> GCT	T -> A	Substitution	Galactitol-1-phosphate 5-dehydrogenase (EC 1.1.1.251)	1	0
16_6	2805718	2805718	T -> C	SNP (transition)	7	1	ACT -> GCT	T -> A	Substitution	Galactitol-1-phosphate 5-dehydrogenase (EC 1.1.1.251)	0.976	0
16_8	2805718	2805718	T -> C	SNP (transition)	7	1	ACT -> GCT	T -> A	Substitution	Galactitol-1-phosphate 5-dehydrogenase (EC 1.1.1.251)	1	3.2e-248
7_9	2824016	2824016	T -> C	SNP (transition)							0.997	0
10_10	2825694	2825694	T -> G	SNP (transversion)							0.999	0
10_6	2825694	2825694	T -> G	SNP (transversion)							0.999	0
10_7	2825694	2825694	T -> G	SNP (transversion)							0.999	0
10_8	2825694	2825694	T -> G	SNP (transversion)							0.998	0
10_9	2825694	2825694	T -> G	SNP (transversion)							0.999	0
14_10	2825694	2825694	T -> G	SNP (transversion)							0.999	0
14_6	2825694	2825694	T -> G	SNP (transversion)							1	0
14_7	2825694	2825694	T -> G	SNP (transversion)							0.998	0
14_8	2825694	2825694	T -> G	SNP (transversion)							1	0
14_9	2825694	2825694	T -> G	SNP (transversion)							0.999	0
16_10	2825694	2825694	T -> G	SNP (transversion)							0.999	0
16_6	2825694	2825694	T -> G	SNP (transversion)							1	0
16_7	2825694	2825694	T -> G	SNP (transversion)							0.999	0
16_8	2825694	2825694	T -> G	SNP (transversion)							0.999	0
16_9	2825694	2825694	T -> G	SNP (transversion)							0.999	0
17_10	2825694	2825694	T -> G	SNP (transversion)							0.998	0
17_6	2825694	2825694	T -> G	SNP (transversion)							0.996	0
17_7	2825694	2825694	T -> G	SNP (transversion)							0.999	0
17_8	2825694	2825694	T -> G	SNP (transversion)							1	0
17_9	2825694	2825694	T -> G	SNP (transversion)							1	0
19_10	2825694	2825694	T -> G	SNP (transversion)							0.999	0
19_6	2825694	2825694	T -> G	SNP (transversion)							1	0
19_7	2825694	2825694	T -> G	SNP (transversion)							0.998	0
19_8	2825694	2825694	T -> G	SNP (transversion)							0.998	0
19_9	2825694	2825694	T -> G	SNP (transversion)							0.999	0
2_10	2825694	2825694	T -> G	SNP (transversion)							1	0
2_6	2825694	2825694	T -> G	SNP (transversion)							0.998	0
2_7	2825694	2825694	T -> G	SNP (transversion)							0.999	0
2_8	2825694	2825694	T -> G	SNP (transversion)							1	0
2_9	2825694	2825694	T -> G	SNP (transversion)							0.999	0
21_10	2825694	2825694	T -> G	SNP (transversion)							0.999	0
21_6	2825694	2825694	T -> G	SNP (transversion)							0.999	0
21_7	2825694	2825694	T -> G	SNP (transversion)							0.999	0
21_8	2825694	2825694	T -> G	SNP (transversion)							0.999	0
21_9	2825694	2825694	T -> G	SNP (transversion)							0.997	0
25_10	2825694	2825694	T -> G	SNP (transversion)							0.998	0
25_6	2825694	2825694	T -> G	SNP (transversion)							1	0
25_7	2825694	2825694	T -> G	SNP (transversion)							0.999	0
25_8	2825694	2825694	T -> G	SNP (transversion)							0.999	0
25_9	2825694	2825694	T -> G	SNP (transversion)							0.999	0
30_10	2825694	2825694	T -> G	SNP (transversion)							0.998	0
30_6	2825694	2825694	T -> G	SNP (transversion)							0.999	0
30_7	2825694	2825694	T -> G	SNP (transversion)							0.999	0
30_8	2825694	2825694	T -> G	SNP (transversion)							0.999	0
30_9	2825694	2825694	T -> G	SNP (transversion)							1	0
31_10	2825694	2825694	T -> G	SNP (transversion)							0.997	0
31_6	2825694	2825694	T -> G	SNP (transversion)							0.999	0
31_7	2825694	2825694	T -> G	SNP (transversion)							0.999	0
31_8	2825694	2825694	T -> G	SNP (transversion)							0.999	0
31_9	2825694	2825694	T -> G	SNP (transversion)							0.998	0
37_10	2825694	2825694	T -> G	SNP (transversion)							0.999	0
37_6	2825694	2825694	T -> G	SNP (transversion)							0.999	0
37_7	2825694	2825694	T -> G	SNP (transversion)							1	0
37_8	2825694	2825694	T -> G	SNP (transversion)							0.999	0
37_9	2825694	2825694	T -> G	SNP (transversion)							0.998	0
39_10	2825694	2825694	T -> G	SNP (transversion)							0.999	0
39_6	2825694	2825694	T -> G	SNP (transversion)							0.999	0
39_7	2825694	2825694	T -> G	SNP (transversion)							0.999	0
39_8	2825694	2825694	T -> G	SNP (transversion)							1	0
39_9	2825694	2825694	T -> G	SNP (transversion)							0.999	0
40_10	2825694	2825694	T -> G	SNP (transversion)							0.999	0
40_6	2825694	2825694	T -> G	SNP (transversion)							0.998	0
40_7	2825694	2825694	T -> G	SNP (transversion)							0.999	0
40_8	2825694	2825694	T -> G	SNP (transversion)							1	0
40_9	2825694	2825694	T -> G	SNP (transversion)							1	0
5_10	2825694	2825694	T -> G	SNP (transversion)							0.999	0
5_6	2825694	2825694	T -> G	SNP (transversion)							0.999	0
5_7	2825694	2825694	T -> G	SNP (transversion)							0.998	0
5_8	2825694	2825694	T -> G	SNP (transversion)							0.999	0
5_9	2825694	2825694	T -> G	SNP (transversion)							0.999	0
7_10	2825694	2825694	T -> G	SNP (transversion)							1	0
7_6	2825694	2825694	T -> G	SNP (transversion)							0.999	0
7_7	2825694	2825694	T -> G	SNP (transversion)							1	0
7_8	2825694	2825694	T -> G	SNP (transversion)							0.999	0
7_9	2825694	2825694	T -> G	SNP (transversion)							0.998	0
Ancestor	2825694	2825694	T -> G	SNP (transversion)							0.997	0
10_10	2825712	2825712	G -> T	SNP (transversion)							0.999	0
10_6	2825712	2825712	G -> T	SNP (transversion)							1	0
10_7	2825712	2825712	G -> T	SNP (transversion)							0.999	0
10_8	2825712	2825712	G -> T	SNP (transversion)							1	0
10_9	2825712	2825712	G -> T	SNP (transversion)							1	0
14_10	2825712	2825712	G -> T	SNP (transversion)							1	0
14_6	2825712	2825712	G -> T	SNP (transversion)							0.999	0
14_7	2825712	2825712	G -> T	SNP (transversion)							0.998	0
14_8	2825712	2825712	G -> T	SNP (transversion)							0.999	0
14_9	2825712	2825712	G -> T	SNP (transversion)							0.997	0
16_10	2825712	2825712	G -> T	SNP (transversion)							1	0
16_6	2825712	2825712	G -> T	SNP (transversion)							1	0
16_7	2825712	2825712	G -> T	SNP (transversion)							0.998	0
16_8	2825712	2825712	G -> T	SNP (transversion)							0.999	0
16_9	2825712	2825712	G -> T	SNP (transversion)							0.999	0
17_10	2825712	2825712	G -> T	SNP (transversion)							1	0
17_6	2825712	2825712	G -> T	SNP (transversion)							0.998	0
17_7	2825712	2825712	G -> T	SNP (transversion)							0.999	0
17_8	2825712	2825712	G -> T	SNP (transversion)							0.998	0
17_9	2825712	2825712	G -> T	SNP (transversion)							1	0
19_10	2825712	2825712	G -> T	SNP (transversion)							0.999	0
19_6	2825712	2825712	G -> T	SNP (transversion)							0.999	0
19_7	2825712	2825712	G -> T	SNP (transversion)							1	0
19_8	2825712	2825712	G -> T	SNP (transversion)							0.999	0
19_9	2825712	2825712	G -> T	SNP (transversion)							0.998	0
2_10	2825712	2825712	G -> T	SNP (transversion)							0.999	0
2_6	2825712	2825712	G -> T	SNP (transversion)							0.999	0
2_7	2825712	2825712	G -> T	SNP (transversion)							0.999	0
2_8	2825712	2825712	G -> T	SNP (transversion)							1	0
2_9	2825712	2825712	G -> T	SNP (transversion)							0.999	0
21_10	2825712	2825712	G -> T	SNP (transversion)							0.999	0
21_6	2825712	2825712	G -> T	SNP (transversion)							0.999	0
21_7	2825712	2825712	G -> T	SNP (transversion)							0.999	0
21_8	2825712	2825712	G -> T	SNP (transversion)							1	0
21_9	2825712	2825712	G -> T	SNP (transversion)							0.996	0
25_10	2825712	2825712	G -> T	SNP (transversion)							0.998	0
25_6	2825712	2825712	G -> T	SNP (transversion)							0.996	0
25_7	2825712	2825712	G -> T	SNP (transversion)							1	0
25_8	2825712	2825712	G -> T	SNP (transversion)							0.999	0
25_9	2825712	2825712	G -> T	SNP (transversion)							0.999	0
30_10	2825712	2825712	G -> T	SNP (transversion)							1	0
30_6	2825712	2825712	G -> T	SNP (transversion)							0.999	0
30_7	2825712	2825712	G -> T	SNP (transversion)							0.995	0
30_8	2825712	2825712	G -> T	SNP (transversion)							0.999	0
30_9	2825712	2825712	G -> T	SNP (transversion)							0.998	0
31_10	2825712	2825712	G -> T	SNP (transversion)							0.998	0
31_6	2825712	2825712	G -> T	SNP (transversion)							1	0
31_7	2825712	2825712	G -> T	SNP (transversion)							1	0
31_8	2825712	2825712	G -> T	SNP (transversion)							0.999	0
31_9	2825712	2825712	G -> T	SNP (transversion)							0.999	0
37_10	2825712	2825712	G -> T	SNP (transversion)							1	0
37_6	2825712	2825712	G -> T	SNP (transversion)							0.999	0
37_7	2825712	2825712	G -> T	SNP (transversion)							0.999	0
37_8	2825712	2825712	G -> T	SNP (transversion)							1	0
37_9	2825712	2825712	G -> T	SNP (transversion)							1	0
39_10	2825712	2825712	G -> T	SNP (transversion)							1	0
39_6	2825712	2825712	G -> T	SNP (transversion)							1	0
39_7	2825712	2825712	G -> T	SNP (transversion)							0.999	0
39_8	2825712	2825712	G -> T	SNP (transversion)							0.999	0
39_9	2825712	2825712	G -> T	SNP (transversion)							0.999	0
40_10	2825712	2825712	G -> T	SNP (transversion)							0.999	0
40_6	2825712	2825712	G -> T	SNP (transversion)							0.999	0
40_7	2825712	2825712	G -> T	SNP (transversion)							0.999	0
40_8	2825712	2825712	G -> T	SNP (transversion)							1	0
40_9	2825712	2825712	G -> T	SNP (transversion)							0.999	0
5_10	2825712	2825712	G -> T	SNP (transversion)							1	0
5_6	2825712	2825712	G -> T	SNP (transversion)							0.998	0
5_7	2825712	2825712	G -> T	SNP (transversion)							0.998	0
5_8	2825712	2825712	G -> T	SNP (transversion)							0.999	0
5_9	2825712	2825712	G -> T	SNP (transversion)							1	0
7_10	2825712	2825712	G -> T	SNP (transversion)							0.999	0
7_6	2825712	2825712	G -> T	SNP (transversion)							0.999	0
7_7	2825712	2825712	G -> T	SNP (transversion)							1	0
7_8	2825712	2825712	G -> T	SNP (transversion)							0.999	0
7_9	2825712	2825712	G -> T	SNP (transversion)							0.998	0
Ancestor	2825712	2825712	G -> T	SNP (transversion)							0.999	0
25_8	2828741	2828741	G -> T	SNP (transversion)	127	3	GAG -> GAT	E -> D	Substitution	Nitroreductase family protein	1	1e-192
21_7	2835782	2835782	G -> A	SNP (transition)	79	2	ACA -> ATA	T -> I	Substitution	Sucrose-6-phosphate hydrolase (EC 3.2.1.26)	1	1e-208
10_6	2859495	2859495	(A)10 -> (A)9	Deletion (tandem repeat)							0.941	3.2e-177
17_6	2859495	2859495	(A)10 -> (A)9	Deletion (tandem repeat)							0.921	1.1e-115
19_9	2859495	2859495	(A)10 -> (A)9	Deletion (tandem repeat)							0.946	1.1e-148
2_10	2859495	2859495	(A)10 -> (A)9	Deletion (tandem repeat)							0.986	1.4e-157
2_8	2859495	2859495	(A)10 -> (A)9	Deletion (tandem repeat)							0.951	6.5e-164
2_9	2859495	2859495	(A)10 -> (A)9	Deletion (tandem repeat)							0.938	4e-168
21_10	2859495	2859495	(A)10 -> (A)9	Deletion (tandem repeat)							0.964	2.4e-116
25_9	2859495	2859495	(A)10 -> (A)9	Deletion (tandem repeat)							0.952	7.4e-132
